# Supplementary material for: Quantitative RNA pseudouridine maps reveal multilayered translation control through plant rRNA, tRNA and mRNA pseudouridylation
Source: Nat Plants. Author manuscript; Available in PMC 2025 Jul 18. (PMC12273003; doi:10.1038/s41477-024-01894-7)
Supplement: Supplementary Tables [file NIHMS2093051-supplement-Supplementary_Tables.xlsx]

## Sheet: Table 1
Supp Table 1 Number of tRNA Ψ sites among nine Arabidopsis tissues
Chrom	Pos	flower_fraction	flower_passed	seedling_passed	silique_passed	cauline leaf_passed	stem_passed	rosetta leaf_passed	seed_passed	shoot_passed	root_passed	seedling_fraction	silique_fraction	cauline leaf_fraction	stem_fraction	rosetta leaf_fraction	seed_fraction	shoot_fraction	root_fraction
Ala-AGC-1-nuclei	38	0.928	TRUE	TRUE	TRUE	TRUE	TRUE	TRUE	TRUE	TRUE	TRUE	1	0.807	0.991	0.935	1	1	0.985	0.563
Ala-AGC-1-nuclei	55	0.644	TRUE	TRUE	TRUE	TRUE	TRUE	TRUE	FALSE	TRUE	TRUE	0.762	0.478	0.623	0.565	0.588	0.393	0.745	0.613
Ala-CGC-1-nuclei	15	0.669	FALSE	FALSE	TRUE	FALSE	TRUE	FALSE	FALSE	FALSE	FALSE	0.365	0.766	0.313	0.755	0.522	0	0.55	0.503
Ala-CGC-1-nuclei	38	0.956	TRUE	TRUE	TRUE	TRUE	TRUE	TRUE	TRUE	TRUE	TRUE	1	0.89	1	1	1	0.915	1	0.802
Ala-CGC-1-nuclei	55	0.881	TRUE	TRUE	TRUE	TRUE	TRUE	TRUE	TRUE	TRUE	TRUE	0.93	0.897	0.918	0.923	0.897	0.832	0.933	0.733
Ala-TGC-1-nuclei	38	0.917	TRUE	TRUE	TRUE	TRUE	TRUE	TRUE	TRUE	TRUE	TRUE	1	0.891	1	1	1	0.893	1	0.628
Ala-TGC-1-nuclei	55	0.912	TRUE	TRUE	TRUE	TRUE	TRUE	TRUE	TRUE	TRUE	TRUE	0.944	0.933	0.967	0.939	0.931	0.653	0.935	0.721
Ala-TGC-2-nuclei	38	0.862	FALSE	TRUE	TRUE	FALSE	FALSE	TRUE	FALSE	TRUE	FALSE	1	0.768	1	0.969	1	0.966	1	0.622
Ala-TGC-2-nuclei	55	0.872	TRUE	TRUE	TRUE	TRUE	TRUE	TRUE	TRUE	TRUE	TRUE	0.914	0.913	0.93	0.86	0.872	0.598	0.947	0.772
Ala-TGC-3-PT	26	0.025	FALSE	FALSE	FALSE	FALSE	FALSE	FALSE	FALSE	FALSE	TRUE	0.025	0.036	0.014	0.009	0.014	0	0.037	0.301
Ala-TGC-3-PT	31	0.111	TRUE	FALSE	FALSE	FALSE	FALSE	FALSE	FALSE	FALSE	FALSE	0	0	0	0	0	0	0	0
Ala-TGC-3-PT	55	0.954	TRUE	TRUE	TRUE	TRUE	TRUE	TRUE	TRUE	TRUE	TRUE	0.978	0.965	0.986	0.959	0.986	0.896	0.967	0.675
Arg-ACG-1-nuclei	55	0.961	TRUE	TRUE	TRUE	TRUE	TRUE	TRUE	TRUE	TRUE	TRUE	0.987	0.978	0.982	0.974	0.987	0.972	0.979	0.89
Arg-ACG-2-nuclei	55	0.967	TRUE	TRUE	TRUE	TRUE	TRUE	TRUE	TRUE	TRUE	TRUE	0.982	0.979	0.984	0.969	0.993	0.948	0.983	0.88
Arg-ACG-3-nuclei	55	0.934	TRUE	TRUE	TRUE	TRUE	TRUE	TRUE	TRUE	TRUE	TRUE	0.975	0.944	0.978	0.962	0.97	0.888	0.963	0.878
Arg-ACG-4-PT	56	0.952	TRUE	TRUE	TRUE	TRUE	TRUE	TRUE	TRUE	TRUE	TRUE	0.951	0.94	0.967	0.957	0.959	0.929	0.962	0.849
Arg-CCG-1-nuclei	55	0.985	TRUE	TRUE	TRUE	TRUE	TRUE	TRUE	TRUE	TRUE	TRUE	0.975	0.98	0.993	0.98	0.987	0.962	0.985	0.82
Arg-CCG-1-nuclei	68	0.315	TRUE	TRUE	TRUE	TRUE	TRUE	TRUE	TRUE	TRUE	TRUE	0.462	0.234	0.414	0.325	0.512	0.251	0.442	0.24
Arg-CCG-2-nuclei	55	0.932	TRUE	TRUE	TRUE	TRUE	TRUE	TRUE	TRUE	TRUE	TRUE	0.96	0.981	0.895	0.986	0.969	0.843	0.94	0.802
Arg-CCG-3-nuclei	39	0.439	FALSE	TRUE	FALSE	TRUE	FALSE	TRUE	FALSE	TRUE	FALSE	0.848	0.439	0.599	0.474	0.525	0	0.739	0.52
Arg-CCG-3-nuclei	41	0.49	FALSE	FALSE	FALSE	FALSE	FALSE	FALSE	FALSE	FALSE	TRUE	0	0	0	0.267	0	0.541	0.226	0.63
Arg-CCG-3-nuclei	55	0.944	TRUE	TRUE	TRUE	TRUE	TRUE	TRUE	FALSE	TRUE	TRUE	0.928	0.982	0.937	0.968	0.954	0.65	0.978	0.769
Arg-CCT-1-nuclei	33	0.288	FALSE	FALSE	FALSE	TRUE	TRUE	TRUE	FALSE	FALSE	FALSE	0.449	0	0.515	0.619	0.369	0.407	0.156	0
Arg-CCT-1-nuclei	36	0.551	TRUE	FALSE	TRUE	FALSE	FALSE	FALSE	FALSE	FALSE	TRUE	0	0.639	0	0	0.038	0	0.249	0.477
Arg-CCT-1-nuclei	55	0.939	TRUE	TRUE	TRUE	TRUE	TRUE	TRUE	TRUE	TRUE	TRUE	0.922	0.912	0.911	0.911	0.896	0.87	0.923	0.742
Arg-CCT-1-nuclei	67	0.823	TRUE	TRUE	TRUE	TRUE	TRUE	TRUE	TRUE	TRUE	TRUE	0.845	0.742	0.84	0.87	0.847	0.83	0.847	0.652
Arg-TCG-1-nuclei	28	0	FALSE	FALSE	FALSE	FALSE	FALSE	TRUE	FALSE	FALSE	FALSE	0.656	0.471	0.642	0.845	0.791	0	0.63	0
Arg-TCG-1-nuclei	40	0.369	TRUE	TRUE	TRUE	TRUE	TRUE	TRUE	TRUE	TRUE	TRUE	0.507	0.433	0.476	0.633	0.449	0.384	0.605	0.347
Arg-TCG-1-nuclei	56	0.955	TRUE	TRUE	TRUE	TRUE	TRUE	TRUE	TRUE	TRUE	TRUE	0.95	0.977	0.96	0.969	0.968	0.964	0.96	0.783
Arg-TCG-1-nuclei	69	0.86	TRUE	TRUE	TRUE	TRUE	TRUE	TRUE	TRUE	TRUE	TRUE	0.874	0.783	0.901	0.883	0.87	0.723	0.905	0.671
Arg-TCT-1-nuclei	39	0.819	TRUE	TRUE	TRUE	TRUE	TRUE	TRUE	TRUE	TRUE	TRUE	0.866	0.763	0.798	0.844	0.753	0.673	0.893	0.789
Arg-TCT-1-nuclei	55	0.984	TRUE	TRUE	TRUE	TRUE	TRUE	TRUE	TRUE	TRUE	TRUE	0.982	0.989	0.989	0.984	0.988	0.956	0.979	0.821
Arg-TCT-2-nuclei	36	0.143	FALSE	FALSE	FALSE	FALSE	FALSE	FALSE	FALSE	FALSE	TRUE	0.016	0.186	0	0.079	0.01	0.22	0.088	0.329
Arg-TCT-2-nuclei	39	0.872	TRUE	TRUE	TRUE	TRUE	TRUE	TRUE	TRUE	TRUE	TRUE	0.913	0.788	0.825	0.862	0.808	0.794	0.918	0.854
Arg-TCT-2-nuclei	55	0.978	TRUE	TRUE	TRUE	TRUE	TRUE	TRUE	TRUE	TRUE	TRUE	0.99	0.994	1	0.991	1	0.976	0.999	0.849
Arg-TCT-3-nuclei	39	0.937	TRUE	TRUE	TRUE	TRUE	TRUE	TRUE	FALSE	TRUE	TRUE	0.939	0.907	0.883	0.929	0.897	0.911	0.956	0.938
Arg-TCT-3-nuclei	55	1	TRUE	TRUE	TRUE	TRUE	TRUE	TRUE	TRUE	TRUE	TRUE	1	1	1	1	1	0.964	0.992	0.908
Arg-TCT-4-PT	27	0.907	TRUE	TRUE	TRUE	TRUE	TRUE	TRUE	FALSE	TRUE	FALSE	0.965	0.947	0.952	0.95	0.944	0.731	0.959	0
Arg-TCT-4-PT	31	0.436	TRUE	TRUE	TRUE	TRUE	TRUE	TRUE	FALSE	TRUE	FALSE	0.585	0.4	0.441	0.439	0.422	0.203	0.555	0
Arg-TCT-4-PT	54	0.965	TRUE	TRUE	TRUE	TRUE	TRUE	TRUE	TRUE	TRUE	TRUE	0.979	0.969	0.961	0.97	0.966	0.826	0.959	0.882
Asn-GTT-1-nuclei	28	0.39	TRUE	TRUE	TRUE	TRUE	TRUE	TRUE	TRUE	TRUE	TRUE	0.43	0.373	0.313	0.299	0.464	0.365	0.467	0.166
Asn-GTT-1-nuclei	56	0.82	TRUE	TRUE	TRUE	TRUE	TRUE	TRUE	TRUE	TRUE	TRUE	0.891	0.833	0.776	0.837	0.786	0.691	0.898	0.656
Asn-GTT-2-nuclei	56	0.943	TRUE	TRUE	TRUE	TRUE	TRUE	TRUE	FALSE	TRUE	TRUE	0.931	0.975	0.891	0.94	0.894	0.918	0.915	0.775
Asn-GTT-3-nuclei	28	0.44	TRUE	TRUE	TRUE	TRUE	TRUE	TRUE	TRUE	TRUE	TRUE	0.484	0.368	0.476	0.384	0.4	0.39	0.509	0.21
Asn-GTT-3-nuclei	56	0.864	TRUE	TRUE	TRUE	TRUE	TRUE	TRUE	TRUE	TRUE	TRUE	0.876	0.833	0.79	0.836	0.757	0.752	0.904	0.748
Asn-GTT-4-nuclei-Mt	27	0.65	TRUE	TRUE	TRUE	TRUE	TRUE	TRUE	TRUE	TRUE	TRUE	0.627	0.504	0.516	0.665	0.356	0.768	0.757	0.548
Asn-GTT-4-nuclei-Mt	39	0.918	TRUE	TRUE	TRUE	TRUE	TRUE	TRUE	TRUE	TRUE	TRUE	0.945	0.885	0.936	0.925	0.895	0.876	0.905	0.871
Asn-GTT-4-nuclei-Mt	54	0.979	TRUE	TRUE	TRUE	TRUE	TRUE	TRUE	TRUE	TRUE	TRUE	0.983	0.978	0.984	0.993	0.968	0.962	0.97	0.929
Asn-GTT-4-PT	27	0.647	TRUE	TRUE	TRUE	TRUE	TRUE	TRUE	TRUE	TRUE	TRUE	0.624	0.5	0.503	0.65	0.351	0.768	0.755	0.542
Asn-GTT-4-PT	39	0.859	TRUE	TRUE	TRUE	TRUE	TRUE	TRUE	TRUE	TRUE	TRUE	0.884	0.867	0.858	0.868	0.911	0.729	0.869	0.744
Asn-GTT-4-PT	54	0.96	TRUE	TRUE	TRUE	TRUE	TRUE	TRUE	TRUE	TRUE	TRUE	0.957	0.971	0.949	0.952	0.949	0.9	0.946	0.792
Asn-GTT-5-nuclei	57	0.872	FALSE	FALSE	FALSE	FALSE	FALSE	FALSE	FALSE	FALSE	TRUE	0.862	0.759	1	0.911	0.887	NaN	0.828	0.712
Asp-GTC-1-nuclei	13	0.83	TRUE	TRUE	TRUE	TRUE	TRUE	TRUE	TRUE	TRUE	TRUE	0.802	0.808	0.824	0.803	0.786	0.811	0.821	0.644
Asp-GTC-1-nuclei	35	0.003	FALSE	TRUE	FALSE	FALSE	FALSE	FALSE	FALSE	FALSE	FALSE	0.068	0.032	0.01	0.041	0.012	0.049	0.048	0.013
Asp-GTC-1-nuclei	54	0.958	TRUE	TRUE	TRUE	TRUE	TRUE	TRUE	TRUE	TRUE	TRUE	0.961	0.948	0.94	0.967	0.948	0.971	0.946	0.842
Asp-GTC-2-nuclei-Mt	6	0.062	FALSE	FALSE	FALSE	FALSE	TRUE	FALSE	FALSE	FALSE	FALSE	0	0.064	0.036	0.184	0.112	0	0.086	0.098
Asp-GTC-2-nuclei-Mt	20	0.158	FALSE	TRUE	TRUE	TRUE	FALSE	TRUE	FALSE	FALSE	FALSE	0.213	0.263	0.329	0.148	0.288	0	0.145	0.056
Asp-GTC-2-nuclei-Mt	56	0.999	TRUE	TRUE	TRUE	TRUE	TRUE	TRUE	TRUE	TRUE	TRUE	0.997	0.999	1	0.992	1	0.96	0.989	0.882
Asp-GTC-2-PT	56	0.999	TRUE	TRUE	TRUE	TRUE	TRUE	TRUE	TRUE	TRUE	TRUE	0.997	1	1	0.994	1	0.916	0.993	0.852
Cys-GCA-1-nuclei	27	0.915	TRUE	TRUE	TRUE	FALSE	TRUE	TRUE	FALSE	TRUE	TRUE	0.963	0.875	0.937	0.97	0.765	0.908	0.982	0.813
Cys-GCA-1-nuclei	38	0.507	TRUE	TRUE	TRUE	FALSE	TRUE	FALSE	FALSE	TRUE	TRUE	0.719	0.425	0.719	0.68	0.283	0	0.747	0.561
Cys-GCA-1-nuclei	54	0.958	TRUE	TRUE	TRUE	TRUE	TRUE	TRUE	TRUE	TRUE	TRUE	0.972	0.977	0.981	0.955	0.967	0.969	0.97	0.914
Cys-GCA-2-nuclei	27	0.923	TRUE	TRUE	TRUE	TRUE	TRUE	TRUE	TRUE	TRUE	TRUE	0.946	0.928	0.961	0.942	0.944	0.913	0.926	0.571
Cys-GCA-2-nuclei	38	0.733	TRUE	FALSE	TRUE	FALSE	TRUE	TRUE	TRUE	TRUE	TRUE	0.874	0.558	0.702	0.838	0.724	0.533	0.982	0.781
Cys-GCA-2-nuclei	54	0.951	TRUE	TRUE	TRUE	TRUE	TRUE	TRUE	TRUE	TRUE	TRUE	0.971	0.971	0.955	0.951	0.95	0.973	0.962	0.913
Cys-GCA-3-nuclei-Mt	26	0.876	TRUE	TRUE	TRUE	TRUE	TRUE	TRUE	TRUE	TRUE	TRUE	0.873	0.931	0.866	0.874	0.837	0.862	0.862	0.763
Cys-GCA-3-nuclei-Mt	38	0.996	TRUE	TRUE	TRUE	TRUE	TRUE	TRUE	TRUE	TRUE	TRUE	0.999	0.989	0.987	0.992	0.989	0.996	1	0.977
Cys-GCA-3-nuclei-Mt	53	1	TRUE	TRUE	TRUE	TRUE	TRUE	TRUE	TRUE	TRUE	TRUE	0.999	1	1	1	1	0.959	1	0.818
Cys-GCA-4-nuclei	27	0.956	TRUE	TRUE	TRUE	TRUE	TRUE	TRUE	FALSE	TRUE	TRUE	0.943	0.957	0.954	0.981	0.887	1	0.985	0.882
Cys-GCA-4-nuclei	38	0.422	TRUE	TRUE	FALSE	TRUE	TRUE	TRUE	FALSE	TRUE	TRUE	0.782	0.222	0.654	0.636	0.662	0	0.653	0.5
Cys-GCA-4-nuclei	54	0.961	TRUE	TRUE	TRUE	TRUE	TRUE	TRUE	TRUE	TRUE	TRUE	0.964	0.981	0.981	0.971	0.988	1	0.968	0.891
Cys-GCA-5-nuclei	38	0.337	FALSE	FALSE	TRUE	FALSE	TRUE	TRUE	FALSE	TRUE	TRUE	0.782	0.375	0.599	0.786	0.572	0.437	0.689	0.437
Cys-GCA-5-nuclei	54	0.974	TRUE	TRUE	TRUE	TRUE	TRUE	TRUE	TRUE	TRUE	TRUE	0.975	0.963	0.966	0.954	0.974	0.983	0.958	0.924
Cys-GCA-6-nuclei	27	0.945	TRUE	TRUE	TRUE	FALSE	TRUE	TRUE	FALSE	TRUE	TRUE	0.955	0.892	0.883	0.977	0.865	0.886	0.979	0.892
Cys-GCA-7-PT	32	0.544	TRUE	FALSE	FALSE	FALSE	FALSE	FALSE	FALSE	FALSE	FALSE	0.07	0.113	0	0.176	0.02	0	0.095	0.312
Cys-GCA-7-PT	38	0.825	TRUE	TRUE	TRUE	TRUE	TRUE	TRUE	FALSE	TRUE	TRUE	0.753	0.851	0.756	0.806	0.675	0.732	0.882	0.78
Cys-GCA-7-PT	41	0.186	FALSE	TRUE	TRUE	FALSE	FALSE	FALSE	FALSE	FALSE	FALSE	0.241	0.224	0.085	0.066	0.056	0.209	0.158	0.152
Cys-GCA-7-PT	53	0.999	TRUE	TRUE	TRUE	TRUE	TRUE	TRUE	TRUE	TRUE	TRUE	0.99	0.989	0.99	0.992	0.993	0.95	0.987	0.903
Gln-CTG-1-nuclei	13	0.963	TRUE	TRUE	TRUE	TRUE	TRUE	TRUE	TRUE	TRUE	TRUE	0.964	0.952	0.931	0.993	0.942	0.874	0.988	0.912
Gln-CTG-1-nuclei	20	0.049	FALSE	FALSE	FALSE	FALSE	FALSE	FALSE	TRUE	FALSE	FALSE	0	0	0	0	0	0.887	0	0.082
Gln-CTG-1-nuclei	39	0.975	TRUE	TRUE	TRUE	TRUE	TRUE	TRUE	TRUE	TRUE	TRUE	0.986	0.966	0.984	1	0.983	0.841	0.987	0.863
Gln-CTG-1-nuclei	41	0.611	TRUE	FALSE	TRUE	FALSE	TRUE	FALSE	FALSE	TRUE	FALSE	0.451	0.706	0.396	0.534	0.375	0	0.515	0.351
Gln-CTG-1-nuclei	54	1	TRUE	TRUE	TRUE	TRUE	TRUE	TRUE	TRUE	TRUE	TRUE	0.985	1	1	1	1	0.956	0.994	0.857
Gln-CTG-1-nuclei	65	0.285	TRUE	TRUE	TRUE	TRUE	TRUE	TRUE	FALSE	TRUE	TRUE	0.307	0.324	0.136	0.298	0.229	0.214	0.368	0.436
Gln-CTG-2-nuclei	13	0.981	TRUE	FALSE	TRUE	FALSE	TRUE	TRUE	FALSE	TRUE	FALSE	0.974	0.977	0.957	0.985	0.975	0.866	0.986	0.874
Gln-CTG-2-nuclei	28	0.907	TRUE	TRUE	TRUE	TRUE	TRUE	TRUE	FALSE	TRUE	TRUE	0.906	0.921	0.897	0.943	0.902	0.707	0.956	0.75
Gln-CTG-2-nuclei	39	0.994	TRUE	TRUE	TRUE	TRUE	TRUE	TRUE	TRUE	TRUE	TRUE	1	0.991	1	1	1	0.982	1	0.99
Gln-CTG-2-nuclei	54	1	TRUE	TRUE	TRUE	TRUE	TRUE	TRUE	TRUE	TRUE	TRUE	0.976	1	1	0.996	1	1	0.978	0.852
Gln-CTG-2-nuclei	65	0.677	TRUE	TRUE	TRUE	TRUE	TRUE	TRUE	TRUE	TRUE	TRUE	0.763	0.765	0.693	0.697	0.727	0.813	0.78	0.681
Gln-CTG-3-nuclei	13	0.979	TRUE	TRUE	TRUE	TRUE	TRUE	TRUE	TRUE	TRUE	TRUE	0.977	0.975	0.95	0.978	0.964	0.866	0.971	0.835
Gln-CTG-3-nuclei	20	0	FALSE	FALSE	FALSE	FALSE	FALSE	FALSE	TRUE	FALSE	FALSE	0	0	0.064	0	0	0.829	0	0
Gln-CTG-3-nuclei	27	0.978	TRUE	TRUE	TRUE	TRUE	TRUE	TRUE	TRUE	TRUE	TRUE	0.979	0.967	0.984	0.98	0.984	0.834	0.992	0.885
Gln-CTG-3-nuclei	39	1	TRUE	TRUE	TRUE	TRUE	TRUE	TRUE	TRUE	TRUE	TRUE	1	1	1	1	1	0.996	1	0.983
Gln-CTG-3-nuclei	54	0.989	TRUE	TRUE	TRUE	TRUE	TRUE	TRUE	TRUE	TRUE	TRUE	0.984	0.996	0.993	0.994	0.998	0.955	0.978	0.792
Gln-CTG-3-nuclei	65	0.221	TRUE	TRUE	TRUE	FALSE	TRUE	TRUE	TRUE	TRUE	TRUE	0.331	0.253	0.058	0.296	0.192	0.182	0.582	0.281
Gln-TTG-1-nuclei	13	0.91	TRUE	TRUE	TRUE	TRUE	TRUE	TRUE	TRUE	TRUE	TRUE	0.975	0.845	0.862	0.947	0.93	0.884	0.985	0.838
Gln-TTG-1-nuclei	28	0.734	TRUE	TRUE	TRUE	TRUE	TRUE	TRUE	TRUE	TRUE	TRUE	0.817	0.71	0.754	0.794	0.764	0.548	0.884	0.472
Gln-TTG-1-nuclei	39	0.975	TRUE	TRUE	TRUE	TRUE	TRUE	TRUE	TRUE	TRUE	TRUE	0.982	0.971	0.967	0.978	0.964	0.901	0.986	0.968
Gln-TTG-1-nuclei	54	0.908	TRUE	TRUE	TRUE	TRUE	TRUE	TRUE	TRUE	TRUE	TRUE	0.913	0.922	0.848	0.878	0.88	0.881	0.925	0.783
Gln-TTG-2-nuclei-Mt	54	0.973	TRUE	TRUE	TRUE	TRUE	TRUE	TRUE	FALSE	TRUE	TRUE	1	0.985	1	0.972	0.993	1	1	0.86
Gln-TTG-3-PT	54	0.982	TRUE	TRUE	TRUE	TRUE	TRUE	TRUE	TRUE	TRUE	TRUE	0.984	0.981	0.991	0.987	0.988	0.884	0.992	0.857
Glu-CTC-1-nuclei	13	0.98	TRUE	TRUE	TRUE	TRUE	TRUE	TRUE	TRUE	TRUE	TRUE	0.988	0.975	0.973	0.972	0.982	0.967	0.983	0.899
Glu-CTC-1-nuclei	55	0.93	TRUE	TRUE	TRUE	TRUE	TRUE	TRUE	TRUE	TRUE	TRUE	0.958	0.943	0.911	0.927	0.913	0.924	0.968	0.756
Glu-TTC-1-nuclei	27	0.139	TRUE	FALSE	FALSE	TRUE	TRUE	TRUE	TRUE	TRUE	FALSE	0.098	0.113	0.141	0.151	0.188	0.147	0.177	0.116
Glu-TTC-1-nuclei	54	0.886	TRUE	TRUE	TRUE	TRUE	TRUE	TRUE	TRUE	TRUE	TRUE	0.883	0.88	0.792	0.81	0.795	0.874	0.919	0.699
Glu-TTC-2-nuclei	27	0.181	TRUE	TRUE	TRUE	TRUE	TRUE	TRUE	TRUE	TRUE	FALSE	0.13	0.219	0.159	0.163	0.208	0.143	0.17	0.11
Glu-TTC-2-nuclei	54	0.867	TRUE	TRUE	TRUE	TRUE	TRUE	TRUE	TRUE	TRUE	TRUE	0.869	0.887	0.783	0.817	0.81	0.861	0.906	0.678
Glu-TTC-3-nuclei-Mt	38	0.119	FALSE	FALSE	TRUE	FALSE	FALSE	FALSE	FALSE	FALSE	FALSE	0	0.378	0	0.018	0.003	0	0	0.117
Glu-TTC-3-nuclei-Mt	40	0.796	TRUE	TRUE	TRUE	TRUE	TRUE	TRUE	TRUE	TRUE	TRUE	0.806	0.7	0.852	0.82	0.843	0.641	0.758	0.655
Glu-TTC-3-nuclei-Mt	54	1	TRUE	TRUE	TRUE	TRUE	TRUE	TRUE	TRUE	TRUE	TRUE	1	1	1	1	1	1	1	0.921
Glu-TTC-4-nuclei	27	0.113	FALSE	FALSE	TRUE	TRUE	FALSE	TRUE	FALSE	TRUE	FALSE	0.09	0.13	0.139	0.122	0.167	0.109	0.167	0.114
Glu-TTC-4-nuclei	54	0.856	TRUE	TRUE	TRUE	TRUE	TRUE	TRUE	TRUE	TRUE	TRUE	0.876	0.88	0.817	0.831	0.802	0.89	0.895	0.698
Glu-TTC-5-PT	28	0.115	FALSE	FALSE	FALSE	FALSE	FALSE	FALSE	FALSE	TRUE	FALSE	0.103	0.038	0.069	0.089	0.11	0.045	0.142	0.039
Glu-TTC-5-PT	32	0.816	TRUE	TRUE	TRUE	TRUE	TRUE	TRUE	TRUE	TRUE	TRUE	0.852	0.765	0.841	0.856	0.882	0.558	0.831	0.266
Glu-TTC-5-PT	55	0.99	TRUE	TRUE	TRUE	TRUE	TRUE	TRUE	TRUE	TRUE	TRUE	0.992	0.991	0.996	0.993	0.999	0.957	0.986	0.916
Gly-CCC-1-nuclei	13	0.975	TRUE	TRUE	TRUE	TRUE	TRUE	TRUE	TRUE	TRUE	TRUE	0.978	0.948	0.955	0.951	0.951	0.947	0.983	0.874
Gly-CCC-1-nuclei	32	0.025	FALSE	FALSE	FALSE	FALSE	FALSE	FALSE	FALSE	TRUE	FALSE	0.031	0.015	0.052	0.04	0.039	0.065	0.074	0.019
Gly-CCC-1-nuclei	53	0.929	TRUE	TRUE	TRUE	TRUE	TRUE	TRUE	TRUE	TRUE	TRUE	0.947	0.938	0.947	0.963	0.948	0.927	0.96	0.77
Gly-CCC-1-nuclei	66	0.173	TRUE	TRUE	FALSE	TRUE	TRUE	TRUE	TRUE	TRUE	TRUE	0.199	0.075	0.188	0.188	0.285	0.088	0.33	0.219
Gly-GCC-1-nuclei	13	0.987	TRUE	TRUE	TRUE	TRUE	TRUE	TRUE	TRUE	TRUE	TRUE	0.991	0.978	0.977	0.976	0.987	0.992	0.995	0.904
Gly-GCC-1-nuclei	53	0.928	TRUE	TRUE	TRUE	TRUE	TRUE	TRUE	TRUE	TRUE	TRUE	0.938	0.941	0.955	0.926	0.95	0.941	0.943	0.751
Gly-GCC-2-nuclei	13	0.949	TRUE	TRUE	TRUE	TRUE	TRUE	TRUE	TRUE	TRUE	TRUE	0.971	0.902	0.925	0.948	0.917	0.971	0.968	0.891
Gly-GCC-2-nuclei	53	0.94	TRUE	TRUE	TRUE	TRUE	TRUE	TRUE	TRUE	TRUE	TRUE	0.94	0.964	0.984	0.959	0.97	0.964	0.942	0.772
Gly-GCC-3-nuclei-Mt	26	1	TRUE	TRUE	TRUE	TRUE	TRUE	TRUE	FALSE	TRUE	TRUE	1	1	0.995	1	1	0.962	1	0.993
Gly-GCC-3-nuclei-Mt	54	0.976	TRUE	TRUE	TRUE	TRUE	TRUE	TRUE	TRUE	TRUE	TRUE	0.972	0.967	1	0.988	0.989	0.96	0.95	0.811
Gly-GCC-4-PT	27	0.457	TRUE	TRUE	TRUE	TRUE	TRUE	TRUE	TRUE	TRUE	TRUE	0.304	0.463	0.433	0.396	0.491	0.474	0.537	0.406
Gly-GCC-4-PT	28	0.18	TRUE	FALSE	FALSE	FALSE	FALSE	FALSE	FALSE	FALSE	FALSE	0	0	0	0	0	0	0	0
Gly-GCC-4-PT	54	0.985	TRUE	TRUE	TRUE	TRUE	TRUE	TRUE	TRUE	TRUE	TRUE	0.989	0.987	0.998	0.985	0.991	0.897	0.99	0.867
Gly-GCC-5-PT	26	0.837	TRUE	TRUE	TRUE	TRUE	TRUE	TRUE	TRUE	TRUE	TRUE	0.842	0.85	0.856	0.86	0.863	0.747	0.886	0.671
Gly-GCC-5-PT	53	0.995	TRUE	TRUE	TRUE	TRUE	TRUE	TRUE	TRUE	TRUE	TRUE	0.998	0.998	1	0.993	1	0.879	0.999	0.844
Gly-TCC-1-nuclei	19	0.086	FALSE	FALSE	FALSE	FALSE	FALSE	FALSE	TRUE	FALSE	FALSE	0.064	0.069	0.045	0.078	0.044	0.567	0.07	0.144
Gly-TCC-1-nuclei	34	0.109	FALSE	TRUE	TRUE	FALSE	TRUE	TRUE	TRUE	TRUE	FALSE	0.235	0.223	0.176	0.204	0.194	0.206	0.248	0.166
Gly-TCC-1-nuclei	54	0.958	TRUE	TRUE	TRUE	TRUE	TRUE	TRUE	TRUE	TRUE	TRUE	0.948	0.979	0.983	0.972	0.978	0.948	0.963	0.798
His-GTG-1-nuclei	13	0.983	TRUE	TRUE	TRUE	TRUE	TRUE	TRUE	TRUE	TRUE	TRUE	0.99	0.983	0.981	0.978	0.971	0.965	0.992	0.879
His-GTG-1-nuclei	33	0.85	TRUE	TRUE	TRUE	TRUE	TRUE	TRUE	TRUE	TRUE	TRUE	0.587	0.824	0.615	0.767	0.652	0.818	0.748	0.78
His-GTG-1-nuclei	54	0.355	TRUE	TRUE	TRUE	TRUE	TRUE	TRUE	TRUE	TRUE	TRUE	0.153	0.27	0.214	0.215	0.294	0.308	0.23	0.152
His-GTG-2-nuclei	13	0.89	TRUE	TRUE	TRUE	TRUE	TRUE	TRUE	TRUE	TRUE	TRUE	0.854	0.893	0.855	0.919	0.864	0.814	0.927	0.76
His-GTG-2-nuclei	33	0.824	TRUE	TRUE	TRUE	TRUE	TRUE	TRUE	TRUE	TRUE	TRUE	0.754	0.802	0.696	0.717	0.559	0.729	0.847	0.742
His-GTG-2-nuclei	54	0.131	TRUE	FALSE	TRUE	FALSE	TRUE	TRUE	TRUE	TRUE	TRUE	0.04	0.163	0.036	0.176	0.268	0.355	0.215	0.13
His-GTG-3-MT	29	0.893	TRUE	TRUE	TRUE	TRUE	TRUE	TRUE	FALSE	TRUE	TRUE	0.912	0.773	0.678	0.91	0.681	0.966	0.798	0.839
His-GTG-3-MT	40	0.954	TRUE	TRUE	TRUE	TRUE	TRUE	TRUE	FALSE	TRUE	TRUE	0.957	0.959	0.925	0.977	0.94	0.901	0.968	0.975
His-GTG-3-MT	56	0.996	TRUE	TRUE	TRUE	TRUE	TRUE	TRUE	TRUE	TRUE	TRUE	0.981	1	0.983	0.999	0.989	0.929	0.995	0.878
His-GTG-3-PT	20	0.089	FALSE	FALSE	TRUE	FALSE	FALSE	FALSE	FALSE	FALSE	FALSE	0.027	0.163	0.004	0.029	0.008	0	0.081	0.181
His-GTG-3-PT	29	0.553	TRUE	TRUE	TRUE	TRUE	TRUE	TRUE	TRUE	TRUE	FALSE	0.613	0.405	0.478	0.548	0.587	0.574	0.756	0.185
His-GTG-3-PT	40	1	TRUE	TRUE	TRUE	TRUE	TRUE	TRUE	TRUE	TRUE	TRUE	1	1	1	1	1	0.967	1	0.924
His-GTG-3-PT	55	1	TRUE	TRUE	TRUE	TRUE	TRUE	TRUE	TRUE	TRUE	TRUE	0.998	1	1	0.994	1	0.893	1	0.841
Ile-AAT-1-nuclei	28	0.266	FALSE	FALSE	TRUE	TRUE	FALSE	TRUE	FALSE	FALSE	FALSE	0.335	0.397	0.574	0.261	0.515	0	0.127	0.06
Ile-AAT-1-nuclei	56	0.795	TRUE	TRUE	TRUE	TRUE	TRUE	TRUE	TRUE	TRUE	TRUE	0.806	0.79	0.763	0.799	0.824	0.697	0.793	0.559
Ile-AAT-1-nuclei	68	0.575	TRUE	TRUE	TRUE	TRUE	TRUE	TRUE	TRUE	TRUE	TRUE	0.668	0.566	0.57	0.613	0.61	0.586	0.667	0.472
Ile-AAT-2-nuclei	28	0.463	TRUE	FALSE	FALSE	FALSE	FALSE	TRUE	FALSE	TRUE	FALSE	0.177	0.066	0.347	0	0.432	0	0.285	0.225
Ile-AAT-2-nuclei	56	0.957	TRUE	TRUE	TRUE	TRUE	TRUE	TRUE	TRUE	TRUE	TRUE	0.951	0.929	0.914	0.941	0.889	0.889	0.965	0.805
Ile-AAT-2-nuclei	68	0.52	TRUE	TRUE	TRUE	FALSE	TRUE	TRUE	FALSE	TRUE	TRUE	0.705	0.536	0.202	0.479	0.563	0.633	0.743	0.687
Ile-GAT-1-PT	54	0.955	TRUE	TRUE	TRUE	TRUE	TRUE	TRUE	TRUE	TRUE	TRUE	0.971	0.961	0.957	0.956	0.96	0.875	0.962	0.857
Ile-TAT-1-nuclei	56	0.86	TRUE	TRUE	TRUE	TRUE	TRUE	TRUE	TRUE	TRUE	TRUE	0.882	0.885	0.851	0.854	0.871	0.876	0.888	0.788
Leu-AAG-1-nuclei	3	0.075	FALSE	TRUE	FALSE	FALSE	FALSE	FALSE	FALSE	TRUE	TRUE	0.281	0.07	0.125	0.125	0.202	0	0.436	0.38
Leu-AAG-1-nuclei	40	0.328	TRUE	TRUE	TRUE	FALSE	TRUE	TRUE	FALSE	TRUE	FALSE	0.335	0.253	0.244	0.392	0.405	0.151	0.253	0.069
Leu-AAG-1-nuclei	63	0.973	TRUE	TRUE	TRUE	TRUE	TRUE	TRUE	TRUE	TRUE	TRUE	0.965	0.984	0.987	0.972	0.972	0.951	0.971	0.812
Leu-AAG-1-nuclei	76	0.508	TRUE	TRUE	TRUE	TRUE	TRUE	TRUE	TRUE	TRUE	TRUE	0.641	0.483	0.514	0.569	0.589	0.465	0.654	0.51
Leu-CAA-1-nuclei	40	0.112	FALSE	FALSE	FALSE	TRUE	TRUE	FALSE	FALSE	FALSE	FALSE	0.073	0	0.279	0.153	0.131	0	0.064	0.016
Leu-CAA-1-nuclei	66	0.978	TRUE	TRUE	TRUE	TRUE	TRUE	TRUE	TRUE	TRUE	TRUE	0.975	0.98	0.978	0.978	0.977	0.992	0.966	0.811
Leu-CAA-2-nuclei	66	0.977	TRUE	TRUE	TRUE	TRUE	TRUE	TRUE	TRUE	TRUE	TRUE	0.975	0.98	0.978	0.979	0.977	0.955	0.975	0.797
Leu-CAA-3-PT	39	0.205	TRUE	TRUE	TRUE	TRUE	FALSE	TRUE	FALSE	TRUE	FALSE	0.347	0.335	0.183	0.158	0.172	0.232	0.408	0
Leu-CAA-3-PT	63	0.995	TRUE	TRUE	TRUE	TRUE	TRUE	TRUE	TRUE	TRUE	TRUE	0.994	1	1	1	1	0.95	1	0.933
Leu-CAG-1-nuclei	63	0.987	TRUE	TRUE	TRUE	TRUE	TRUE	TRUE	TRUE	TRUE	TRUE	0.975	0.997	0.989	0.98	0.985	0.996	0.981	0.836
Leu-TAA-1-nuclei	65	0.909	TRUE	TRUE	TRUE	TRUE	TRUE	TRUE	FALSE	TRUE	TRUE	0.948	0.911	0.918	0.917	0.878	0.843	0.932	0.909
Leu-TAA-2-nuclei	66	0.959	TRUE	TRUE	TRUE	TRUE	TRUE	TRUE	FALSE	TRUE	TRUE	0.989	0.949	0.975	0.94	0.983	0.977	0.97	0.933
Leu-TAA-3-PT	40	0.787	TRUE	TRUE	TRUE	TRUE	TRUE	TRUE	FALSE	TRUE	FALSE	0.882	0.793	0.796	0.821	0.82	0	0.86	0.691
Leu-TAA-3-PT	67	1	TRUE	TRUE	TRUE	TRUE	TRUE	TRUE	TRUE	TRUE	TRUE	1	1	1	1	1	0.991	0.996	0.927
Leu-TAG-1-nuclei	21	0.1	FALSE	FALSE	FALSE	FALSE	FALSE	FALSE	FALSE	TRUE	FALSE	0.045	0.044	0	0.05	0	0	0.349	0.168
Leu-TAG-1-nuclei	40	0.724	TRUE	TRUE	TRUE	TRUE	TRUE	TRUE	TRUE	TRUE	TRUE	0.665	0.706	0.584	0.676	0.578	0.552	0.745	0.541
Leu-TAG-1-nuclei	62	0.99	TRUE	TRUE	TRUE	TRUE	TRUE	TRUE	TRUE	TRUE	TRUE	0.994	0.99	1	0.991	0.996	0.933	0.989	0.843
Leu-TAG-2-nuclei	62	0.938	TRUE	TRUE	TRUE	TRUE	TRUE	TRUE	FALSE	TRUE	FALSE	0.984	0.882	0.857	1	0.887	0.911	0.987	0.804
Leu-TAG-2-nuclei	67	0.903	TRUE	TRUE	TRUE	TRUE	FALSE	TRUE	FALSE	TRUE	FALSE	0.977	0.972	0.971	0.646	0.972	0.922	0.964	0.834
Leu-TAG-3-PT	62	1	TRUE	TRUE	TRUE	TRUE	TRUE	TRUE	TRUE	TRUE	TRUE	1	1	1	1	1	0.997	1	0.945
Lys-CTT-1-nuclei	36	0.245	FALSE	FALSE	FALSE	FALSE	FALSE	FALSE	FALSE	TRUE	TRUE	0.235	0.139	0.114	0.312	0.02	0	0.586	0.589
Lys-CTT-1-nuclei	42	0.03	FALSE	FALSE	FALSE	FALSE	FALSE	FALSE	TRUE	FALSE	FALSE	0	0.048	0	0.013	0.006	0.068	0.015	0.01
Lys-CTT-1-nuclei	55	0.947	TRUE	TRUE	TRUE	TRUE	TRUE	TRUE	TRUE	TRUE	TRUE	0.957	0.953	0.947	0.946	0.967	0.917	0.953	0.763
Lys-CTT-1-nuclei	68	1	TRUE	TRUE	TRUE	TRUE	TRUE	TRUE	TRUE	TRUE	TRUE	1	1	1	1	1	1	1	0.816
Lys-TTT-1-nuclei	54	0.905	TRUE	TRUE	TRUE	TRUE	TRUE	TRUE	TRUE	TRUE	TRUE	0.968	0.918	0.964	0.935	0.958	0.863	0.929	0.841
Lys-TTT-2-MT	27	1	TRUE	TRUE	TRUE	FALSE	TRUE	TRUE	FALSE	TRUE	TRUE	0.995	1	1	1	0.979	0.827	0.974	0.783
Lys-TTT-2-MT	55	0.993	TRUE	TRUE	TRUE	TRUE	TRUE	TRUE	TRUE	TRUE	TRUE	0.992	0.997	1	1	1	0.946	0.997	0.864
Lys-TTT-3-PT	27	0.946	TRUE	TRUE	TRUE	TRUE	TRUE	TRUE	TRUE	TRUE	TRUE	0.888	0.938	0.865	0.884	0.863	0.944	0.957	0.856
Lys-TTT-3-PT	54	0.962	TRUE	TRUE	TRUE	TRUE	TRUE	TRUE	TRUE	TRUE	TRUE	0.976	0.947	0.974	0.972	0.993	0.884	0.954	0.721
Met-CAT-1-nuclei	28	0.795	FALSE	TRUE	FALSE	FALSE	FALSE	TRUE	FALSE	TRUE	FALSE	0.89	0.81	0.698	0.851	0.931	0	0.894	0.293
Met-CAT-2-nuclei	3	0.443	TRUE	TRUE	TRUE	FALSE	FALSE	TRUE	FALSE	TRUE	TRUE	0.375	0.225	0.187	0.194	0.274	0	0.39	0.308
Met-CAT-2-nuclei	19	0.969	TRUE	TRUE	TRUE	TRUE	TRUE	TRUE	TRUE	TRUE	TRUE	0.955	0.969	0.949	0.944	0.953	0.886	0.957	0.711
Met-CAT-3-nuclei-Mt	27	0.877	FALSE	TRUE	FALSE	FALSE	FALSE	FALSE	FALSE	FALSE	FALSE	0.707	0.785	0.615	0.532	0.555	0	0.702	0.481
Met-CAT-3-nuclei-Mt	33	0.947	FALSE	TRUE	FALSE	FALSE	FALSE	TRUE	FALSE	FALSE	FALSE	0.695	0.505	0.259	0.516	0.471	0	0.79	0
Met-CAT-3-nuclei-Mt	55	0.981	TRUE	TRUE	TRUE	TRUE	TRUE	TRUE	FALSE	TRUE	TRUE	0.988	0.931	0.97	0.973	0.942	0.964	0.998	0.846
Met-CAT-4-nuclei	56	0.994	TRUE	TRUE	TRUE	TRUE	TRUE	TRUE	FALSE	TRUE	TRUE	1	1	1	1	0.997	NaN	1	0.911
Met-CAT-4-MT	56	0.96	FALSE	TRUE	TRUE	FALSE	FALSE	FALSE	FALSE	TRUE	TRUE	1	1	1	1	1	NaN	0.994	0.911
Met-CAT-5-nuclei-Mt	28	0.971	TRUE	TRUE	TRUE	TRUE	TRUE	TRUE	FALSE	TRUE	TRUE	0.961	0.994	0.948	0.953	0.932	0.979	0.976	0.912
Met-CAT-5-nuclei-Mt	37	0.301	FALSE	FALSE	TRUE	FALSE	FALSE	FALSE	FALSE	FALSE	FALSE	0	0.493	0	0.083	0	0	0	0
Met-CAT-5-nuclei-Mt	42	0	FALSE	FALSE	TRUE	FALSE	FALSE	FALSE	FALSE	FALSE	FALSE	0	0.132	0	0.013	0.042	0.147	0.026	0.045
Met-CAT-5-nuclei-Mt	56	0.959	TRUE	TRUE	TRUE	TRUE	TRUE	TRUE	TRUE	TRUE	TRUE	0.977	0.956	0.96	0.961	0.966	0.996	0.988	0.859
Met-CAT-6-MT	53	0.981	TRUE	FALSE	TRUE	FALSE	FALSE	FALSE	FALSE	FALSE	TRUE	1	0.894	NaN	0.804	0.976	0.953	0.976	0.838
Met-CAT-7-PT	17	0.328	FALSE	FALSE	FALSE	FALSE	FALSE	FALSE	FALSE	TRUE	FALSE	0.018	0.287	0	0.218	0	0.032	0.355	0.054
Met-CAT-7-PT	56	0.975	TRUE	TRUE	TRUE	TRUE	TRUE	TRUE	TRUE	TRUE	TRUE	0.978	0.979	0.986	0.981	0.982	0.8	0.98	0.81
Met-CAT-8-PT	28	0.361	FALSE	FALSE	TRUE	FALSE	FALSE	TRUE	FALSE	TRUE	FALSE	0.133	0.458	0.062	0.082	0.208	0	0.268	0.231
Met-CAT-8-PT	33	0.877	TRUE	TRUE	TRUE	TRUE	TRUE	TRUE	FALSE	TRUE	FALSE	0.906	0.808	0.912	0.856	0.886	0.641	0.903	0.333
Met-CAT-8-PT	55	0.989	TRUE	TRUE	TRUE	TRUE	TRUE	TRUE	TRUE	TRUE	TRUE	0.971	0.95	0.941	0.967	0.961	0.867	0.988	0.805
Met-CAT-9-PT	40	0.854	FALSE	FALSE	FALSE	TRUE	FALSE	TRUE	FALSE	TRUE	FALSE	0.385	0.825	0.707	0.532	0.583	0	0.75	0
Met-CAT-9-PT	55	1	TRUE	TRUE	TRUE	TRUE	TRUE	TRUE	FALSE	TRUE	FALSE	0.997	1	1	1	1	0.826	1	0.826
Met-i-CAT-1-nuclei	27	0.832	TRUE	TRUE	TRUE	TRUE	TRUE	TRUE	TRUE	TRUE	TRUE	0.74	0.85	0.799	0.806	0.816	0.526	0.813	0.634
Met-i-CAT-1-nuclei	54	0.629	TRUE	TRUE	TRUE	TRUE	TRUE	TRUE	TRUE	TRUE	TRUE	0.751	0.619	0.636	0.657	0.592	0.71	0.759	0.574
Met-i-CAT-2-nuclei	27	0.852	TRUE	TRUE	TRUE	TRUE	TRUE	TRUE	TRUE	TRUE	TRUE	0.939	0.917	0.816	0.912	0.869	0.802	0.941	0.827
Met-i-CAT-3-nuclei	27	0.806	TRUE	TRUE	TRUE	TRUE	TRUE	TRUE	TRUE	TRUE	TRUE	0.728	0.851	0.761	0.777	0.784	0.497	0.788	0.628
Met-i-CAT-3-nuclei	54	0.684	TRUE	TRUE	TRUE	TRUE	TRUE	TRUE	TRUE	TRUE	TRUE	0.76	0.678	0.725	0.708	0.635	0.714	0.777	0.653
Phe-GAA-1-nuclei	27	0.224	TRUE	FALSE	TRUE	FALSE	TRUE	TRUE	FALSE	TRUE	FALSE	0.059	0.357	0.162	0.247	0.421	0	0.351	0.076
Phe-GAA-1-nuclei	39	0.767	TRUE	TRUE	TRUE	TRUE	TRUE	TRUE	FALSE	TRUE	TRUE	0.846	0.71	0.854	0.847	0.828	0.886	0.864	0.504
Phe-GAA-1-nuclei	55	0.947	TRUE	TRUE	TRUE	TRUE	TRUE	TRUE	TRUE	TRUE	TRUE	0.968	0.948	0.935	0.942	0.937	0.974	0.95	0.783
Phe-GAA-2-nuclei	51	0.804	FALSE	TRUE	FALSE	TRUE	TRUE	TRUE	FALSE	TRUE	FALSE	0.96	0.953	0.973	0.948	0.98	0	0.944	0.738
Phe-GAA-3-PT	20	0.479	FALSE	TRUE	FALSE	FALSE	FALSE	FALSE	FALSE	TRUE	FALSE	0.657	0.485	0.496	0.581	0.494	0.606	0.811	0.464
Phe-GAA-3-PT	55	0.962	TRUE	TRUE	TRUE	TRUE	TRUE	TRUE	TRUE	TRUE	TRUE	0.969	0.934	0.986	0.969	0.97	0.929	0.968	0.918
Pro-AGG-1-nuclei	13	0.911	TRUE	TRUE	TRUE	TRUE	TRUE	TRUE	TRUE	TRUE	TRUE	0.946	0.88	0.826	0.897	0.852	0.868	0.96	0.76
Pro-AGG-1-nuclei	32	0.465	TRUE	FALSE	TRUE	TRUE	TRUE	TRUE	TRUE	TRUE	FALSE	0.06	0.407	0.225	0.389	0.364	0.251	0.232	0.103
Pro-AGG-1-nuclei	54	0.934	TRUE	TRUE	TRUE	TRUE	TRUE	TRUE	TRUE	TRUE	TRUE	0.932	0.916	0.923	0.914	0.917	0.908	0.927	0.734
Pro-AGG-2-nuclei	13	0.915	TRUE	TRUE	TRUE	TRUE	TRUE	TRUE	TRUE	TRUE	TRUE	0.963	0.881	0.77	0.895	0.821	0.89	0.953	0.814
Pro-AGG-3-nuclei	13	0.919	TRUE	TRUE	TRUE	TRUE	TRUE	TRUE	TRUE	TRUE	TRUE	0.954	0.866	0.889	0.913	0.858	0.874	0.969	0.755
Pro-AGG-3-nuclei	32	0.284	TRUE	FALSE	FALSE	TRUE	TRUE	TRUE	FALSE	FALSE	FALSE	0.003	0.16	0.161	0.227	0.194	0.116	0.109	0.024
Pro-AGG-3-nuclei	54	0.932	TRUE	TRUE	TRUE	TRUE	TRUE	TRUE	TRUE	TRUE	TRUE	0.967	0.921	0.954	0.923	0.943	0.965	0.983	0.797
Pro-CGG-1-nuclei	13	0.921	TRUE	TRUE	TRUE	TRUE	TRUE	TRUE	TRUE	TRUE	TRUE	0.953	0.861	0.787	0.907	0.857	0.872	0.96	0.765
Pro-CGG-1-nuclei	32	0.189	TRUE	TRUE	TRUE	TRUE	TRUE	TRUE	FALSE	TRUE	FALSE	0.547	0.227	0.615	0.282	0.578	0.116	0.441	0.057
Pro-CGG-1-nuclei	37	0.011	FALSE	FALSE	FALSE	FALSE	TRUE	TRUE	TRUE	FALSE	FALSE	0.085	0.054	0.052	0.068	0.106	0.158	0.052	0.013
Pro-CGG-1-nuclei	54	0.842	TRUE	TRUE	TRUE	TRUE	TRUE	TRUE	TRUE	TRUE	TRUE	0.864	0.805	0.823	0.819	0.793	0.881	0.864	0.679
Pro-CGG-2-nuclei	13	0.916	TRUE	TRUE	TRUE	TRUE	TRUE	TRUE	TRUE	TRUE	TRUE	0.952	0.874	0.884	0.908	0.854	0.864	0.966	0.751
Pro-CGG-2-nuclei	33	0.632	TRUE	FALSE	TRUE	TRUE	TRUE	FALSE	TRUE	TRUE	TRUE	0.496	0.632	0.502	0.523	0.406	0.627	0.553	0.435
Pro-CGG-2-nuclei	37	0.013	FALSE	TRUE	TRUE	FALSE	FALSE	FALSE	FALSE	FALSE	FALSE	0.125	0.105	0.024	0.03	0.069	0.02	0.08	0
Pro-CGG-2-nuclei	54	0.881	TRUE	TRUE	TRUE	TRUE	TRUE	TRUE	TRUE	TRUE	TRUE	0.931	0.924	0.891	0.916	0.858	0.881	0.921	0.703
Pro-TGG-1-nuclei	13	0.911	TRUE	TRUE	TRUE	TRUE	TRUE	TRUE	TRUE	TRUE	TRUE	0.946	0.88	0.826	0.897	0.852	0.868	0.96	0.76
Pro-TGG-1-nuclei	32	0.465	TRUE	FALSE	TRUE	TRUE	TRUE	TRUE	TRUE	TRUE	FALSE	0.06	0.407	0.225	0.389	0.364	0.251	0.232	0.103
Pro-TGG-1-nuclei	54	0.934	TRUE	TRUE	TRUE	TRUE	TRUE	TRUE	TRUE	TRUE	TRUE	0.932	0.916	0.923	0.914	0.917	0.908	0.927	0.734
Pro-TGG-2-nuclei	13	0.912	TRUE	TRUE	TRUE	TRUE	TRUE	TRUE	TRUE	TRUE	TRUE	0.951	0.872	0.872	0.906	0.851	0.865	0.965	0.752
Pro-TGG-2-nuclei	33	0.625	TRUE	FALSE	TRUE	FALSE	TRUE	TRUE	TRUE	TRUE	FALSE	0.455	0.616	0.436	0.516	0.448	0.622	0.509	0.358
Pro-TGG-2-nuclei	37	0.075	TRUE	TRUE	TRUE	FALSE	TRUE	TRUE	TRUE	TRUE	FALSE	0.113	0.101	0.064	0.124	0.07	0.139	0.091	0.038
Pro-TGG-2-nuclei	54	0.899	TRUE	TRUE	TRUE	TRUE	TRUE	TRUE	TRUE	TRUE	TRUE	0.901	0.88	0.888	0.877	0.887	0.88	0.906	0.698
Pro-TGG-3-nuclei	13	0.916	TRUE	TRUE	TRUE	TRUE	TRUE	TRUE	TRUE	TRUE	TRUE	0.952	0.874	0.884	0.908	0.854	0.864	0.966	0.751
Pro-TGG-3-nuclei	33	0.632	TRUE	FALSE	TRUE	TRUE	TRUE	FALSE	TRUE	TRUE	TRUE	0.496	0.632	0.502	0.523	0.406	0.627	0.553	0.435
Pro-TGG-3-nuclei	37	0.013	FALSE	TRUE	TRUE	FALSE	FALSE	FALSE	FALSE	FALSE	FALSE	0.125	0.105	0.024	0.03	0.069	0.02	0.08	0
Pro-TGG-3-nuclei	54	0.881	TRUE	TRUE	TRUE	TRUE	TRUE	TRUE	TRUE	TRUE	TRUE	0.931	0.924	0.891	0.916	0.858	0.881	0.921	0.703
Pro-TGG-4-nuclei-Mt	29	0.692	TRUE	TRUE	FALSE	TRUE	TRUE	TRUE	FALSE	FALSE	FALSE	0.63	0.562	0.679	0.699	0.646	0	0.784	0.511
Pro-TGG-4-nuclei-Mt	57	1	TRUE	TRUE	TRUE	TRUE	TRUE	TRUE	FALSE	TRUE	TRUE	0.977	0.967	0.983	1	0.958	0.953	0.981	0.864
Pro-TGG-5-PT	39	0.115	FALSE	FALSE	FALSE	FALSE	FALSE	TRUE	FALSE	TRUE	FALSE	0	0.147	0.066	0.114	0.13	0	0.327	0
Pro-TGG-5-PT	56	0.989	TRUE	TRUE	TRUE	TRUE	TRUE	TRUE	TRUE	TRUE	TRUE	0.977	0.962	0.961	0.967	0.975	0.823	0.981	0.844
Ser-AGA-1-a-nuclei	39	0.926	TRUE	TRUE	TRUE	TRUE	TRUE	TRUE	TRUE	TRUE	TRUE	0.954	0.869	0.892	0.923	0.876	0.902	0.946	0.841
Ser-AGA-1-a-nuclei	64	0.974	TRUE	TRUE	TRUE	TRUE	TRUE	TRUE	TRUE	TRUE	TRUE	0.984	0.968	0.974	0.984	0.967	0.984	0.969	0.896
Ser-AGA-1-b-nuclei	39	0.93	TRUE	TRUE	TRUE	TRUE	TRUE	TRUE	FALSE	TRUE	TRUE	0.942	0.805	0.904	0.932	0.874	0.428	0.936	0.838
Ser-AGA-1-b-nuclei	44	0.017	FALSE	FALSE	FALSE	TRUE	FALSE	TRUE	FALSE	TRUE	FALSE	0.049	0.045	0.071	0.062	0.077	0.095	0.066	0.011
Ser-AGA-1-b-nuclei	51	0.082	TRUE	FALSE	FALSE	FALSE	FALSE	FALSE	FALSE	FALSE	FALSE	0.051	0.034	0.015	0.034	0.041	0.08	0.034	0
Ser-AGA-1-b-nuclei	64	0.974	TRUE	TRUE	TRUE	TRUE	TRUE	TRUE	TRUE	TRUE	TRUE	0.975	0.959	0.966	0.976	0.965	0.989	0.971	0.879
Ser-AGA-1-b-nuclei	79	0.707	TRUE	FALSE	FALSE	FALSE	FALSE	FALSE	FALSE	FALSE	FALSE	0.034	0	0	0.019	0	0.18	0	0.076
Ser-AGA-3-nuclei	41	0.898	TRUE	TRUE	TRUE	TRUE	TRUE	TRUE	FALSE	TRUE	TRUE	0.943	0.844	0.931	0.921	0.908	0	0.916	0.88
Ser-AGA-3-nuclei	53	0.125	TRUE	FALSE	FALSE	FALSE	FALSE	FALSE	FALSE	FALSE	FALSE	0.018	0.038	0	0.006	0.04	0	0	0
Ser-AGA-3-nuclei	66	0.964	TRUE	TRUE	TRUE	TRUE	TRUE	TRUE	FALSE	TRUE	TRUE	0.955	0.959	0.941	0.987	0.983	0.92	0.929	0.864
Ser-CGA-1-nuclei	39	0.854	TRUE	TRUE	TRUE	TRUE	TRUE	TRUE	FALSE	TRUE	TRUE	0.903	0.622	0.725	0.82	0.672	0	0.887	0.702
Ser-CGA-1-nuclei	64	0.957	TRUE	TRUE	TRUE	TRUE	TRUE	TRUE	TRUE	TRUE	TRUE	0.971	0.949	0.963	0.97	0.966	0.977	0.974	0.87
Ser-CGA-1-nuclei	77	0.972	TRUE	TRUE	TRUE	TRUE	TRUE	TRUE	TRUE	TRUE	TRUE	0.971	0.971	0.979	0.982	0.983	0.958	0.978	0.962
Ser-CGA-2-nuclei	39	0.745	TRUE	TRUE	TRUE	FALSE	TRUE	TRUE	FALSE	TRUE	TRUE	0.816	0.628	0.452	0.795	0.702	0.731	0.863	0.833
Ser-CGA-2-nuclei	64	0.958	TRUE	TRUE	TRUE	TRUE	TRUE	TRUE	TRUE	TRUE	TRUE	0.958	0.973	0.964	0.955	0.953	0.974	0.942	0.898
Ser-CGA-2-nuclei	77	0.962	TRUE	TRUE	TRUE	TRUE	TRUE	TRUE	TRUE	TRUE	TRUE	0.977	0.97	0.984	0.991	0.991	0.998	0.983	0.977
Ser-GCT-1-nuclei	27	0.396	FALSE	TRUE	FALSE	TRUE	FALSE	TRUE	FALSE	TRUE	FALSE	0.533	0.278	0.409	0.241	0.44	0	0.396	0.079
Ser-GCT-1-nuclei	40	0.936	TRUE	TRUE	TRUE	TRUE	TRUE	TRUE	TRUE	TRUE	TRUE	0.968	0.918	0.924	0.934	0.943	0.835	0.979	0.88
Ser-GCT-1-nuclei	64	0.973	TRUE	TRUE	TRUE	TRUE	TRUE	TRUE	TRUE	TRUE	TRUE	0.978	0.973	0.983	0.973	0.98	0.955	0.983	0.864
Ser-GCT-2-nuclei-Mt	28	0	FALSE	FALSE	FALSE	FALSE	FALSE	TRUE	FALSE	FALSE	FALSE	0.453	0	0.65	0	0.554	0	0.263	0
Ser-GCT-2-nuclei-Mt	41	0.998	FALSE	TRUE	FALSE	TRUE	FALSE	TRUE	FALSE	FALSE	FALSE	0.991	0.971	0.985	0.931	0.959	0.923	0.94	0.446
Ser-GCT-2-nuclei-Mt	70	1	TRUE	TRUE	TRUE	TRUE	TRUE	TRUE	TRUE	TRUE	TRUE	1	1	1	0.99	1	0.995	0.984	0.878
Ser-GCT-3-nuclei	40	0.795	TRUE	TRUE	TRUE	TRUE	TRUE	TRUE	TRUE	TRUE	TRUE	0.802	0.767	0.826	0.816	0.808	0.794	0.807	0.459
Ser-GCT-3-nuclei	64	0.963	TRUE	TRUE	TRUE	TRUE	TRUE	TRUE	TRUE	TRUE	TRUE	0.967	0.964	0.984	0.972	0.979	0.962	0.979	0.832
Ser-GCT-4-nuclei	40	0.885	TRUE	TRUE	TRUE	TRUE	TRUE	TRUE	FALSE	TRUE	TRUE	0.855	0.926	0.901	0.857	0.915	0.875	0.923	0.793
Ser-GCT-4-nuclei	64	0.924	TRUE	TRUE	TRUE	TRUE	TRUE	TRUE	TRUE	TRUE	TRUE	0.953	0.946	0.973	0.95	0.966	0.996	0.951	0.82
Ser-GGA-1-nuclei-Mt	40	0.638	FALSE	TRUE	FALSE	FALSE	TRUE	TRUE	FALSE	FALSE	FALSE	0.854	0	0.728	0.854	0.518	0	0.938	0.848
Ser-GGA-1-nuclei-Mt	69	0.987	TRUE	TRUE	TRUE	TRUE	TRUE	TRUE	TRUE	TRUE	TRUE	0.977	0.968	0.963	0.974	0.97	0.927	0.972	0.835
Ser-GGA-1-PT	28	0.457	TRUE	TRUE	TRUE	TRUE	TRUE	TRUE	TRUE	TRUE	FALSE	0.53	0.38	0.53	0.43	0.622	0.682	0.76	0.208
Ser-GGA-1-PT	33	0.951	TRUE	TRUE	TRUE	TRUE	TRUE	TRUE	TRUE	TRUE	FALSE	0.967	0.988	0.973	0.942	0.947	0.906	0.934	0.691
Ser-GGA-1-PT	55	0.016	FALSE	FALSE	FALSE	FALSE	FALSE	FALSE	FALSE	TRUE	FALSE	0.032	0.026	0.023	0.035	0.024	0	0.071	0.06
Ser-GGA-1-PT	59	0.555	FALSE	FALSE	TRUE	FALSE	FALSE	FALSE	FALSE	FALSE	FALSE	0.364	0.68	0.323	0.447	0.399	0.419	0.332	0.538
Ser-GGA-1-PT	69	0.989	TRUE	TRUE	TRUE	TRUE	TRUE	TRUE	TRUE	TRUE	TRUE	0.993	0.978	0.99	0.991	0.993	0.919	0.982	0.839
Ser-TGA-1-nuclei	39	0.688	TRUE	TRUE	TRUE	TRUE	TRUE	TRUE	FALSE	TRUE	TRUE	0.661	0.469	0.497	0.772	0.424	0.459	0.713	0.479
Ser-TGA-1-nuclei	64	0.942	TRUE	TRUE	TRUE	TRUE	TRUE	TRUE	TRUE	TRUE	TRUE	0.97	0.95	0.952	0.924	0.934	0.948	0.966	0.856
Ser-TGA-1-nuclei	77	0.748	TRUE	TRUE	TRUE	TRUE	TRUE	TRUE	TRUE	TRUE	TRUE	0.81	0.79	0.841	0.845	0.814	0.825	0.823	0.776
Ser-TGA-2-nuclei-Mt	12	0.974	TRUE	TRUE	TRUE	FALSE	TRUE	TRUE	FALSE	TRUE	TRUE	0.929	0.985	0.964	0.912	0.972	0.985	0.961	0.846
Ser-TGA-2-nuclei-Mt	28	0.828	TRUE	FALSE	FALSE	FALSE	TRUE	FALSE	FALSE	FALSE	FALSE	0.656	0.935	0.686	0.884	0	0.823	0.643	0.388
Ser-TGA-2-nuclei-Mt	69	1	TRUE	TRUE	TRUE	TRUE	TRUE	TRUE	FALSE	TRUE	TRUE	0.998	1	1	1	1	0.99	0.999	0.863
Ser-TGA-3-PT	27	0.817	TRUE	TRUE	TRUE	TRUE	TRUE	TRUE	TRUE	TRUE	TRUE	0.828	0.794	0.73	0.763	0.699	0.637	0.855	0.744
Ser-TGA-3-PT	74	0.988	TRUE	TRUE	TRUE	TRUE	TRUE	TRUE	TRUE	TRUE	TRUE	0.989	1	1	0.996	0.998	0.972	0.992	0.928
Thr-AGT-1-nuclei	34	0.482	TRUE	FALSE	TRUE	FALSE	TRUE	TRUE	FALSE	FALSE	FALSE	0	0.641	0.304	0.583	0.4	0.331	0.32	0.184
Thr-AGT-1-nuclei	56	0.907	TRUE	TRUE	TRUE	TRUE	TRUE	TRUE	TRUE	TRUE	TRUE	0.925	0.877	0.886	0.898	0.877	0.781	0.935	0.692
Thr-CGT-1-nuclei	26	0.4	TRUE	TRUE	TRUE	TRUE	TRUE	TRUE	FALSE	TRUE	FALSE	0.317	0.289	0.34	0.3	0.219	0.129	0.308	0.047
Thr-CGT-1-nuclei	32	0.541	TRUE	TRUE	TRUE	TRUE	TRUE	TRUE	TRUE	TRUE	TRUE	0.669	0.612	0.614	0.433	0.666	0.36	0.472	0.236
Thr-CGT-1-nuclei	35	0.27	FALSE	FALSE	TRUE	FALSE	FALSE	FALSE	FALSE	FALSE	TRUE	0	0.473	0.027	0.062	0.058	0.345	0.128	0.437
Thr-CGT-1-nuclei	54	0.979	TRUE	TRUE	TRUE	TRUE	TRUE	TRUE	TRUE	TRUE	TRUE	0.987	0.977	0.993	0.984	0.989	0.996	0.979	0.874
Thr-CGT-2-nuclei	26	0.423	TRUE	TRUE	TRUE	TRUE	TRUE	TRUE	FALSE	TRUE	FALSE	0.304	0.31	0.365	0.288	0.223	0.141	0.286	0.045
Thr-CGT-2-nuclei	32	0.362	TRUE	TRUE	TRUE	TRUE	TRUE	TRUE	FALSE	TRUE	TRUE	0.664	0.317	0.567	0.429	0.571	0.47	0.513	0.133
Thr-CGT-2-nuclei	54	0.973	TRUE	TRUE	TRUE	TRUE	TRUE	TRUE	TRUE	TRUE	TRUE	0.967	0.971	0.982	0.974	0.964	0.965	0.972	0.745
Thr-CGT-2-nuclei	67	0.937	TRUE	TRUE	TRUE	TRUE	TRUE	TRUE	TRUE	TRUE	TRUE	0.952	0.886	0.952	0.933	0.968	0.939	0.976	0.897
Thr-CGT-3-nuclei	53	0.811	TRUE	TRUE	TRUE	FALSE	TRUE	TRUE	FALSE	TRUE	TRUE	0.873	0.801	0.882	0.864	0.902	0.819	0.877	0.696
Thr-GGT-1-PT	54	0.962	TRUE	TRUE	TRUE	TRUE	TRUE	TRUE	TRUE	TRUE	TRUE	0.981	0.963	0.972	0.953	0.97	0.958	0.976	0.903
Thr-TGT-1-nuclei	26	0.148	FALSE	FALSE	FALSE	FALSE	TRUE	TRUE	FALSE	FALSE	FALSE	0.363	0.201	0.57	0.551	0.418	0	0.287	0
Thr-TGT-1-nuclei	54	0.981	TRUE	TRUE	TRUE	TRUE	TRUE	TRUE	TRUE	TRUE	TRUE	0.969	0.966	0.97	0.974	0.973	0.963	0.963	0.835
Thr-TGT-1-nuclei	67	0.825	TRUE	TRUE	TRUE	TRUE	TRUE	TRUE	TRUE	TRUE	TRUE	0.86	0.753	0.837	0.831	0.863	0.853	0.882	0.728
Thr-TGT-2-PT	27	0.39	FALSE	TRUE	TRUE	FALSE	FALSE	TRUE	FALSE	TRUE	FALSE	0.596	0.458	0.322	0.396	0.514	0.827	0.679	0.504
Thr-TGT-2-PT	39	0.354	FALSE	FALSE	FALSE	TRUE	FALSE	TRUE	FALSE	TRUE	FALSE	0.426	0	0.318	0.21	0.245	0	0.366	0
Thr-TGT-2-PT	55	0.955	TRUE	TRUE	TRUE	TRUE	TRUE	TRUE	FALSE	TRUE	TRUE	0.941	0.874	0.934	0.866	0.889	0.804	0.915	0.7
Trp-CCA-1-nuclei	26	0.822	TRUE	TRUE	TRUE	TRUE	TRUE	TRUE	FALSE	TRUE	TRUE	0.679	0.578	0.404	0.608	0.669	0	0.809	0.718
Trp-CCA-1-nuclei	38	0.099	TRUE	TRUE	FALSE	FALSE	TRUE	TRUE	FALSE	TRUE	TRUE	0.15	0.045	0.073	0.147	0.175	0.084	0.244	0.112
Trp-CCA-1-nuclei	54	0.939	TRUE	TRUE	TRUE	TRUE	TRUE	TRUE	TRUE	TRUE	TRUE	0.921	0.958	0.925	0.944	0.954	0.934	0.936	0.753
Trp-CCA-1-nuclei	64	0.267	TRUE	TRUE	TRUE	TRUE	TRUE	TRUE	TRUE	TRUE	TRUE	0.2	0.195	0.231	0.233	0.211	0.403	0.199	0.178
Trp-CCA-1-nuclei	70	0.847	TRUE	TRUE	TRUE	TRUE	TRUE	TRUE	TRUE	TRUE	TRUE	0.876	0.832	0.894	0.889	0.88	0.232	0.891	0.516
Trp-CCA-2-nuclei	26	0.817	TRUE	TRUE	TRUE	FALSE	TRUE	TRUE	FALSE	TRUE	TRUE	0.692	0.521	0.354	0.633	0.637	0	0.807	0.726
Trp-CCA-2-nuclei	38	0.1	TRUE	TRUE	FALSE	FALSE	TRUE	TRUE	FALSE	TRUE	TRUE	0.151	0.045	0.074	0.147	0.153	0.084	0.244	0.112
Trp-CCA-2-nuclei	54	0.939	TRUE	TRUE	TRUE	TRUE	TRUE	TRUE	TRUE	TRUE	TRUE	0.921	0.958	0.925	0.945	0.954	0.934	0.936	0.753
Trp-CCA-2-nuclei	64	0.267	TRUE	TRUE	TRUE	TRUE	TRUE	TRUE	TRUE	TRUE	TRUE	0.2	0.195	0.231	0.233	0.21	0.403	0.199	0.178
Trp-CCA-2-nuclei	70	0.847	TRUE	TRUE	TRUE	TRUE	TRUE	TRUE	TRUE	TRUE	TRUE	0.876	0.832	0.894	0.889	0.88	0.232	0.891	0.516
Trp-CCA-3-nuclei-Mt	28	0.709	TRUE	TRUE	TRUE	TRUE	TRUE	TRUE	TRUE	TRUE	TRUE	0.847	0.832	0.85	0.803	0.832	0.711	0.829	0.501
Trp-CCA-3-nuclei-Mt	32	0.731	TRUE	TRUE	TRUE	TRUE	TRUE	TRUE	TRUE	TRUE	TRUE	0.674	0.649	0.616	0.616	0.67	0.66	0.675	0.333
Trp-CCA-3-nuclei-Mt	56	0.984	TRUE	TRUE	TRUE	TRUE	TRUE	TRUE	TRUE	TRUE	TRUE	0.99	0.986	0.991	0.987	0.991	0.925	0.984	0.812
Trp-CCA-3-PT	28	0.746	TRUE	TRUE	TRUE	TRUE	TRUE	TRUE	TRUE	TRUE	TRUE	0.85	0.838	0.848	0.8	0.826	0.711	0.825	0.495
Trp-CCA-3-PT	32	0.724	TRUE	TRUE	TRUE	TRUE	TRUE	TRUE	TRUE	TRUE	TRUE	0.682	0.649	0.6	0.617	0.669	0.66	0.674	0.329
Trp-CCA-3-PT	56	0.983	TRUE	TRUE	TRUE	TRUE	TRUE	TRUE	TRUE	TRUE	TRUE	0.99	0.986	0.991	0.988	0.99	0.921	0.984	0.809
Tyr-GTA-1-a-nuclei	35	0	FALSE	FALSE	FALSE	TRUE	FALSE	TRUE	FALSE	FALSE	FALSE	0.299	0	0.587	0.19	0.634	0	0	0.175
Tyr-GTA-1-a-nuclei	41	0.169	FALSE	TRUE	FALSE	TRUE	TRUE	TRUE	FALSE	TRUE	TRUE	0.507	0.047	0.57	0.378	0.302	0.187	0.538	0.333
Tyr-GTA-1-a-nuclei	57	0.895	TRUE	TRUE	TRUE	TRUE	TRUE	TRUE	TRUE	TRUE	TRUE	0.882	0.926	0.786	0.85	0.839	0.918	0.882	0.738
Tyr-GTA-1-b-nuclei	56	0.919	TRUE	TRUE	TRUE	TRUE	TRUE	TRUE	TRUE	TRUE	TRUE	0.882	0.925	0.841	0.909	0.899	0.916	0.934	0.673
Tyr-GTA-2-b-nuclei	56	0.872	FALSE	TRUE	TRUE	FALSE	FALSE	FALSE	TRUE	FALSE	TRUE	0.959	0.872	1	0.984	0.804	0.953	0.836	0.944
Tyr-GTA-2-d-nuclei	56	0.872	FALSE	TRUE	TRUE	FALSE	FALSE	FALSE	TRUE	FALSE	TRUE	0.978	0.862	1	0.976	0.719	0.953	0.836	0.945
Tyr-GTA-2-g-nuclei	56	0.872	FALSE	TRUE	TRUE	FALSE	FALSE	FALSE	TRUE	FALSE	TRUE	0.959	0.872	1	0.984	0.804	0.953	0.836	0.946
Tyr-GTA-3-nuclei	61	NaN	FALSE	FALSE	FALSE	FALSE	FALSE	TRUE	FALSE	FALSE	FALSE	0	NaN	1	NaN	0.985	NaN	NaN	NaN
Tyr-GTA-4-nuclei	57	1	FALSE	TRUE	FALSE	TRUE	TRUE	TRUE	FALSE	FALSE	FALSE	0.976	1	0.933	0.981	0.967	0.65	1	0.719
Tyr-GTA-5-nuclei-Mt	32	0.937	FALSE	FALSE	FALSE	FALSE	FALSE	TRUE	FALSE	FALSE	FALSE	0.681	0.983	0	0.565	0.496	0	0	0
Tyr-GTA-5-nuclei-Mt	57	0.98	TRUE	TRUE	TRUE	TRUE	TRUE	TRUE	TRUE	TRUE	TRUE	0.973	0.98	0.98	0.977	0.988	0.997	0.984	0.858
Tyr-GTA-6-nuclei	51	0.719	FALSE	TRUE	FALSE	TRUE	TRUE	TRUE	FALSE	FALSE	FALSE	0.947	0.911	0.982	1	1	0.911	0.947	0.719
Tyr-GTA-7-nuclei-Mt	40	0.857	FALSE	TRUE	FALSE	FALSE	FALSE	TRUE	FALSE	FALSE	FALSE	0.81	0.923	0	0.358	0.591	0	0	0
Tyr-GTA-7-nuclei-Mt	65	0.98	TRUE	TRUE	TRUE	TRUE	TRUE	TRUE	TRUE	TRUE	TRUE	0.974	0.98	0.98	0.977	0.988	0.997	0.984	0.858
Tyr-GTA-8-PT	40	0.679	FALSE	TRUE	TRUE	TRUE	FALSE	TRUE	FALSE	TRUE	FALSE	0.84	0.915	0.877	0.712	0.887	NaN	0.954	0
Tyr-GTA-8-PT	66	1	TRUE	TRUE	TRUE	TRUE	TRUE	TRUE	TRUE	TRUE	TRUE	0.987	1	1	0.988	1	0.965	0.988	0.951
Val-AAC-1-nuclei	28	0.237	TRUE	TRUE	TRUE	TRUE	TRUE	TRUE	FALSE	TRUE	FALSE	0.393	0.399	0.348	0.383	0.391	0.303	0.238	0.091
Val-AAC-1-nuclei	56	0.957	TRUE	TRUE	TRUE	TRUE	TRUE	TRUE	TRUE	TRUE	TRUE	0.958	0.961	0.969	0.95	0.963	0.977	0.961	0.867
Val-CAC-1-nuclei	13	0.928	FALSE	TRUE	FALSE	FALSE	FALSE	TRUE	FALSE	TRUE	TRUE	0.954	0.751	0.759	0.733	0.845	0	0.924	0.819
Val-CAC-1-nuclei	23	0.432	FALSE	FALSE	FALSE	FALSE	FALSE	FALSE	FALSE	FALSE	TRUE	0.34	0.408	0.365	0.347	0.331	0.123	0.402	0.754
Val-CAC-1-nuclei	56	0.968	TRUE	TRUE	TRUE	TRUE	TRUE	TRUE	TRUE	TRUE	TRUE	0.979	0.979	0.979	0.964	0.959	0.959	0.965	0.868
Val-GAC-1-PT	26	0.322	TRUE	TRUE	TRUE	TRUE	TRUE	TRUE	FALSE	TRUE	FALSE	0.187	0.338	0.297	0.324	0.323	0.155	0.313	0.197
Val-GAC-1-PT	54	0.967	TRUE	TRUE	TRUE	TRUE	TRUE	TRUE	TRUE	TRUE	TRUE	0.99	0.988	0.978	0.966	0.982	0.929	0.99	0.889
Val-TAC-1-nuclei	13	0.866	TRUE	TRUE	TRUE	TRUE	TRUE	TRUE	TRUE	TRUE	TRUE	0.966	0.83	0.89	0.911	0.856	0.941	0.975	0.716
Val-TAC-1-nuclei	55	0.972	TRUE	TRUE	TRUE	TRUE	TRUE	TRUE	TRUE	TRUE	TRUE	0.982	0.984	0.983	0.994	0.991	0.967	0.973	0.834
Val-TAC-2-nuclei	13	0.896	FALSE	FALSE	FALSE	FALSE	FALSE	FALSE	FALSE	TRUE	TRUE	0.962	0.858	0.924	0.946	0.954	0	0.975	0.579
Val-TAC-2-nuclei	55	0.994	TRUE	TRUE	TRUE	TRUE	TRUE	TRUE	TRUE	TRUE	TRUE	0.974	0.979	0.975	0.996	0.981	0.937	1	0.838
Val-TAC-2-nuclei	71	0	FALSE	FALSE	FALSE	FALSE	FALSE	FALSE	TRUE	FALSE	TRUE	0.071	0	0	0.056	0	0.801	0	0.387
Val-TAC-3-PT	17	0.38	FALSE	FALSE	TRUE	FALSE	FALSE	FALSE	FALSE	TRUE	FALSE	0.221	0.694	0.212	0.576	0.285	0	0.846	0
Val-TAC-3-PT	56	0.954	TRUE	TRUE	TRUE	TRUE	TRUE	TRUE	TRUE	TRUE	TRUE	0.965	0.948	0.963	0.949	0.932	0.829	0.972	0.837

## Sheet: Table 2
Supp Table 2 Number of mRNA Ψ sites among nine Arabidopsis tissues
Chrom	Pos	Strand	Motif	flower_passed	seedling_passed	silique_passed	cauline leaf_passed	stem_passed	rosetta leaf_passed	seed_passed	shoot_passed	root_passed	flower_fraction	seedling_fraction	silique_fraction	cauline leaf_fraction	stem_fraction	rosetta leaf_fraction	seed_fraction	shoot_fraction	root_fraction
1	10000449	+	TCTTTCT	FALSE	FALSE	FALSE	FALSE	FALSE	FALSE	FALSE	FALSE	TRUE	0	0	0	0	0	0	NaN	0	0.630413
1	10030541	+	GACTATT	FALSE	FALSE	FALSE	FALSE	FALSE	FALSE	TRUE	TRUE	FALSE	0.059455	0.118895	0.116856	0.0520031	0	0	0.309089	0.204605	0.163888
1	10074689	-	GGCTCTG	FALSE	TRUE	FALSE	FALSE	FALSE	FALSE	FALSE	TRUE	FALSE	0.227835	0.179207	0.185252	0.171092	0.204158	0.154535	0	0.167617	0.184531
1	1007688	+	CGCTCGG	FALSE	TRUE	TRUE	TRUE	TRUE	TRUE	FALSE	FALSE	FALSE	0.266039	0.311194	0.376832	0.393595	0.326473	0.37963	0.382011	0.0873992	0.218153
1	10136789	-	TTCTCCC	FALSE	FALSE	FALSE	TRUE	FALSE	FALSE	FALSE	FALSE	FALSE	0.063794	0.0493827	0.0565078	0.130497	0.0358485	0.0379033	0	0.0690113	0.0813013
1	10149998	+	GGTTGTA	TRUE	TRUE	TRUE	TRUE	TRUE	TRUE	FALSE	TRUE	FALSE	0.121666	0.107555	0.117889	0.117102	0.133946	0.0900716	0.144136	0.105844	0.0970836
1	10216210	+	GGTTGTA	TRUE	FALSE	FALSE	FALSE	FALSE	FALSE	FALSE	FALSE	FALSE	0.247701	0.269524	0.0918416	0.566588	0.489914	0	0	0	0.146555
1	10266235	+	GGCTATA	FALSE	TRUE	FALSE	FALSE	FALSE	FALSE	FALSE	FALSE	FALSE	0.0703702	0.10873	0.0486222	0.0199885	0.0370981	0.0862805	0.0590696	0.00972648	0.0421852
1	10266511	+	GTTTGTA	TRUE	TRUE	TRUE	TRUE	TRUE	FALSE	TRUE	TRUE	TRUE	0.182726	0.133099	0.15449	0.193398	0.167221	0.120615	0.163191	0.180037	0.11358
1	10270386	-	CAGTCTG	FALSE	FALSE	FALSE	FALSE	FALSE	FALSE	TRUE	FALSE	FALSE	0.144575	0.141351	0.0422431	0	0.0480514	0.141077	0.329314	0.115577	0.0867474
1	10278146	-	TGGTGCT	TRUE	FALSE	FALSE	FALSE	FALSE	FALSE	TRUE	FALSE	FALSE	0.144408	0.0785093	0.017531	0.0391241	0.0487389	0.063312	0.0873664	0.0869015	0.0447541
1	10279705	-	CAGTCTG	FALSE	FALSE	TRUE	FALSE	FALSE	FALSE	TRUE	FALSE	FALSE	0.0467269	0.101286	0.224917	0.0426782	0.0231648	0.0592253	0.235531	0.0247948	0.100853
1	10286735	-	TTGTTTA	TRUE	FALSE	TRUE	FALSE	FALSE	FALSE	FALSE	FALSE	FALSE	0.655882	0	0.815122	0.426177	0	0.520795	NaN	0	0
1	10289304	-	GGGTGAT	FALSE	FALSE	FALSE	FALSE	FALSE	FALSE	FALSE	FALSE	FALSE	0.0215445	0.0129423	0.0165315	0.024432	0.0150114	0	0	0	0
1	10290917	-	GGCTATG	FALSE	TRUE	FALSE	FALSE	FALSE	TRUE	FALSE	FALSE	FALSE	0.0597208	0.100115	0.0448171	0.055705	0.0524076	0.132252	0.0550856	0.0784126	0.0231495
1	10293077	-	GACTCTG	TRUE	TRUE	TRUE	TRUE	TRUE	TRUE	TRUE	TRUE	FALSE	0.36924	0.303502	0.340835	0.347623	0.35218	0.367842	0.364099	0.314474	0.240169
1	10293231	-	TGGTCCT	FALSE	FALSE	FALSE	FALSE	TRUE	FALSE	FALSE	FALSE	FALSE	0.0899938	0.0302752	0.0639842	0.0372832	0.0973537	0.0356466	0.0318544	0.00712405	0.103684
1	10300462	+	TATTATG	FALSE	TRUE	TRUE	FALSE	FALSE	FALSE	TRUE	TRUE	TRUE	0.124539	0.306536	0.36096	0.233982	0.197211	0.283076	0.500214	0.462103	0.429662
1	10300516	+	TTTTGTG	TRUE	TRUE	TRUE	FALSE	TRUE	TRUE	TRUE	TRUE	TRUE	0.395107	0.409407	0.210014	0.200017	0.286304	0.278877	0.313786	0.238588	0.336757
1	10300518	+	TTGTGAC	FALSE	FALSE	FALSE	FALSE	FALSE	FALSE	FALSE	TRUE	TRUE	0.0434101	0.0405481	0.00940442	0	0.0209213	0.0183088	0.0968344	0.188943	0.19819
1	10300645	+	ACGTCTG	FALSE	FALSE	FALSE	FALSE	FALSE	FALSE	TRUE	FALSE	FALSE	0.0067598	0.041668	0.0363596	0.056084	0.0340197	0.065076	0.266088	0.119056	0.0853012
1	10300665	+	CAGTGTT	FALSE	FALSE	FALSE	FALSE	FALSE	FALSE	FALSE	FALSE	TRUE	0.0415449	0	0.0442844	0.143348	0.0413935	0	0.0662893	0.0273322	0.183294
1	10308908	+	TTTTGTG	TRUE	FALSE	FALSE	FALSE	FALSE	FALSE	FALSE	FALSE	FALSE	0.309413	0.084008	0.152743	0	0.0752264	0	0.552376	0.138596	0.185494
1	10308910	+	TTGTGAC	FALSE	FALSE	FALSE	FALSE	FALSE	FALSE	FALSE	TRUE	FALSE	0.0178536	0.0425928	0	0	0.0294138	0	0	0.220329	0.154633
1	10310438	-	CAGTCGG	TRUE	FALSE	TRUE	FALSE	TRUE	FALSE	FALSE	TRUE	TRUE	0.211192	0.11981	0.194762	0.190592	0.253371	0.136002	0.223239	0.1967	0.190337
1	10311870	-	CGTTGTA	TRUE	FALSE	FALSE	FALSE	FALSE	FALSE	FALSE	FALSE	FALSE	0.141749	0.0654213	0.0598807	0.0828397	0.0710036	0.0435903	0	0.0548969	0.0723863
1	10322814	+	GGGTTGT	FALSE	FALSE	FALSE	FALSE	TRUE	FALSE	FALSE	FALSE	FALSE	0	0	0	0	0.685823	0	0	0	NaN
1	10355841	-	TTTTAGT	TRUE	FALSE	FALSE	FALSE	FALSE	FALSE	FALSE	FALSE	TRUE	0.433169	0.254467	0.366923	0.366923	0	0.429108	0	0.330721	0.354032
1	10372485	+	TGGTAAC	FALSE	FALSE	FALSE	FALSE	FALSE	TRUE	FALSE	FALSE	FALSE	0.759789	0.277756	0.835322	0.696725	NaN	0.388647	NaN	0.522736	0
1	10377203	+	GGTTGTA	TRUE	TRUE	TRUE	TRUE	TRUE	TRUE	FALSE	TRUE	FALSE	0.138396	0.0937853	0.124032	0.137212	0.129667	0.132419	0	0.0857776	0.12104
1	10378485	-	GCTTATC	FALSE	FALSE	FALSE	FALSE	FALSE	FALSE	TRUE	FALSE	FALSE	0	0	0.128108	0	0	0	0.0998317	0	0
1	10378500	-	AAGTCAG	FALSE	FALSE	FALSE	FALSE	FALSE	FALSE	TRUE	FALSE	FALSE	0	0	0.188588	0	0.748259	0	0.314683	0	0
1	10386669	-	GGCTCTG	FALSE	FALSE	TRUE	FALSE	FALSE	TRUE	FALSE	FALSE	FALSE	0.159669	0.0898484	0.157076	0.165591	0.0838894	0.107811	0	0.0392631	0.191965
1	10394254	-	GATTGTA	FALSE	FALSE	FALSE	FALSE	FALSE	TRUE	FALSE	FALSE	FALSE	0.139093	0.077956	0.122178	0.149064	0.127739	0.132896	0	0	NaN
1	10395070	-	AGGTCTG	FALSE	FALSE	FALSE	FALSE	FALSE	TRUE	FALSE	FALSE	FALSE	0.122433	0.0443416	0	0.0684944	0.0447764	0.0768652	NaN	0.242431	0
1	10424042	+	TGTTGTA	FALSE	FALSE	FALSE	FALSE	FALSE	FALSE	TRUE	FALSE	FALSE	0.0727557	0.0654647	0.101913	0.0757306	0.0364847	0.0551314	0.129783	0.0278649	0.0364847
1	10472566	-	GTTTGGA	TRUE	TRUE	FALSE	FALSE	FALSE	FALSE	FALSE	TRUE	FALSE	0.162615	0.0765116	0.0203616	0.0252834	0.0527259	0.0170231	0	0.15238	0.0664503
1	10472568	-	ATGTTTG	TRUE	TRUE	FALSE	FALSE	FALSE	FALSE	FALSE	TRUE	FALSE	0.0320572	0.0561056	0	0	0.00214536	0	0.279856	0.0310485	0.0732858
1	10472624	-	CTTTCGC	FALSE	FALSE	FALSE	FALSE	FALSE	FALSE	FALSE	FALSE	FALSE	0.0530018	0.0421127	0.0541136	0.0567473	0.0523647	0.0438091	0.0362711	0.0274873	0.0470119
1	10472924	-	TGCTCGG	TRUE	TRUE	TRUE	TRUE	TRUE	TRUE	FALSE	TRUE	FALSE	0.183284	0.193828	0.186121	0.188037	0.21306	0.20474	0.0990006	0.168901	0.102596
1	10472983	-	TGATCCC	TRUE	FALSE	FALSE	FALSE	FALSE	FALSE	FALSE	FALSE	FALSE	0.0951232	0.0465263	0.0352065	0.0149652	0.0412103	0.04959	0.10344	0.036047	0
1	10473096	-	TGGTACG	FALSE	TRUE	FALSE	TRUE	FALSE	TRUE	FALSE	FALSE	FALSE	0.0149972	0.016494	0.0108717	0.0273681	0.0158232	0.022453	0	0.00547765	0.01568
1	10474992	-	GGATGGT	FALSE	FALSE	FALSE	FALSE	FALSE	FALSE	FALSE	FALSE	FALSE	0	0.00728068	0	0.00523462	0.00158539	0.00223163	0	0	0
1	10475212	-	GTTTGGA	TRUE	TRUE	FALSE	FALSE	FALSE	FALSE	FALSE	TRUE	FALSE	0.202379	0.0762834	0.054889	0.0521655	0.0680059	0.0303753	0.111759	0.162743	0.0761943
1	10475214	-	ATGTTTG	TRUE	TRUE	FALSE	FALSE	TRUE	TRUE	FALSE	TRUE	FALSE	0.0804426	0.0207759	0	0	0.0370865	0.00117828	0	0.134118	0
1	10475227	-	GGCTATG	FALSE	FALSE	FALSE	FALSE	FALSE	TRUE	FALSE	FALSE	FALSE	0.0127276	0.0204087	0.0298746	0.0220025	0.0202559	0.0241803	0.0223966	0.0115918	0.00943294
1	10475438	-	GCTTGGT	FALSE	TRUE	FALSE	FALSE	FALSE	TRUE	FALSE	TRUE	FALSE	0.0455889	0.0529774	0.0437917	0.0531963	0.044569	0.0472136	0.0408292	0.0516166	0.0436672
1	10475470	-	CGATGGA	FALSE	FALSE	FALSE	FALSE	FALSE	FALSE	FALSE	FALSE	FALSE	0.00899789	0.00449306	0.00511427	0.00517952	0.00318509	0.00442465	0.0311109	0.00506293	0
1	10475570	-	TGCTCGG	TRUE	TRUE	TRUE	TRUE	TRUE	TRUE	FALSE	FALSE	FALSE	0.131867	0.147235	0.108721	0.13791	0.14856	0.122969	0	0.0887673	0.0948271
1	10475742	-	TGGTACG	FALSE	TRUE	TRUE	FALSE	FALSE	TRUE	FALSE	FALSE	FALSE	0.0176535	0.0200081	0.0199572	0.00851794	0.0181592	0.0170533	0	0.0223475	0
1	10478130	+	GCTTTCC	TRUE	TRUE	TRUE	TRUE	TRUE	TRUE	FALSE	TRUE	FALSE	0	0.0214719	0.00206608	0	0.00304034	0.0114103	0	0	0
1	10478131	+	CTTTCCC	FALSE	FALSE	FALSE	TRUE	FALSE	FALSE	FALSE	FALSE	FALSE	0.154566	0.132628	0.107724	0.169213	0.122795	0.123659	0.123605	0.0867997	0.0674776
1	10478221	+	TGGTACG	TRUE	TRUE	FALSE	TRUE	TRUE	TRUE	FALSE	TRUE	TRUE	0.0171876	0.0213341	0.0121164	0.0190154	0.0131248	0.0146781	0.0221565	0.0139705	0.0404808
1	10478254	+	CCATTCT	TRUE	FALSE	FALSE	FALSE	FALSE	TRUE	FALSE	FALSE	FALSE	0	0	0	0	0	0	0	0	0
1	10478308	+	GGATGGG	FALSE	FALSE	FALSE	FALSE	FALSE	FALSE	FALSE	FALSE	FALSE	0.00892542	0.00682754	0.00572653	0.00940639	0.00392461	0.00648381	0.00912052	0.00526513	0
1	10478393	+	TGCTCGG	TRUE	TRUE	TRUE	TRUE	TRUE	TRUE	FALSE	TRUE	FALSE	0.129631	0.128354	0.113705	0.12748	0.135926	0.125322	0.111657	0.107903	0.112757
1	10478425	+	CTTTTGG	FALSE	TRUE	FALSE	FALSE	TRUE	FALSE	FALSE	FALSE	FALSE	0	0	0	0	0	0	0	0	0
1	10478493	+	CGATGGA	FALSE	FALSE	FALSE	FALSE	FALSE	FALSE	FALSE	FALSE	FALSE	0.00821502	0.0108335	0.00631358	0.00644969	0.00684976	0.00734256	0.0102194	0.00321582	0.000800215
1	10478525	+	GCTTGGT	FALSE	TRUE	FALSE	FALSE	TRUE	TRUE	FALSE	FALSE	FALSE	0.0502034	0.0546614	0.0447656	0.0557233	0.0549983	0.048274	0.0548948	0.0351065	0.0759014
1	10478736	+	GGCTATG	FALSE	FALSE	FALSE	FALSE	TRUE	FALSE	FALSE	FALSE	FALSE	0.0187467	0.0156685	0.0212873	0.0260447	0.0260575	0.0173705	0.0168849	0.00600725	0.00970513
1	10478751	+	GTTTGGA	TRUE	TRUE	FALSE	FALSE	TRUE	FALSE	FALSE	TRUE	FALSE	0.194412	0.0762911	0.0578717	0.0640822	0.101213	0.0438375	0.120542	0.22003	0.0877854
1	1055259	+	TGCTGTA	FALSE	FALSE	FALSE	FALSE	FALSE	FALSE	FALSE	TRUE	FALSE	0.0162603	0.0693815	0	0.0353867	0	0.0229224	0.135533	0.216924	0.0600689
1	1056020	+	GGTTATG	TRUE	FALSE	FALSE	FALSE	FALSE	TRUE	FALSE	FALSE	FALSE	0	0	0	0	0	0.00887499	0.0102278	0	0
1	10585121	-	CATTGGA	TRUE	TRUE	TRUE	TRUE	TRUE	TRUE	FALSE	TRUE	TRUE	0.634353	0.778874	0.728547	0.77718	0.668387	0.754063	0.884181	0.705719	0.505685
1	10585122	-	GCATTGG	FALSE	FALSE	TRUE	FALSE	FALSE	TRUE	FALSE	FALSE	FALSE	0	0	0.00785689	0	0	0.00889867	0	0	0
1	10586066	-	TTTTGTA	FALSE	FALSE	FALSE	FALSE	FALSE	FALSE	FALSE	TRUE	FALSE	0.337622	0.511824	0.460995	0.656201	0.49959	0.610341	NaN	0.599855	0.583152
1	10625680	+	AGGTATC	FALSE	FALSE	FALSE	FALSE	FALSE	FALSE	FALSE	TRUE	FALSE	0.00818583	0.0422983	0.0320882	0	0.030393	0	0	0.0604137	0.0348634
1	10639285	+	AACTATG	FALSE	FALSE	FALSE	FALSE	FALSE	FALSE	FALSE	FALSE	TRUE	0.0126791	0.00151912	0.00804263	0.0208309	0.0113071	0	0.0392195	0	0.0990011
1	10640237	+	GGTTTGT	FALSE	FALSE	FALSE	FALSE	FALSE	FALSE	FALSE	FALSE	TRUE	0	0	0	0	0	0	0	0	0
1	10640555	+	TGGTCTG	FALSE	FALSE	FALSE	FALSE	FALSE	FALSE	FALSE	FALSE	TRUE	0.021041	0.00821558	0.0174324	0.0198126	0.0190313	0.022327	0.0227218	0.0120031	0.0238007
1	10651197	+	AGTTGCG	FALSE	FALSE	FALSE	FALSE	FALSE	TRUE	FALSE	FALSE	FALSE	0.0952016	0.141064	0.113136	0.118341	0.155594	0.186124	0	0.187738	0.0388535
1	10655651	+	GGTTTGA	TRUE	FALSE	FALSE	FALSE	FALSE	FALSE	FALSE	FALSE	FALSE	0.602879	0.101855	0.216242	0.394843	0	0	0	0	0.259481
1	10656130	+	AGATGAG	FALSE	TRUE	FALSE	FALSE	FALSE	FALSE	FALSE	FALSE	FALSE	0.0599169	0.0404524	0.0136706	0	0.015366	0	0	0.0122262	0.0200698
1	10664132	-	GCTTCCG	FALSE	FALSE	FALSE	FALSE	FALSE	TRUE	FALSE	FALSE	FALSE	0.172694	0	0	0	0.570502	0.656561	NaN	0	0.437341
1	1066972	-	TGCTCTG	FALSE	FALSE	TRUE	FALSE	FALSE	FALSE	FALSE	FALSE	FALSE	0.133058	0.0674724	0.162706	0.0620223	0.123816	0.13555	0.196382	0.081675	0.070742
1	10686222	-	AGCTCCC	FALSE	FALSE	FALSE	FALSE	FALSE	FALSE	FALSE	FALSE	TRUE	0.0974856	0.0688865	0.125119	0.125627	0.120875	0.0300468	0.108127	0.115058	0.158495
1	10717662	+	GGTTGTG	FALSE	TRUE	FALSE	FALSE	FALSE	FALSE	FALSE	FALSE	FALSE	0.0787611	0.0935273	0.0886398	0.0739267	0.0649751	0.043811	0.0234421	0.0374975	0.049446
1	10718213	+	GGTTCCC	TRUE	TRUE	TRUE	TRUE	TRUE	TRUE	TRUE	TRUE	TRUE	0.179395	0.201741	0.14517	0.219362	0.152157	0.189049	0.204638	0.166337	0.252213
1	10722306	+	ATTTGTA	FALSE	TRUE	TRUE	TRUE	TRUE	TRUE	FALSE	TRUE	FALSE	0.0580175	0.0548437	0.0696397	0.0752124	0.0678989	0.0613514	0	0.0614624	0.0524071
1	10722660	+	AAATGGA	FALSE	FALSE	FALSE	FALSE	FALSE	FALSE	FALSE	FALSE	FALSE	0.019304	0.0130883	0.0180185	0.0165632	0.00835237	0.0141885	0	0.0167838	0.0257331
1	10722971	+	CGGTGTA	TRUE	TRUE	TRUE	TRUE	TRUE	TRUE	FALSE	TRUE	FALSE	0.0616632	0.0541964	0.0434246	0.0527849	0.0556436	0.0586537	0.0141774	0.0435973	0.036212
1	10756776	+	GGTTCGA	FALSE	FALSE	FALSE	FALSE	FALSE	FALSE	FALSE	FALSE	TRUE	0	0	1	0.953116	1	0.803578	1	0.910766	0.935714
1	10759288	+	ATGTCTG	FALSE	TRUE	FALSE	FALSE	FALSE	FALSE	FALSE	TRUE	FALSE	0.0406591	0.154858	0.0347622	0.0540521	0.0937424	0.0682997	0	0.098811	0.0987045
1	10785328	+	AGGTATT	FALSE	FALSE	FALSE	TRUE	FALSE	FALSE	FALSE	FALSE	FALSE	0.30065	0.269783	0	0.415686	0.445679	0.377529	0.520706	0.199273	0.206027
1	10789345	-	GTTTCTA	FALSE	FALSE	FALSE	FALSE	FALSE	FALSE	TRUE	FALSE	FALSE	0.214106	0	0.16528	0	0.0629656	0.374622	0.633181	0	0.0688887
1	10815975	+	GGATCGG	FALSE	TRUE	FALSE	FALSE	FALSE	FALSE	FALSE	FALSE	FALSE	0.0410403	0.199029	0.0612466	0.0917349	0.0192767	0.0390792	0	0.0517033	0.0505491
1	10817797	-	GGCTATG	TRUE	FALSE	FALSE	FALSE	FALSE	FALSE	FALSE	FALSE	FALSE	0.14352	0	0	0.0256774	0.0514637	0	0.202181	0.0721743	0.162029
1	10830805	+	GGCTCTG	TRUE	FALSE	FALSE	FALSE	FALSE	FALSE	FALSE	FALSE	TRUE	0.356141	0.171092	0.374804	0.38279	0.175925	0.217801	0	0.0724647	0.385868
1	10841721	-	GGATCAT	TRUE	FALSE	FALSE	FALSE	FALSE	FALSE	FALSE	FALSE	FALSE	0.304512	0.298989	0.54408	0	0.33715	0	0	0	0.0719165
1	10859514	-	GGCTCTG	TRUE	TRUE	FALSE	FALSE	TRUE	FALSE	FALSE	TRUE	FALSE	0.13704	0.135129	0.0947495	0.135973	0.139439	0.104007	0.171092	0.116796	0.0481047
1	10862759	+	GATTACT	FALSE	FALSE	FALSE	FALSE	FALSE	FALSE	FALSE	FALSE	TRUE	0	0.226005	0	0.0761598	0	0	0.39599	0	0.448764
1	10888572	+	AGCTCTC	FALSE	FALSE	FALSE	FALSE	FALSE	FALSE	FALSE	FALSE	TRUE	0.0297787	0.0571769	0.0156485	0.089916	0.0368102	0.0921223	0	0	0.126445
1	10889646	+	CAGTAGA	FALSE	FALSE	FALSE	FALSE	FALSE	FALSE	FALSE	FALSE	TRUE	0.231158	0	0.221107	0	0	0.0337099	0	0.137914	0.339
1	10893842	+	TGGTCCG	FALSE	FALSE	TRUE	FALSE	FALSE	FALSE	FALSE	FALSE	FALSE	0	0.111215	0.408641	0	0	NaN	0	0.172862	0.116979
1	10893887	+	TATTCTG	FALSE	TRUE	FALSE	FALSE	FALSE	FALSE	FALSE	FALSE	FALSE	0	0.41806	0	0	0	NaN	0	0.388972	0
1	10945780	-	TCGTAGG	FALSE	FALSE	FALSE	FALSE	TRUE	FALSE	FALSE	FALSE	FALSE	0.54926	0.825307	0	0.621646	0.612699	0	NaN	0	0.49166
1	10946401	-	GGGTGTA	TRUE	FALSE	FALSE	FALSE	TRUE	FALSE	FALSE	FALSE	TRUE	0.0351647	0.0270384	0.0471472	0.0226317	0.0442147	0.0141114	0.0580115	0.0333577	0.0475517
1	10975395	+	TGGTGAC	FALSE	FALSE	FALSE	FALSE	FALSE	FALSE	FALSE	FALSE	TRUE	0	0	0.0341104	0	0.047675	0	NaN	0	0.0886332
1	10993267	-	GTGTTTT	FALSE	TRUE	FALSE	FALSE	FALSE	FALSE	FALSE	FALSE	FALSE	0	0.0929021	0	0	0	0	0.0103371	0	0
1	11055028	-	CGGTGTA	FALSE	FALSE	FALSE	TRUE	FALSE	FALSE	FALSE	FALSE	FALSE	0.073327	0	0.0562356	0.250901	0.156042	0.151919	0.0309201	0	0.0714522
1	11069992	-	AGCTCGG	TRUE	FALSE	FALSE	FALSE	FALSE	FALSE	FALSE	FALSE	FALSE	0.259086	0.385186	0	NaN	0.258507	0	0	0.220815	0
1	1107706	-	GGCTCTG	TRUE	FALSE	FALSE	FALSE	FALSE	FALSE	FALSE	FALSE	FALSE	0.219883	0.0387572	0.105664	0.103195	0.213076	0.0106096	0.101206	0.129072	0.14018
1	11143044	-	TGCTCTG	FALSE	TRUE	FALSE	FALSE	FALSE	FALSE	FALSE	TRUE	FALSE	0.130733	0.235227	0.0696268	0.181002	0.112973	0.0988061	0	0.25061	0.122558
1	11144276	-	AGCTATC	FALSE	FALSE	TRUE	FALSE	FALSE	FALSE	FALSE	FALSE	FALSE	0.0928397	0.0131457	0.15071	0.162029	0.0998774	0.0410981	0.14727	0.069661	0.0725611
1	11145109	+	ATCTCCG	FALSE	TRUE	FALSE	FALSE	FALSE	TRUE	FALSE	TRUE	FALSE	0.123096	0.210483	0.0739898	0.188485	0.0923565	0.182249	0	0.235115	0.252697
1	1117258	+	GTGTCTG	FALSE	TRUE	FALSE	FALSE	FALSE	FALSE	FALSE	TRUE	TRUE	0.0678456	0.190513	0.199968	0.16339	0.16339	0.12904	0.234841	0.160124	0.272756
1	11198475	-	TGATCGG	TRUE	FALSE	FALSE	FALSE	FALSE	FALSE	FALSE	FALSE	FALSE	0.151261	0	0	NaN	0	NaN	0.300196	0.172801	0
1	1120217	-	ACTTCTG	TRUE	TRUE	TRUE	TRUE	FALSE	TRUE	FALSE	FALSE	TRUE	0.431259	0.498252	0.45283	0.570152	0.290359	0.52118	0	0.508789	0.382082
1	11215186	-	GGATCGG	TRUE	TRUE	TRUE	TRUE	TRUE	TRUE	FALSE	TRUE	FALSE	0.0632913	0.0327555	0.0392829	0.0515677	0.0381005	0.0320632	0	0.0394153	0.01096
1	11217449	+	GGCTCTG	FALSE	FALSE	FALSE	TRUE	FALSE	FALSE	FALSE	FALSE	FALSE	0.139439	0.0690789	0.25061	0.245624	0.191965	0.18772	0	0.0872721	0
1	1121862	-	AATTGTA	FALSE	FALSE	TRUE	FALSE	FALSE	FALSE	FALSE	FALSE	FALSE	0.117616	0.095356	0.130568	0.318407	0.0657551	0.210711	0	0.114197	0.121332
1	11222233	-	CTCTCCG	FALSE	FALSE	FALSE	FALSE	FALSE	TRUE	FALSE	FALSE	FALSE	0.174127	0.122065	0.174127	0.216677	0.193381	0.333974	0.568543	0.238774	0.227198
1	11252443	+	GGATGTG	FALSE	FALSE	FALSE	FALSE	FALSE	FALSE	FALSE	FALSE	TRUE	0.0133514	0.0220563	0.00969334	0.0208173	0.00682851	0.0167007	0.0887967	0.00174033	0.0516565
1	11252915	+	GGGTATC	FALSE	TRUE	FALSE	FALSE	FALSE	TRUE	FALSE	FALSE	FALSE	0.0321448	0.0379511	0.0212617	0.0222492	0.0121348	0.0329356	0	0.0159818	0.0320882
1	11258069	-	ATTTAGG	FALSE	FALSE	FALSE	FALSE	FALSE	FALSE	TRUE	FALSE	FALSE	0.168764	0.138678	0.0733035	0.102066	0.122411	0.0779399	0.539553	0.221108	0
1	11262295	-	TTATCTG	FALSE	FALSE	TRUE	FALSE	FALSE	FALSE	FALSE	FALSE	FALSE	0.103977	0	0.396891	0	0	0	0	0	0.302127
1	11265916	+	TTTTAAT	FALSE	FALSE	FALSE	FALSE	TRUE	FALSE	FALSE	FALSE	FALSE	0.644256	0.532093	0.35659	0.551329	0.56147	0	0.439718	0.457406	0.653414
1	11314975	-	CGATCGG	FALSE	FALSE	FALSE	TRUE	FALSE	FALSE	FALSE	FALSE	FALSE	0.108324	0.0964918	0.0952595	0.269924	0.0431817	0.0647135	0	0.109106	0.0529059
1	11363029	+	CGCTCGG	TRUE	TRUE	FALSE	FALSE	TRUE	FALSE	FALSE	FALSE	FALSE	0.301004	0.407568	0.28915	0.30349	0.394374	0.154183	0.0409076	0.160112	0.198908
1	1136456	+	GGCTCCG	FALSE	FALSE	FALSE	FALSE	FALSE	FALSE	FALSE	FALSE	TRUE	0.0588334	0.0627815	0.0245776	0.0448793	0.0526365	0.0383527	0.649914	0.0776075	0.0814895
1	11375340	-	ATCTCTG	FALSE	FALSE	FALSE	FALSE	FALSE	FALSE	FALSE	FALSE	TRUE	0.154645	0.0776795	0	0.44252	0	0.122076	NaN	0.186207	0.137453
1	11411149	-	GCTTCCA	TRUE	FALSE	FALSE	FALSE	FALSE	FALSE	FALSE	FALSE	FALSE	0.254973	0.190794	0.111661	0.180156	0.228828	0.20023	0	0.173871	0.131212
1	11415121	-	GGCTATG	TRUE	FALSE	FALSE	FALSE	FALSE	FALSE	FALSE	FALSE	FALSE	0.154037	0	0.0484368	0.0530545	0	0.103704	0.107492	0.0926085	0.0808406
1	11435865	-	GGATGTC	FALSE	TRUE	FALSE	FALSE	FALSE	FALSE	FALSE	FALSE	FALSE	0.0201133	0.139529	0.0119151	0.0970591	0	0	0.0521537	0	0.0314292
1	11436180	-	TTTTAAC	TRUE	FALSE	TRUE	FALSE	TRUE	FALSE	TRUE	FALSE	TRUE	0.423891	0	0.510688	0	0.672524	0.644256	0.644256	0	0.47655
1	11458800	+	AGTTTCT	FALSE	FALSE	FALSE	TRUE	FALSE	FALSE	FALSE	FALSE	FALSE	0.510385	0.211649	0	0.780825	0	0.378363	NaN	0	0
1	11460232	+	AGCTCTG	TRUE	FALSE	FALSE	FALSE	FALSE	FALSE	FALSE	TRUE	TRUE	0.151414	0.128427	0.0824898	0.0934871	0.0483171	0.138613	0.140777	0.117993	0.132502
1	11465175	+	TTTTGTT	FALSE	TRUE	FALSE	FALSE	FALSE	FALSE	FALSE	FALSE	FALSE	0.130507	0.368411	0	0	0.16189	0	0.0885724	0.147724	0.077951
1	11480073	+	TGGTGTA	TRUE	FALSE	FALSE	FALSE	FALSE	FALSE	FALSE	FALSE	FALSE	0.0385442	0.0244115	0.0403614	0.0229885	0.048918	0.0350192	0.0484057	0.0217827	0.0265476
1	11529840	+	AGGTATC	FALSE	FALSE	FALSE	FALSE	FALSE	FALSE	FALSE	TRUE	FALSE	0.0225146	0.0209802	0.0184435	0.00737093	0.0246076	0.0224713	0.0203657	0.0395835	0.0181506
1	11530050	+	TGATCGG	TRUE	FALSE	TRUE	FALSE	TRUE	FALSE	TRUE	TRUE	TRUE	0.0677013	0.0677681	0.0735329	0.0331346	0.0975419	0.0659547	0.113313	0.0680059	0.0595114
1	11532889	+	CTTTGGT	FALSE	TRUE	FALSE	FALSE	FALSE	TRUE	FALSE	FALSE	FALSE	0.0936604	0.0944525	0.0774927	0.0956409	0.0718903	0.0826434	0	0.0787457	0
1	11534159	+	AGGTATC	TRUE	FALSE	FALSE	FALSE	FALSE	FALSE	FALSE	FALSE	FALSE	0.0223228	0.00710024	0.00750992	0.0116897	0.0135421	0.00831493	0	0.00933298	0
1	11537844	-	TGCTCGG	FALSE	TRUE	FALSE	FALSE	TRUE	FALSE	FALSE	FALSE	FALSE	0.149256	0.151623	0.131318	0.166977	0.180512	0.133827	0	0.12672	0
1	11538123	-	TGCTCTT	FALSE	TRUE	FALSE	FALSE	FALSE	FALSE	FALSE	FALSE	FALSE	0.0717264	0.0828066	0.0672338	0.0585516	0.0713591	0.0343536	0.181002	0.0390321	0.25061
1	11538696	-	GGTTCTG	TRUE	TRUE	FALSE	TRUE	TRUE	TRUE	FALSE	FALSE	FALSE	0.123803	0.0801916	0.0726771	0.136376	0.104556	0.0998056	0	0.0487387	0
1	11558185	+	AGCTCTG	FALSE	FALSE	FALSE	FALSE	FALSE	FALSE	FALSE	FALSE	TRUE	0.183105	0.0387572	0.21424	0.0857431	0.189116	0.204158	0.109552	0.181002	0.292006
1	11559621	-	TGGTCTG	FALSE	FALSE	FALSE	FALSE	FALSE	TRUE	FALSE	FALSE	FALSE	0.0284739	0.0287274	0.0389972	0.0429819	0.0391329	0.0626825	0.0439146	0.0290828	0.0349658
1	11568735	+	GGCTCTG	TRUE	FALSE	FALSE	FALSE	FALSE	FALSE	FALSE	FALSE	FALSE	0.185977	0.127591	0.152764	0.139439	0.115756	0.140693	0.0992789	0.116027	0.0724647
1	11576280	+	GTTTCTA	FALSE	FALSE	FALSE	FALSE	FALSE	FALSE	FALSE	FALSE	TRUE	0.163094	0.11588	0.108542	0.0350891	0.125334	0.163403	0	0.0779198	0.113119
1	11577438	+	GGTTGCT	TRUE	FALSE	TRUE	FALSE	TRUE	FALSE	FALSE	FALSE	TRUE	0.198008	0.164644	0.155283	0.270274	0.177655	0	0.452049	0.0453604	0.150507
1	11615691	+	GATTGTA	TRUE	TRUE	FALSE	FALSE	TRUE	FALSE	TRUE	FALSE	FALSE	0.121648	0.100381	0.0747566	0.0633637	0.112398	0.0734705	0.119815	0.07092	0.0665754
1	11616008	+	GGGTCGG	FALSE	FALSE	FALSE	TRUE	FALSE	FALSE	FALSE	FALSE	FALSE	0.0488281	0.0314698	0.0353621	0.0873559	0.0226294	0.0173956	0.0308645	0.0357034	0.00951497
1	11670623	-	GTATGTG	TRUE	FALSE	TRUE	FALSE	FALSE	FALSE	FALSE	FALSE	TRUE	0.100562	0.0551939	0.112916	0	0	0.0806313	0.109491	0.0678836	0.0453157
1	11671538	-	TCATGAT	FALSE	FALSE	FALSE	FALSE	FALSE	FALSE	FALSE	FALSE	TRUE	0.128261	0	0.208797	0	0.0879295	0	0.473372	0	0.0838709
1	11672218	-	ATATAAA	TRUE	TRUE	TRUE	TRUE	TRUE	TRUE	TRUE	FALSE	TRUE	0.424161	0.24526	0.397827	0.447483	0.335372	0.384003	0.953849	0.24236	0.427939
1	11713963	+	AGGTGTA	FALSE	FALSE	FALSE	FALSE	FALSE	TRUE	FALSE	FALSE	TRUE	0.0177365	0.0407911	0.0714522	0.0363716	0.0926572	0.0621176	0	0.0450898	0.0856295
1	11716156	-	CTCTTTG	TRUE	FALSE	FALSE	FALSE	FALSE	FALSE	FALSE	FALSE	FALSE	0.122236	0	0	0	0	0	0	0	0
1	11739536	-	AGCTCTG	FALSE	FALSE	FALSE	FALSE	TRUE	TRUE	FALSE	FALSE	FALSE	0.0517882	0.0660362	0.0553986	0.0368961	0.1197	0.0726111	0	0.0383297	0.059311
1	11739837	-	GTTTGTG	FALSE	TRUE	FALSE	FALSE	FALSE	FALSE	FALSE	FALSE	FALSE	0.059342	0.0726458	0.0525254	0.0604709	0.0661003	0.0498528	0	0.0338596	0.0223812
1	11750095	-	TGCTCTG	FALSE	FALSE	FALSE	FALSE	FALSE	TRUE	FALSE	FALSE	FALSE	0.0518575	0.123972	0.127723	0.0790135	0.138029	0.137725	0.101206	0.0579569	0.098337
1	11760143	-	GGCTCTG	FALSE	TRUE	FALSE	FALSE	FALSE	FALSE	FALSE	FALSE	FALSE	0.0516156	0.223173	0.135129	0.0875829	0.110674	0.0632839	0.110674	0.0324238	0.101206
1	11769485	+	TTTTAAC	FALSE	FALSE	FALSE	TRUE	FALSE	FALSE	FALSE	FALSE	FALSE	0.672524	0	0.374335	0.547373	0.457406	0.532093	NaN	0.466785	NaN
1	11799146	-	ATGTCGG	FALSE	FALSE	FALSE	FALSE	FALSE	FALSE	FALSE	FALSE	FALSE	0.0358926	0.018427	0.0135676	0.0171739	0.0149855	0.0125966	0	0.0182556	0.0188995
1	11800227	-	AGTTGTG	FALSE	FALSE	FALSE	FALSE	FALSE	FALSE	FALSE	FALSE	TRUE	0.0582477	0.0591558	0	0.0714093	0.0677508	0.0152176	0	0.0390186	0.0719018
1	11800382	-	GCTTGCG	FALSE	FALSE	FALSE	FALSE	TRUE	FALSE	FALSE	TRUE	TRUE	0	0.0515014	0.0522066	0.0142029	0.018357	0.0022013	0	0.0316425	0.105655
1	11800934	-	TTTTACC	FALSE	FALSE	FALSE	FALSE	FALSE	FALSE	FALSE	TRUE	FALSE	0.336666	0.161915	0.200136	0.278594	0.195709	0.499876	0	0.268935	0.26485
1	118066	+	GCTTCTG	TRUE	FALSE	FALSE	FALSE	TRUE	FALSE	FALSE	FALSE	FALSE	0.204512	0.169386	0.149297	0.250359	0.252583	0.0895147	0.0815168	0.107859	0.133513
1	11821193	-	GGTTCCG	FALSE	FALSE	FALSE	FALSE	FALSE	FALSE	FALSE	FALSE	TRUE	0.175181	0.191412	0.399583	0.118959	0.0565575	0.20068	0	0.158937	0.214712
1	11828322	+	GTTTCTG	TRUE	FALSE	FALSE	FALSE	FALSE	FALSE	FALSE	FALSE	FALSE	0.166426	0.0779198	0.0427513	0.0874049	0.132613	0.0917063	0.17748	0.102582	0.120811
1	11847019	-	GGGTATC	FALSE	FALSE	FALSE	FALSE	FALSE	TRUE	FALSE	FALSE	FALSE	0.0143803	0	0	0	0.0407096	0.165507	0	0.0341848	0
1	11847760	-	AGTTCTG	FALSE	FALSE	FALSE	FALSE	TRUE	FALSE	FALSE	FALSE	FALSE	0.062213	0.0603476	0.0481397	0.0801433	0.195104	0.10777	0.131944	0.0911018	0.111572
1	1186074	-	TGATCGG	TRUE	FALSE	FALSE	FALSE	FALSE	FALSE	FALSE	FALSE	FALSE	0.0743333	0.0497136	0.0303104	0.0476874	0.0323102	0.0135666	0.029742	0.0347204	0.0357666
1	1187167	-	TGTTAGC	TRUE	FALSE	FALSE	FALSE	FALSE	FALSE	FALSE	TRUE	TRUE	0.367624	0.345471	0.282072	0.253313	0.244965	0.382798	0.685599	0.349079	0.596975
1	11872075	-	GATTGTA	FALSE	TRUE	FALSE	FALSE	FALSE	FALSE	FALSE	FALSE	FALSE	0.0858184	0.381844	0	NaN	0	0.181833	0	0.25198	NaN
1	11875204	-	TCGTCCG	FALSE	FALSE	FALSE	FALSE	TRUE	FALSE	FALSE	FALSE	FALSE	0.0900623	0.0986574	0	0.0830669	0.259647	0.0697381	0.0334543	0.111069	0.0608975
1	11875794	-	CTATGCA	FALSE	TRUE	FALSE	TRUE	FALSE	FALSE	FALSE	FALSE	FALSE	0.523434	0.372288	0.297601	0.672787	0.223845	0.223845	0.454386	0.565592	0.223845
1	11877001	-	AGATCGG	FALSE	FALSE	FALSE	FALSE	FALSE	FALSE	FALSE	TRUE	FALSE	0.0111581	0.0404943	0.0599196	0.078793	0.0679617	0.0090938	0.0473501	0.0976907	0.00262724
1	1189849	-	AGCTCTG	TRUE	TRUE	FALSE	TRUE	TRUE	FALSE	FALSE	TRUE	TRUE	0.0800947	0.0870143	0.0628066	0.0792319	0.0720655	0.054698	0.0495041	0.0637389	0.0688559
1	1190181	-	ATCTCTG	TRUE	TRUE	FALSE	TRUE	FALSE	FALSE	FALSE	FALSE	FALSE	0.125036	0.119509	0.0832092	0.117166	0.0977872	0.097854	0.143744	0.0676872	0.07282
1	11920912	-	ATATAGT	FALSE	FALSE	FALSE	FALSE	FALSE	TRUE	FALSE	FALSE	FALSE	0	1	NaN	NaN	NaN	0.814833	NaN	0	NaN
1	11923431	-	TGCTCTG	FALSE	TRUE	FALSE	FALSE	FALSE	FALSE	FALSE	FALSE	FALSE	0.183105	0.154956	0.159019	0	0.217801	0.0710654	0	0	0.438314
1	11928930	+	CGCTCTC	FALSE	FALSE	FALSE	FALSE	FALSE	FALSE	FALSE	FALSE	TRUE	0.0683736	0.0194889	0.0220007	0.0207221	0.0468463	0.0496183	0.056763	0.0279139	0.0965137
1	1193240	+	GGCTACA	FALSE	TRUE	FALSE	TRUE	TRUE	TRUE	FALSE	FALSE	FALSE	0.0571325	0.124662	0.0635893	0.141876	0.160461	0.0738125	0	0.0212354	0
1	1193531	+	GTTTGTA	FALSE	FALSE	FALSE	TRUE	TRUE	TRUE	FALSE	FALSE	FALSE	0.0830074	0.0696271	0.0834204	0.134831	0.125054	0.0849354	0.22653	0.0729318	0.186341
1	1195222	+	CGCTCGG	FALSE	FALSE	TRUE	FALSE	FALSE	FALSE	FALSE	FALSE	FALSE	0.0798088	0.46869	0.372787	0	0.625344	0	NaN	0.186508	0.253125
1	11956199	+	TGGTCCG	FALSE	FALSE	FALSE	FALSE	TRUE	FALSE	FALSE	FALSE	FALSE	0.020208	0.016632	0.0368529	0.0246475	0.0851095	0.0267706	0.0982124	0.0408735	0
1	11970371	-	GTCTCTG	FALSE	FALSE	FALSE	FALSE	FALSE	TRUE	FALSE	FALSE	FALSE	0.0821965	0.154301	0.0749214	0.0955696	0.106649	0.196992	0.0313297	0.0745768	0.0296484
1	11972474	-	AGTTGTG	TRUE	FALSE	FALSE	FALSE	TRUE	FALSE	FALSE	FALSE	FALSE	0.158142	0.0994788	0.0785114	0.102935	0.138415	0	0.229106	0.0737223	0.0695152
1	1200018	+	CGATCGG	TRUE	TRUE	TRUE	FALSE	TRUE	TRUE	FALSE	TRUE	TRUE	0.115478	0.137315	0.0966479	0.0205572	0.148554	0.099049	0	0.0644484	0.0909563
1	12010977	+	AGATCGG	FALSE	FALSE	FALSE	FALSE	FALSE	FALSE	FALSE	FALSE	TRUE	0.0501916	0.027247	0.0189131	0.0532145	0.0264613	0.0264	0.0286577	0.0318775	0.058689
1	12011280	+	GTGTACG	FALSE	FALSE	FALSE	FALSE	FALSE	FALSE	FALSE	FALSE	TRUE	0.0420875	0.044259	0.00989852	0	0.00318232	0	0.010954	0.016142	0.167644
1	12011636	+	CGCTCTG	TRUE	FALSE	TRUE	FALSE	FALSE	TRUE	FALSE	TRUE	TRUE	0.138598	0.0861468	0.125991	0.144133	0.124507	0.146137	0.0843888	0.136925	0.0973534
1	12023351	+	AGATCGG	TRUE	FALSE	FALSE	FALSE	FALSE	TRUE	FALSE	FALSE	FALSE	0.0661274	0.0649112	0.033369	0.0595749	0.0559187	0.0722795	0.0777549	0.0320672	0.0402921
1	12023654	+	GTGTACG	FALSE	FALSE	FALSE	FALSE	FALSE	FALSE	FALSE	FALSE	TRUE	0.0189799	0.0239872	0.0614748	0	0	0.000493051	0	0.0342226	0.172557
1	1204660	+	AGGTATC	FALSE	FALSE	FALSE	FALSE	TRUE	FALSE	FALSE	FALSE	FALSE	0.0196375	0	0.0273008	0.0134247	0.0367996	0	0	0.00525152	0.01162
1	12053102	-	GGCTATG	FALSE	TRUE	FALSE	FALSE	FALSE	TRUE	FALSE	FALSE	FALSE	0.0519317	0.0861827	0.14727	0.0528914	0.0463921	0.140729	0	0.0484737	0.101317
1	1205460	+	TGTTCGA	FALSE	FALSE	FALSE	FALSE	FALSE	FALSE	TRUE	FALSE	FALSE	0.0260398	0.0513977	0.047427	0.0225858	0.0643077	0.0068007	0.28301	0.055802	0.0237148
1	120593	+	GATTGTA	TRUE	FALSE	FALSE	FALSE	FALSE	FALSE	FALSE	FALSE	FALSE	0.107456	0	0	0	0.235535	0	0.235535	0	0
1	12066189	+	AGATCTG	FALSE	FALSE	FALSE	FALSE	FALSE	FALSE	FALSE	FALSE	TRUE	0	0.107763	0.038925	0.203391	0	0.0541038	0	0	0.207649
1	12075960	+	AGATGGA	FALSE	FALSE	FALSE	FALSE	FALSE	FALSE	FALSE	FALSE	FALSE	0.00737067	0	0	0	0	0	0	0	0
1	12083947	+	GGTTCGA	FALSE	FALSE	TRUE	FALSE	FALSE	FALSE	FALSE	FALSE	TRUE	0.910766	0.910766	0.965947	0	0.910766	0.803578	NaN	0.54593	0.870284
1	12094856	+	GTTTGTA	FALSE	TRUE	FALSE	FALSE	TRUE	FALSE	FALSE	FALSE	FALSE	0.0695262	0.214126	0	0.0570078	0.255443	0.084008	0	0.114794	0.073509
1	12095834	+	TTTTATT	FALSE	FALSE	FALSE	FALSE	FALSE	FALSE	FALSE	TRUE	FALSE	0.330264	0.345521	0.232005	0.252928	0.215385	0.211873	0	0.325231	0.211873
1	121370	-	TTGTGAT	TRUE	TRUE	FALSE	TRUE	FALSE	FALSE	FALSE	FALSE	FALSE	0.0623397	0.0511292	0.0485675	0.0641183	0.0362472	0.0310862	0.0782309	0.0196848	0.136909
1	1215784	-	TACTAAA	FALSE	FALSE	FALSE	FALSE	TRUE	FALSE	TRUE	FALSE	FALSE	0	0.633921	0	0	0.772536	0	0.807718	0.866833	0.545299
1	1216523	+	ACTTCGA	FALSE	FALSE	FALSE	FALSE	FALSE	FALSE	FALSE	FALSE	TRUE	0.0173422	0.0491648	0.030489	0.00557495	0.00211279	0.0136731	0	0.00529148	0.137657
1	12169844	+	GTCTCCG	FALSE	FALSE	TRUE	FALSE	FALSE	FALSE	FALSE	FALSE	FALSE	0.0755862	0.264546	0.317559	0	0.129659	0	0	0	0.0573778
1	12177926	+	CCTTCGG	TRUE	TRUE	TRUE	TRUE	TRUE	TRUE	FALSE	TRUE	TRUE	0.207737	0.205447	0.220847	0.185127	0.21589	0.178627	0	0.208479	0.189498
1	1228047	+	AGGTATC	TRUE	FALSE	FALSE	FALSE	FALSE	FALSE	FALSE	FALSE	FALSE	0.0655176	0.0109256	0.0477018	0	0.0180479	0.0463638	0.0398086	0.0230988	0.0106779
1	1237776	+	TGCTCGG	TRUE	FALSE	FALSE	FALSE	FALSE	FALSE	FALSE	FALSE	FALSE	0.273657	NaN	0	0	0.658217	0	0	0	NaN
1	12438857	+	GGCTCTC	FALSE	FALSE	TRUE	FALSE	FALSE	FALSE	FALSE	FALSE	FALSE	0.0358804	0.142826	0.484561	0	0.0701811	0.133058	0	0.166486	0.0521011
1	12483424	-	GGTTGTG	FALSE	FALSE	TRUE	FALSE	FALSE	FALSE	FALSE	FALSE	FALSE	NaN	0	0.176758	0	NaN	NaN	NaN	NaN	NaN
1	12521716	+	GGCTCTG	FALSE	FALSE	TRUE	TRUE	FALSE	FALSE	FALSE	TRUE	TRUE	0.197895	0.225249	0.410842	0.270576	0.169533	0.222716	0.121672	0.252313	0.238732
1	12522567	+	GGCTCTG	FALSE	FALSE	FALSE	FALSE	FALSE	TRUE	FALSE	FALSE	FALSE	0.103774	0.0921223	0.0818619	0.0875829	0.0901329	0.225249	0	0.153879	0.0915628
1	1252761	-	TAATTGG	FALSE	FALSE	TRUE	FALSE	FALSE	FALSE	FALSE	FALSE	FALSE	0	NaN	0.607216	NaN	NaN	NaN	NaN	NaN	NaN
1	12551157	+	GGGTGTG	TRUE	FALSE	FALSE	FALSE	TRUE	FALSE	TRUE	TRUE	TRUE	0.0480851	0.0321121	0.0319119	0.0444722	0.0404375	0.0214062	0.0598991	0.0379276	0.039114
1	12551610	+	AGGTCAT	FALSE	FALSE	FALSE	FALSE	FALSE	FALSE	TRUE	FALSE	FALSE	0.0289593	0.0334019	0.0567127	0.0596867	0.0548329	0	0.0679357	0.0447028	0.05292
1	12552220	+	AGCTCTG	FALSE	FALSE	FALSE	FALSE	TRUE	FALSE	TRUE	FALSE	FALSE	0.133497	0.0908392	0.143986	0.0397771	0.184819	0.112973	0.0941814	0.139951	0.0771779
1	12588685	-	AAATGGA	FALSE	FALSE	TRUE	FALSE	FALSE	FALSE	FALSE	FALSE	FALSE	0.0247393	0	0.100347	0	0	0.0114866	0	0	0.065802
1	12661084	+	TGCTCTG	FALSE	FALSE	TRUE	FALSE	FALSE	FALSE	FALSE	FALSE	FALSE	0	0	0.15463	0	0	0	0.370926	0	0
1	12736947	-	CTTTGTA	FALSE	FALSE	FALSE	FALSE	FALSE	FALSE	FALSE	TRUE	FALSE	0.102378	0.054521	0.208148	0.0756677	0.0670922	0.0902016	0	0.245447	0.0245797
1	12852848	+	GGATCGG	FALSE	FALSE	FALSE	FALSE	FALSE	FALSE	FALSE	FALSE	TRUE	0	0.0339209	0.00466476	0.0486376	0.0110585	0	0	0.0479432	0.0552472
1	12867762	+	GTTTATT	TRUE	FALSE	FALSE	FALSE	FALSE	FALSE	FALSE	FALSE	FALSE	0.750295	0.298828	0.898926	0.40905	0.614375	0	0.898926	0.385473	0.832981
1	12896745	-	GCTTGTA	FALSE	FALSE	FALSE	FALSE	FALSE	FALSE	FALSE	FALSE	TRUE	0	0	0	0.0395363	0.0429431	0	0	0	0.109059
1	12956620	-	ACCTCTG	TRUE	FALSE	FALSE	FALSE	FALSE	FALSE	FALSE	FALSE	FALSE	0.0890442	0.264311	0.103736	0	0	0	0	0.0630515	0.13263
1	1300719	-	TGGTATC	FALSE	FALSE	TRUE	FALSE	FALSE	FALSE	FALSE	FALSE	FALSE	0.0499999	0	0.0246335	0.108857	0	0	0.0122095	0	0.00976887
1	1301101	-	GAGTCGG	FALSE	FALSE	TRUE	FALSE	FALSE	FALSE	FALSE	FALSE	FALSE	0.231268	0.266106	0.106646	0.4175	0.339461	0	0.0333055	0	0.0670536
1	13027303	+	GTTTGTA	TRUE	TRUE	FALSE	TRUE	FALSE	FALSE	FALSE	TRUE	FALSE	0.11085	0.0954079	0.0809832	0.114445	0.0521427	0.0699313	0	0.0963873	0.130507
1	1303928	-	GTGTTTG	FALSE	FALSE	FALSE	FALSE	FALSE	FALSE	FALSE	FALSE	TRUE	0.0241297	0	0.0363629	0	0.00745424	0	0	0.116488	0.0616479
1	1304225	-	AGATCGG	FALSE	FALSE	FALSE	FALSE	FALSE	FALSE	FALSE	FALSE	TRUE	0.0511781	0.0092102	0.0513687	0.103135	0.0198815	0.0266309	0	0	0.0566196
1	1304253	-	GGCTAGT	TRUE	FALSE	TRUE	FALSE	TRUE	FALSE	FALSE	FALSE	TRUE	0.140584	0.119689	0.154934	0.07889	0.153435	0.0939044	0	0.021048	0.112126
1	1305313	-	CGATCGG	FALSE	FALSE	FALSE	FALSE	FALSE	FALSE	FALSE	FALSE	TRUE	0.0112844	0.0330452	0.00652354	0	0	0.0400854	0	0.0184217	0.0789085
1	13079406	+	AGCTCCG	FALSE	TRUE	FALSE	FALSE	FALSE	FALSE	FALSE	FALSE	TRUE	0.067833	0.122422	0.0933086	0.0959677	0.104201	0.0533968	0.0765158	0.0612945	0.149908
1	13122632	-	AGCTCGG	TRUE	FALSE	FALSE	FALSE	FALSE	FALSE	FALSE	FALSE	FALSE	0.189466	0.101025	0.126375	0.133459	0.113522	0.0952295	0	0.0954725	0.126217
1	13124134	-	GGCTCCT	FALSE	TRUE	FALSE	FALSE	FALSE	FALSE	FALSE	FALSE	TRUE	0.0912671	0.110551	0.0911491	0.0505192	0.0876684	0.0937311	0	0.0849648	0.0748882
1	13124613	-	AGATCGG	FALSE	FALSE	FALSE	FALSE	TRUE	TRUE	FALSE	FALSE	FALSE	0.066909	0.0467535	0.058636	0.0116217	0.0790208	0.136404	0	0.0268337	0.0205817
1	13145823	+	TTTTCCG	FALSE	FALSE	FALSE	FALSE	FALSE	FALSE	FALSE	FALSE	TRUE	0.359353	0.496856	0.420999	0.530684	0.348889	0.458508	0	0.636428	0.593288
1	1315613	+	TTTTAGT	FALSE	FALSE	FALSE	FALSE	FALSE	FALSE	TRUE	FALSE	FALSE	0.0845095	0.116099	0.184671	0.0724339	0.182164	0.0307589	0.438352	0.190272	0.122411
1	13156406	+	ACGTAAG	FALSE	FALSE	FALSE	FALSE	TRUE	FALSE	FALSE	TRUE	FALSE	0.170157	0	0	0	0.269462	0	0.745678	0.410801	0
1	13157004	+	CGCTCGG	FALSE	FALSE	TRUE	FALSE	TRUE	FALSE	FALSE	FALSE	TRUE	0.22493	0.172132	0.26799	0.239072	0.295052	0.239158	0.172968	0.215086	0.271976
1	13208992	+	AGCTGAA	FALSE	FALSE	FALSE	FALSE	FALSE	FALSE	FALSE	FALSE	FALSE	0.0946839	0.0366012	0.0474238	0.0844485	0.0259861	0.0465863	0	0.095344	0.0625501
1	1323925	+	GTGTGGA	TRUE	TRUE	TRUE	FALSE	TRUE	TRUE	FALSE	FALSE	FALSE	0.223878	0.238122	0.140356	0	0.238122	0.150314	0.186052	0.0430277	0.178814
1	13279502	-	GCTTGAA	FALSE	FALSE	TRUE	FALSE	FALSE	FALSE	FALSE	FALSE	FALSE	0.084258	0.157238	0.153358	0.105365	0.13489	0	0	0	0.0596002
1	1341040	-	AGCTCTG	FALSE	FALSE	TRUE	FALSE	TRUE	FALSE	FALSE	FALSE	FALSE	0.112168	0.120104	0.191965	0.108086	0.169614	0.0765234	0	0.0773759	0.0511361
1	13454864	-	GGGTCGG	FALSE	FALSE	FALSE	FALSE	TRUE	FALSE	FALSE	FALSE	FALSE	0	0.132105	0.0280436	0	0.189295	0	0.0227647	0.027616	0.0634952
1	13534228	+	TGCTGTA	FALSE	TRUE	FALSE	FALSE	FALSE	FALSE	FALSE	FALSE	FALSE	0	0.301685	0	0	0.112875	0.077501	0	0.0750777	0
1	13539547	+	CGCTCTC	FALSE	FALSE	TRUE	FALSE	FALSE	FALSE	FALSE	TRUE	FALSE	0.202877	0.130642	0.280408	0.18402	0.097042	0.140927	0.191965	0.231008	0.0800213
1	13542036	+	TGGTGTA	FALSE	FALSE	FALSE	FALSE	TRUE	FALSE	FALSE	FALSE	FALSE	0.0469291	0.0271458	0.0330691	0.0442599	0.0717966	0.0422663	0.0843474	0.00782605	0.041937
1	13543581	+	AGCTCTG	TRUE	TRUE	FALSE	FALSE	FALSE	FALSE	FALSE	FALSE	FALSE	0.192544	0.186341	0.115959	0.179852	0.140273	0.124667	0.0888437	0.216364	0.179709
1	1356876	-	GCTTCCA	TRUE	FALSE	FALSE	FALSE	TRUE	FALSE	FALSE	FALSE	FALSE	0.261081	0.265258	0.140284	0.289327	0.305701	0.111573	0.595404	0.22732	0.117572
1	1357494	-	CCGTATC	TRUE	TRUE	TRUE	FALSE	TRUE	TRUE	FALSE	TRUE	TRUE	0.132637	0.114083	0.0553501	0.0200507	0.203977	0.122784	0	0.138732	0.178273
1	13671021	+	GGTTGTA	FALSE	FALSE	TRUE	FALSE	FALSE	FALSE	FALSE	FALSE	FALSE	0.091532	0.133706	0.182583	0.0980138	0.10547	0.0653564	0.123195	0.0563325	0.0952735
1	1369169	-	ATATTTT	FALSE	FALSE	FALSE	TRUE	FALSE	FALSE	FALSE	FALSE	FALSE	0	0	0	0.839214	0	0	0	0	0
1	1370487	-	AGTTCTT	FALSE	FALSE	FALSE	TRUE	FALSE	FALSE	FALSE	FALSE	FALSE	0.0304957	0.105079	0.0444735	0.225623	0	0.0273969	0	0.105372	0.111572
1	1388571	-	CCCTCTG	FALSE	FALSE	FALSE	FALSE	FALSE	FALSE	FALSE	TRUE	FALSE	0.109144	0.0949414	0.0845205	0.171456	0.0704184	0.109876	0.125283	0.168309	0.0373947
1	13899540	-	AGCTGAG	FALSE	FALSE	FALSE	FALSE	FALSE	FALSE	FALSE	FALSE	TRUE	0.104007	0.11691	0.0641325	0.0598175	0.0414728	0.103105	0.0200227	0.00794529	0.157575
1	1390513	-	AGCTCTG	FALSE	FALSE	FALSE	FALSE	FALSE	FALSE	FALSE	FALSE	TRUE	0.220726	0.100235	0.0967984	0.146356	0.155197	0.118232	0.0992789	0.0845496	0.289563
1	14025102	+	CTGTGGG	FALSE	FALSE	FALSE	FALSE	FALSE	FALSE	FALSE	FALSE	FALSE	0.0123773	0.0264394	0.0193387	0.045493	0.0450842	0.0215915	0.0493348	0.0288373	0.0387749
1	14025126	+	TTCTCCG	FALSE	FALSE	TRUE	TRUE	TRUE	TRUE	FALSE	TRUE	TRUE	0.0979269	0.113883	0.144241	0.141658	0.174768	0.120357	0.0709821	0.126646	0.106483
1	14025276	+	TTTTGGT	FALSE	FALSE	FALSE	FALSE	FALSE	FALSE	FALSE	TRUE	FALSE	0.451003	0	0	0	0.53907	0.597202	0	0.613727	0.285985
1	14026158	+	TCGTAGC	TRUE	TRUE	FALSE	FALSE	TRUE	FALSE	FALSE	TRUE	TRUE	0.153278	0.132815	0.077294	0.0243203	0.20306	0.0142653	0.144601	0.327169	0.270231
1	14026210	+	GGTTGTG	TRUE	FALSE	FALSE	FALSE	FALSE	FALSE	FALSE	FALSE	FALSE	0.0905267	0.0544226	0.0507185	0.0627048	0.0494026	0.0321736	0.022791	0.0367424	0.0409014
1	14158578	+	GGCTCTG	FALSE	TRUE	FALSE	FALSE	FALSE	TRUE	FALSE	FALSE	FALSE	0.0492766	0.100582	0.0375263	0.109924	0.0790437	0.130552	0	0.0525782	0.0651126
1	14159372	+	TCTTCCG	FALSE	TRUE	FALSE	FALSE	FALSE	FALSE	FALSE	FALSE	TRUE	0.0927037	0.186337	0.182552	0.177256	0.173207	0.141118	0	0.157433	0.25943
1	14159990	+	CGGTACT	FALSE	TRUE	FALSE	FALSE	FALSE	TRUE	FALSE	FALSE	FALSE	NaN	0.455633	0.586912	0.950266	0	0.802964	NaN	0.23933	0
1	14160704	+	GGATAAA	FALSE	TRUE	FALSE	FALSE	FALSE	FALSE	FALSE	FALSE	FALSE	0	0.018352	0.00690558	0.00754301	0.000478072	0.00393231	0	0.000627905	0.00728999
1	14160845	+	GACTCCG	FALSE	FALSE	FALSE	FALSE	FALSE	FALSE	FALSE	FALSE	TRUE	0.146532	0.187502	0.104601	0.169321	0.147467	0.1771	0	0.128715	0.216681
1	1417474	-	GTATCTC	FALSE	FALSE	FALSE	TRUE	FALSE	FALSE	FALSE	FALSE	FALSE	0	0.144757	0.363494	0.493947	0.345979	0	0	0.205327	0
1	1431591	-	TGATCGG	FALSE	TRUE	FALSE	FALSE	FALSE	FALSE	FALSE	FALSE	FALSE	0.0638375	0.0648913	0.0401791	0.0472026	0.00789251	0.0459202	0	0.0311841	0.0256831
1	1431652	-	ATGTCGA	FALSE	FALSE	FALSE	FALSE	FALSE	TRUE	FALSE	FALSE	FALSE	0.0643688	0.0333777	0.0354838	0.0268538	0.00741234	0.0552993	0	0.0399019	0.0386002
1	1458503	-	AGATCGG	FALSE	TRUE	FALSE	FALSE	FALSE	FALSE	FALSE	FALSE	FALSE	0.094805	0.158596	0.0623559	0.127362	0.079473	0.0426194	0.167262	0.0370308	0.0764457
1	1477723	-	GGCTCTG	FALSE	TRUE	FALSE	TRUE	TRUE	TRUE	FALSE	TRUE	FALSE	0.100468	0.107518	0.0974092	0.136123	0.153116	0.115736	0	0.0990794	0.0921223
1	1478063	-	AGGTGGG	FALSE	TRUE	FALSE	FALSE	FALSE	FALSE	FALSE	FALSE	FALSE	0.0107853	0.0402757	0	0.0194813	0	0.010931	0.135314	0.0103424	0.0078799
1	1478081	-	TGCTGGT	TRUE	TRUE	FALSE	FALSE	FALSE	FALSE	FALSE	TRUE	FALSE	0.101293	0.0830928	0.0857198	0.0695201	0.0473795	0.0588532	0	0.055637	0.0675352
1	1478339	-	AGGTGTA	FALSE	FALSE	FALSE	FALSE	FALSE	FALSE	FALSE	FALSE	FALSE	0.0220731	0.00737422	0.0705494	0.0136176	0	0.00811728	0	0.0132273	0.0214062
1	1485639	-	CGGTGTA	FALSE	FALSE	FALSE	FALSE	TRUE	FALSE	TRUE	FALSE	FALSE	0.0300281	0.0484704	0.0286178	0.0450898	0.139811	0.0256142	0.0862849	0.0348173	0.0709078
1	1502830	-	GGTTGTG	TRUE	FALSE	FALSE	FALSE	FALSE	FALSE	FALSE	FALSE	FALSE	0.0743389	0.0394935	0.0347618	0.0405377	0.0327882	0.0226646	0	0.0341581	0.0202625
1	1503197	-	GGTTACT	FALSE	TRUE	FALSE	TRUE	TRUE	FALSE	FALSE	FALSE	FALSE	0.0387825	0.0471519	0.0252305	0.0684093	0.0627174	0.0278187	0	0.0358009	0.0201075
1	1522066	+	CGCTCTC	FALSE	FALSE	FALSE	FALSE	FALSE	FALSE	FALSE	FALSE	TRUE	0	0.229147	NaN	NaN	0	0	0	0	0.133862
1	1530584	+	TTTTACT	FALSE	FALSE	FALSE	FALSE	FALSE	FALSE	FALSE	FALSE	TRUE	0	0.0601615	0.158457	0	0	0	0	0	0.173608
1	1532082	-	GGTTGTA	TRUE	TRUE	TRUE	TRUE	FALSE	FALSE	TRUE	FALSE	FALSE	0.207463	0.149693	0.169088	0.18046	0.0859098	0.136249	0.169189	0.115822	0.138171
1	1545444	-	GGCTCTG	FALSE	FALSE	TRUE	FALSE	FALSE	FALSE	FALSE	FALSE	FALSE	0.136185	0.0115822	0.308537	0.0813958	0.103701	0	0	0.162091	0.00435317
1	1555620	+	AGGTGCA	FALSE	FALSE	FALSE	FALSE	TRUE	FALSE	FALSE	FALSE	FALSE	0	0.100772	0.0718626	0	0.254529	0.0485464	0	0.0555012	0
1	157318	-	GAGTGGG	TRUE	TRUE	FALSE	FALSE	FALSE	TRUE	FALSE	TRUE	FALSE	0.182774	0.132976	0.0671051	0.146455	0.123145	0.121535	0	0.136875	0.120663
1	15978628	+	ATCTCTG	FALSE	TRUE	FALSE	TRUE	FALSE	FALSE	FALSE	FALSE	FALSE	0.198342	0.186207	0.0609513	0.254103	0.172292	0.152125	0.190505	0.152909	0
1	16126270	+	ATTTGGA	FALSE	FALSE	TRUE	FALSE	FALSE	FALSE	FALSE	FALSE	FALSE	0.0406863	0.101045	0.153017	0.140999	0.0960219	0.0676525	0.361876	0.052149	0.130017
1	16126978	+	TGCTCAG	FALSE	FALSE	FALSE	FALSE	FALSE	FALSE	FALSE	FALSE	TRUE	0.110142	0.136465	0.123113	0.152825	0.146169	0.0828945	0	0.154619	0.183385
1	16126993	+	TGCTATC	TRUE	FALSE	FALSE	FALSE	TRUE	FALSE	FALSE	FALSE	TRUE	0.0732143	0.0127347	0.0490658	0.028554	0.0787133	0.0484737	0	0.0389057	0.059808
1	16127569	+	AGCTCTC	FALSE	TRUE	FALSE	FALSE	FALSE	TRUE	FALSE	FALSE	FALSE	0.0824808	0.0712802	0.0588605	0.0575951	0.081356	0.0725335	0	0.0464472	0.00547014
1	16127785	+	TAGTATC	TRUE	FALSE	FALSE	FALSE	FALSE	TRUE	FALSE	FALSE	FALSE	0.0597339	0.0223184	0.0331261	0	0.0278653	0.0310963	0	0.0198542	0.0464645
1	16128507	+	TGATATC	FALSE	TRUE	FALSE	FALSE	FALSE	TRUE	FALSE	FALSE	FALSE	0.020297	0.024183	0.0264993	0.013059	0.0107862	0.0217139	0	0.0187927	0
1	16129256	+	TGCTCTG	FALSE	FALSE	FALSE	TRUE	FALSE	FALSE	FALSE	FALSE	FALSE	0.0336429	0.0514351	0.0328086	0.109011	0.0452214	0.0314863	0	0.0472733	0.102392
1	16267276	+	CCCTAAG	FALSE	FALSE	FALSE	FALSE	FALSE	FALSE	FALSE	FALSE	TRUE	0.00611676	0.0539545	0.00957324	0	0	0.0254636	0.0403591	0.0198027	0.11075
1	16275546	-	AGCTCTG	TRUE	FALSE	FALSE	FALSE	FALSE	FALSE	FALSE	FALSE	FALSE	0.128994	0.100098	0.116081	0.0917022	0.130642	0.0900145	0.0754775	0.100675	0.0425554
1	16276555	-	TCTTGCA	TRUE	FALSE	FALSE	FALSE	FALSE	FALSE	FALSE	FALSE	FALSE	0.83644	0.514766	0.239302	0.424822	0	0.752686	0	0	0.682718
1	1635201	-	CGATCGG	FALSE	TRUE	FALSE	FALSE	FALSE	FALSE	FALSE	TRUE	FALSE	0.0449503	0.183935	0.0884485	0.174242	0.120346	0.0449503	0	0.174971	0.116884
1	16398414	-	CCTTGCC	TRUE	TRUE	TRUE	TRUE	TRUE	TRUE	FALSE	TRUE	FALSE	0.0773467	0.12225	0.0878938	0.0942872	0.0869925	0.147048	0.197408	0.0817635	0.180142
1	16426626	-	GGTTGGG	FALSE	FALSE	FALSE	FALSE	FALSE	FALSE	TRUE	FALSE	FALSE	0.0208933	0.0387824	0.0707211	0.070039	0	0	0.250463	0.0438325	0.0616489
1	16469057	+	CAGTATG	FALSE	TRUE	FALSE	FALSE	FALSE	FALSE	FALSE	FALSE	FALSE	0.657837	0.931226	0.997609	0.968841	0.837214	0.776796	0.805884	0.805884	0.907719
1	16469749	+	GTCTCTG	FALSE	FALSE	FALSE	FALSE	FALSE	FALSE	FALSE	FALSE	FALSE	0.0948813	0.0954257	0.0721168	0.111496	0.0972682	0.0677444	0.067786	0.0689198	0.0200661
1	16470311	+	GATTAAA	TRUE	TRUE	TRUE	FALSE	TRUE	TRUE	TRUE	FALSE	FALSE	0.145077	0.167303	0.149343	0.0970343	0.164512	0.150348	0.31645	0.080367	0.0272627
1	16478846	+	GAGTCTG	FALSE	FALSE	FALSE	FALSE	TRUE	FALSE	FALSE	FALSE	FALSE	0.0524636	0.109727	0.0346388	0.0518335	0.195431	0.0932512	0.184494	0.128091	0.0512171
1	16486756	-	CTTTGAA	TRUE	FALSE	FALSE	FALSE	FALSE	FALSE	TRUE	FALSE	FALSE	0.138241	0.0383494	0.0569486	0.0602425	0.0756577	0.0438619	0.223134	0.0289711	0.0444242
1	1649082	-	GTTTGTG	FALSE	FALSE	FALSE	TRUE	FALSE	FALSE	FALSE	FALSE	FALSE	0.145334	0.0931074	0.0421398	0.163191	0.0865845	0.102378	NaN	0.0388528	0.0255832
1	16618368	+	GTGTGGG	FALSE	TRUE	FALSE	FALSE	FALSE	FALSE	FALSE	FALSE	FALSE	0.122617	0.10852	0.0427266	0.0512225	0.11902	0.0183571	0.042136	0.0411845	0.0969531
1	16646989	+	TGATCGG	FALSE	FALSE	FALSE	FALSE	FALSE	FALSE	FALSE	TRUE	FALSE	0.0526005	0.0305429	0.0275394	0.0679617	0.028428	0.0562829	0.0363366	0.088132	0.0435502
1	16647209	+	GCTTGCG	FALSE	FALSE	FALSE	FALSE	TRUE	FALSE	FALSE	FALSE	FALSE	0	0.00525871	0.0146088	0.0447273	0.0458734	0.0409301	0.0218954	0	0
1	16648116	+	TGCTCGG	FALSE	FALSE	FALSE	FALSE	FALSE	FALSE	TRUE	FALSE	FALSE	0.0966635	0.0902355	0.101936	0.147851	0.0651588	0.10085	0.159229	0.0894451	0.0524932
1	16654308	+	TTCTCCG	FALSE	FALSE	TRUE	TRUE	FALSE	FALSE	FALSE	FALSE	TRUE	0.16631	0.163052	0.297221	0.303592	0.10694	0.147477	0.0807939	0.134837	0.2048
1	16796052	+	GGATGCG	TRUE	FALSE	FALSE	FALSE	FALSE	FALSE	FALSE	FALSE	FALSE	0.153035	0	0	NaN	0	0	0	0	0
1	16797739	-	CGTTGTA	TRUE	FALSE	FALSE	FALSE	FALSE	FALSE	FALSE	FALSE	FALSE	0.136708	0.146555	0.0923411	0.14065	0.12104	0.105039	0.32693	0.102935	0.0613819
1	16872404	+	CGATCCT	TRUE	TRUE	FALSE	TRUE	FALSE	FALSE	FALSE	FALSE	FALSE	0.244936	0.341287	0.160753	0.303054	0.213685	0.210015	0	0.196116	0
1	16894645	+	GGTTTGT	FALSE	FALSE	TRUE	FALSE	FALSE	FALSE	FALSE	FALSE	FALSE	0	0	0	0	0	0	0	0	0
1	16908081	-	TGCTCTG	FALSE	FALSE	FALSE	FALSE	TRUE	FALSE	FALSE	FALSE	FALSE	0.0873755	0.117121	0.0466509	0.0795946	0.114152	0.0950018	0.0287587	0.0688073	0.0773759
1	16924694	+	GGTTGTA	TRUE	FALSE	FALSE	FALSE	FALSE	FALSE	FALSE	FALSE	FALSE	0.137189	0.125425	0.0568767	0.0894199	0.0588502	0.0775754	0.0716067	0.0269449	0.0175036
1	16927322	+	GGTTGCC	FALSE	TRUE	FALSE	TRUE	FALSE	FALSE	FALSE	FALSE	TRUE	0.17736	0.235126	0.137601	0.261436	0.140103	0.194706	0.286867	0.188898	0.318552
1	16999698	+	AGATCGG	FALSE	FALSE	FALSE	FALSE	FALSE	TRUE	FALSE	FALSE	FALSE	0.0802376	0.076045	0.0642727	0.154812	0.039992	0.222505	0.0684505	0.0322588	0.0238677
1	17011234	+	GGCTATC	TRUE	FALSE	TRUE	TRUE	TRUE	TRUE	FALSE	FALSE	TRUE	0.0738452	0.0685957	0.0981321	0.115635	0.105329	0.0898375	0.0489499	0.0535826	0.0946492
1	17075531	-	GATTGTG	FALSE	FALSE	FALSE	FALSE	TRUE	FALSE	FALSE	FALSE	FALSE	0.0671563	0.051177	0.0437465	0.046637	0.0734391	0.0472114	0.0462899	0.0198998	0.0602198
1	17131909	-	TGCTCTG	FALSE	FALSE	FALSE	FALSE	TRUE	FALSE	FALSE	FALSE	FALSE	0.153879	0.237319	0.270576	0.352616	0.451839	0.146356	NaN	0.188183	0.0921223
1	17171198	-	AACTCGG	TRUE	FALSE	FALSE	FALSE	FALSE	TRUE	TRUE	FALSE	FALSE	0.272883	0.0807404	0.269292	0.197362	0.23928	0.238122	0.287222	0.124407	0.396309
1	17180321	+	TGCTCGG	TRUE	TRUE	TRUE	TRUE	TRUE	TRUE	FALSE	TRUE	FALSE	0.178392	0.217404	0.222975	0.222812	0.191767	0.189945	0	0.188867	0.311194
1	17180810	+	GCTTAAG	FALSE	FALSE	TRUE	FALSE	FALSE	FALSE	FALSE	FALSE	FALSE	0.0467781	0.156464	0.512544	0.211147	0.197259	0.191306	0	0.29415	0
1	17192257	+	TGGTGTA	FALSE	FALSE	FALSE	FALSE	FALSE	FALSE	FALSE	FALSE	TRUE	0.0280344	0.0228703	0.0338566	0.0201777	0.0268683	0.0244558	0	0.0122409	0.041045
1	17192993	+	AGGTGCC	TRUE	TRUE	TRUE	TRUE	TRUE	TRUE	FALSE	TRUE	TRUE	0.159511	0.133627	0.120387	0.142122	0.151714	0.101142	0	0.114583	0.245966
1	17199986	+	GGCTCTG	FALSE	FALSE	FALSE	TRUE	FALSE	FALSE	FALSE	FALSE	FALSE	0.115525	0.0963141	0.0740487	0.166222	0.132143	0.0992789	0.0844653	0.106888	0.114749
1	17200428	+	AGGTCGG	TRUE	TRUE	FALSE	FALSE	TRUE	FALSE	TRUE	FALSE	TRUE	0.159078	0.160538	0.142629	0.12182	0.121884	0.0939284	0.24807	0.135768	0.137423
1	172508	-	TTCTCTG	FALSE	FALSE	FALSE	TRUE	FALSE	FALSE	TRUE	FALSE	TRUE	0.0980963	0.114357	0.11984	0.130458	0.116197	0.0912942	0.108937	0.0944756	0.102798
1	17283753	-	AGTTGTG	TRUE	TRUE	TRUE	TRUE	TRUE	FALSE	FALSE	TRUE	TRUE	0.0808213	0.0775934	0.0783166	0.0859363	0.0829339	0.0522886	0.199855	0.0776019	0.0869412
1	17284516	-	TTGTCTG	TRUE	FALSE	FALSE	FALSE	FALSE	FALSE	FALSE	FALSE	FALSE	0.0454369	0.0215968	0.0219619	0.0187786	0.0266507	0.00681314	0	0.00807698	0.0107918
1	17310937	-	CGGTGTA	FALSE	FALSE	TRUE	FALSE	FALSE	FALSE	FALSE	FALSE	FALSE	0.0474559	0.0648022	0.118085	0.0883114	0.0562356	0.0529818	0.0279203	0.0209521	0.0414522
1	17319270	+	AGGTCGA	TRUE	FALSE	TRUE	FALSE	FALSE	FALSE	FALSE	FALSE	TRUE	0.169401	0.127516	0.165716	0.094579	0.192737	0.096583	0	0.032187	0.139461
1	17322679	-	AGGTGAT	FALSE	FALSE	FALSE	FALSE	FALSE	FALSE	FALSE	FALSE	TRUE	0.0262476	0.0215821	0.0335333	0.0105047	0.00803195	0.0073392	0.08455	0.00274167	0.0453993
1	17322982	-	AGATCGG	FALSE	FALSE	FALSE	FALSE	FALSE	FALSE	FALSE	FALSE	TRUE	0.0647135	0.0361067	0.0251661	0.0234842	0.0161769	0.0546626	0.0423431	0.0595114	0.0656119
1	17328035	+	GGGTATC	TRUE	FALSE	FALSE	FALSE	FALSE	FALSE	FALSE	FALSE	FALSE	0.0682437	0.0595662	0	0.0632868	0.0724127	0.0793736	0.0270081	0.0635695	0.066535
1	17344052	+	GTGTGTG	FALSE	FALSE	FALSE	TRUE	TRUE	TRUE	TRUE	FALSE	FALSE	0.0532461	0.0701309	0.0634446	0.100012	0.0735083	0.158917	0.15782	0.0538472	0.076572
1	17375951	-	CGATCGG	TRUE	FALSE	FALSE	FALSE	FALSE	FALSE	FALSE	FALSE	FALSE	0.249705	0.0575446	0.109899	0	0	0	0.491302	0.0638375	0.0385488
1	17425472	+	ATTTGTG	FALSE	FALSE	FALSE	FALSE	FALSE	TRUE	FALSE	FALSE	TRUE	0.116355	0.0927563	0.115995	0.115458	0.0890552	0.141514	0.0847371	0.0650363	0.196868
1	17433356	+	ATTTGTG	FALSE	FALSE	FALSE	FALSE	FALSE	FALSE	TRUE	FALSE	FALSE	0.135013	0.054521	0.0798747	0.0320284	0.0221926	0.0491802	0.177942	0.0985528	0.111331
1	17443605	+	CTTTTCT	TRUE	FALSE	FALSE	FALSE	FALSE	FALSE	FALSE	FALSE	FALSE	0.425952	0	0	0	0	0	NaN	0	NaN
1	17453323	+	CGATCGG	FALSE	TRUE	FALSE	TRUE	FALSE	TRUE	TRUE	TRUE	FALSE	0.060074	0.1072	0.0958719	0.11432	0.0855896	0.0773713	0.0874666	0.212383	0.0600224
1	17453704	+	GGCTCTG	FALSE	FALSE	FALSE	FALSE	FALSE	TRUE	FALSE	FALSE	FALSE	0.0319617	0.0692973	0.0797506	0.0943313	0.0793473	0.116081	0.100128	0.0800213	0.0138189
1	17455728	-	CCCTCTG	FALSE	FALSE	FALSE	FALSE	FALSE	FALSE	TRUE	FALSE	FALSE	0	0	0.0384793	0.0491115	0	0	0.050677	0	0
1	17463794	+	GTTTCTG	FALSE	TRUE	FALSE	TRUE	FALSE	FALSE	TRUE	FALSE	TRUE	0.143996	0.215076	0.16936	0.260775	0.128904	0.184259	0.319553	0.0940587	0.209377
1	17473088	+	GTTTCTG	FALSE	FALSE	TRUE	FALSE	FALSE	FALSE	FALSE	FALSE	FALSE	0.128175	0.210574	0.267164	0.235984	0.0611966	0.231023	0.227433	0.156634	0.17748
1	1748576	+	CGATCGG	FALSE	FALSE	FALSE	TRUE	FALSE	FALSE	FALSE	TRUE	TRUE	0.109303	0.136404	0.158758	0.292021	0.0925927	0.0541601	0	0.24764	0.138238
1	17518855	-	GGGTGGG	FALSE	FALSE	FALSE	FALSE	FALSE	FALSE	FALSE	FALSE	TRUE	0.0366537	0.043401	0.0202476	0.0472384	0.0450432	0.0519184	0.109566	0.0516329	0.0627255
1	17520043	-	AGCTGTA	FALSE	TRUE	TRUE	FALSE	TRUE	FALSE	FALSE	FALSE	TRUE	0.0917206	0.221098	0.184593	0.218489	0.203073	0.132753	0	0.0755512	0.206046
1	17559787	+	CTTTCAG	FALSE	FALSE	FALSE	FALSE	FALSE	FALSE	TRUE	FALSE	FALSE	0.0579877	0.0309024	0.035602	0.0375505	0.0505994	0	0.400196	0.0716911	0.0131944
1	17613371	-	GGATGTC	FALSE	FALSE	TRUE	FALSE	FALSE	FALSE	FALSE	FALSE	FALSE	0.0265657	0.00962915	0.0526536	0	0	0.0117355	0.0447955	0.0361449	0.0232977
1	17717323	-	CACTAGG	FALSE	FALSE	FALSE	FALSE	FALSE	TRUE	FALSE	FALSE	FALSE	0.260831	0.134583	0.231939	0.367635	0.501793	0.388027	0.348202	0.25897	0
1	17718636	-	CCTTCGC	FALSE	FALSE	FALSE	FALSE	FALSE	FALSE	FALSE	FALSE	TRUE	0.077387	0.0985666	0.150393	0.0117907	0.130035	0.0445443	0.135345	0.0614266	0.221769
1	17718680	-	GGCTCTG	TRUE	TRUE	FALSE	TRUE	FALSE	TRUE	FALSE	TRUE	TRUE	0.195046	0.144643	0.105945	0.164263	0.124997	0.136185	0.171092	0.207265	0.198769
1	17734624	-	TGCTCTT	FALSE	FALSE	FALSE	FALSE	FALSE	FALSE	TRUE	FALSE	FALSE	0.108086	0.140393	0.0928007	0.0847467	0.0596039	0	0.276822	0.197895	0.173479
1	17734680	-	ATGTCCC	FALSE	FALSE	TRUE	TRUE	TRUE	FALSE	TRUE	TRUE	TRUE	0.257755	0.274044	0.3236	0.294931	0.226716	0.224575	0.41517	0.37154	0.421901
1	17781626	+	AGGTGTA	FALSE	FALSE	FALSE	FALSE	FALSE	FALSE	TRUE	FALSE	FALSE	0.0332785	0.0509125	0.00878041	0.0500726	0	0.020688	0.0163145	0	0
1	17781662	+	CTATATA	FALSE	FALSE	FALSE	FALSE	FALSE	FALSE	TRUE	FALSE	FALSE	0	0	0	0	0	0	0.0497567	0.516259	0
1	17796922	-	TTTTGTA	FALSE	FALSE	FALSE	FALSE	FALSE	FALSE	FALSE	FALSE	TRUE	0.165278	0.231635	0.149031	0.264327	0.258184	0.274882	0.248407	0.147724	0.253291
1	17808751	+	GTCTCTG	TRUE	TRUE	TRUE	FALSE	FALSE	TRUE	FALSE	FALSE	TRUE	0.307894	0.290151	0.284929	0.21906	0.127476	0.309787	0	0.207725	0.291745
1	17837593	+	GGTTCTG	TRUE	FALSE	FALSE	FALSE	FALSE	FALSE	FALSE	FALSE	FALSE	0.1742	0.0458755	0.142521	0	0	0	0.325174	0.158712	0.0473622
1	17847230	+	GTCTCCG	FALSE	FALSE	FALSE	FALSE	TRUE	FALSE	FALSE	FALSE	FALSE	0.0650645	0.0919599	0.0928066	0.0750468	0.099942	0.092241	0.0224464	0.0388825	0.0941349
1	17847324	+	GGATAAA	FALSE	FALSE	FALSE	FALSE	TRUE	FALSE	FALSE	FALSE	FALSE	0.0136673	0.0147132	0.0113582	0.011039	0.0170157	0.00841815	0.0149493	0.0213639	0.00292744
1	17847536	+	CGGTAAG	FALSE	FALSE	TRUE	FALSE	FALSE	TRUE	FALSE	FALSE	FALSE	0	0.423258	0.660164	0.522736	0.491946	0.320948	1	0.397951	0
1	17868119	+	AGGTATC	FALSE	FALSE	FALSE	FALSE	FALSE	FALSE	FALSE	FALSE	FALSE	0.0110688	0.00760464	0.0137395	0.00159198	0.00847916	0.00463892	0	0	0
1	17868185	+	TGCTGCA	FALSE	FALSE	TRUE	FALSE	FALSE	FALSE	FALSE	FALSE	FALSE	0.0329922	0.044626	0.171296	0.0872367	0.0588132	0.0387177	0.109563	0.081308	0
1	17887166	-	TTGTGGT	TRUE	TRUE	FALSE	FALSE	TRUE	FALSE	FALSE	TRUE	TRUE	0.0759892	0.0730613	0.0368127	0.068485	0.0845876	0.0751156	0.0758003	0.0805518	0.110043
1	17890779	-	AGCTCTG	TRUE	FALSE	FALSE	TRUE	FALSE	FALSE	FALSE	TRUE	FALSE	0.151723	0.131983	0.117814	0.24454	0.0366533	0.0888437	0.114152	0.13675	0.0949482
1	17891844	-	GGCTCTG	TRUE	FALSE	TRUE	FALSE	TRUE	FALSE	FALSE	TRUE	TRUE	0.212028	0.120363	0.161433	0.173479	0.160872	0.168762	0.0492766	0.190531	0.131164
1	17897593	-	TGCTAGT	FALSE	FALSE	FALSE	FALSE	FALSE	FALSE	FALSE	TRUE	FALSE	0.444163	0.410672	0.586493	0.655999	0	0.368752	0	0.820386	0.89241
1	17902934	-	GGCTGCA	FALSE	TRUE	FALSE	FALSE	TRUE	FALSE	FALSE	FALSE	TRUE	0.154053	0.32762	0.217601	0.19205	0.271523	0.212987	0	0.205636	0.453747
1	1790964	+	GCCTCTC	FALSE	FALSE	FALSE	FALSE	FALSE	FALSE	FALSE	FALSE	TRUE	0.0871859	0.0677866	0.0773931	0.211123	0.126688	0.0713397	0	0.157079	0.352665
1	17928309	-	ACTTCTG	FALSE	TRUE	FALSE	FALSE	FALSE	FALSE	FALSE	FALSE	TRUE	0	0.32953	0	0.201227	0.241977	0.209503	0.489378	0.226742	0.321951
1	17941359	+	GGCTATG	FALSE	FALSE	FALSE	FALSE	FALSE	TRUE	FALSE	FALSE	FALSE	0.0630144	0.0347948	0	0.0592026	0	0.105388	0	0.0468232	0
1	17968123	+	GGTTGTG	FALSE	FALSE	FALSE	FALSE	FALSE	TRUE	FALSE	FALSE	TRUE	0.0964496	0.0722226	0.0753887	0.0688798	0.0436556	0.0659155	0	0.0815019	0.0737223
1	17968128	+	TGGTATC	FALSE	FALSE	TRUE	TRUE	FALSE	TRUE	FALSE	FALSE	TRUE	0.0159818	0.0129025	0.0406076	0.0415782	0.0299216	0.0303135	0	0.0196927	0.0291002
1	17968731	+	CGCTGAG	FALSE	FALSE	FALSE	FALSE	TRUE	TRUE	FALSE	TRUE	TRUE	0.10425	0.124692	0.13185	0.144676	0.180377	0.187845	0	0.208489	0.231038
1	17982739	-	AGGTCTG	FALSE	FALSE	FALSE	FALSE	FALSE	FALSE	FALSE	FALSE	TRUE	0.0269781	0.0467578	0.0240815	0	0.0358695	0.0201998	0	0.00428498	0.0672452
1	17984564	+	AGCTCTG	FALSE	FALSE	FALSE	FALSE	FALSE	FALSE	TRUE	FALSE	FALSE	0.213076	0.199428	0	0.108815	0.139439	0.255345	0.398291	0.164998	0.207897
1	18060897	-	GGGTGTG	TRUE	TRUE	TRUE	TRUE	TRUE	TRUE	TRUE	TRUE	TRUE	0.065444	0.0615867	0.0417974	0.0737499	0.0566697	0.0710102	0.0681206	0.0510075	0.0533352
1	18060973	-	TGCTCTG	FALSE	FALSE	TRUE	FALSE	FALSE	FALSE	FALSE	FALSE	FALSE	0.0908567	0.0949482	0.0973356	0.157578	0.12505	0.101442	0.0681796	0.0910087	0.0805668
1	18064300	+	GGTTCTA	FALSE	FALSE	FALSE	FALSE	FALSE	FALSE	TRUE	FALSE	FALSE	0	0.0653422	0.0451643	0.12875	0.117791	0	0.194732	0.173195	0.122324
1	18067522	-	TTGTCCT	FALSE	FALSE	FALSE	FALSE	FALSE	FALSE	FALSE	FALSE	TRUE	0.0852927	0.147908	0.113902	0.105873	0.086828	0.0912319	0.086828	0.0183813	0.185738
1	18069703	-	GGTTGTG	TRUE	TRUE	TRUE	FALSE	TRUE	FALSE	FALSE	FALSE	FALSE	0.154227	0.147648	0.159945	0.0818324	0.133804	0.0707799	0.136964	0.0735189	0.0685063
1	18085740	-	TGGTCTG	TRUE	FALSE	FALSE	FALSE	FALSE	FALSE	FALSE	FALSE	FALSE	0.0776496	0.0434954	0.0300736	0.0596228	0.0537715	0.0416715	0.0297843	0.0265571	0.0432886
1	18100007	+	ATATAAA	FALSE	FALSE	FALSE	FALSE	FALSE	FALSE	TRUE	FALSE	FALSE	0.835801	0.821909	0.890971	0.890971	0.669436	0.872651	0.815133	0.840684	0.871422
1	18101294	+	GGTTAGA	TRUE	FALSE	FALSE	FALSE	FALSE	FALSE	FALSE	FALSE	TRUE	0.642284	0	0.604081	0	0.364289	0	0.85905	0	0.66324
1	1810564	-	GGCTCTG	TRUE	FALSE	FALSE	FALSE	FALSE	FALSE	FALSE	FALSE	FALSE	0.229588	0.171092	0.207423	0.191965	0	0.17522	0.164263	0.138705	0.0516156
1	18113177	+	GCCTCCG	FALSE	TRUE	FALSE	FALSE	FALSE	FALSE	FALSE	FALSE	TRUE	0.217288	0.27674	0.242541	0.315555	0.262855	0.1869	0.13036	0.178664	0.256156
1	18121650	+	ATCTCCG	FALSE	FALSE	FALSE	FALSE	FALSE	FALSE	TRUE	FALSE	FALSE	0	0	0.0851708	0	0.808587	0	0.0996061	0	0
1	181345	-	AGGTAAT	TRUE	FALSE	FALSE	TRUE	FALSE	FALSE	FALSE	FALSE	FALSE	0.627229	0.152694	0.379765	0.355373	0	0.305152	NaN	0.179918	0
1	18151445	+	CCTTGTA	FALSE	FALSE	FALSE	FALSE	TRUE	FALSE	FALSE	TRUE	FALSE	0.13213	0.0433141	0.149453	0.0634644	0.152217	0.0550411	0	0.153637	0.0837196
1	1817453	+	AGTTCGA	FALSE	FALSE	TRUE	FALSE	FALSE	FALSE	FALSE	FALSE	FALSE	0.953116	0	0.872007	0	0.910766	NaN	NaN	0.910766	0.803578
1	18217461	+	CGATCGG	FALSE	FALSE	FALSE	FALSE	FALSE	FALSE	FALSE	FALSE	TRUE	0.0463633	0.0544527	0.031017	0.0580597	0.044874	0.0529059	0.0971193	0.0504927	0.0535264
1	18218613	-	CTATTTC	TRUE	FALSE	TRUE	TRUE	TRUE	FALSE	FALSE	FALSE	TRUE	0.859412	0	0.869736	0.928242	0.88445	0	0	0.781989	0.941912
1	18218675	-	GCTTGGG	TRUE	FALSE	TRUE	FALSE	TRUE	FALSE	FALSE	TRUE	FALSE	0.466967	0.517141	0.540337	0.593528	0.60342	0	0.640782	0.651144	0.326815
1	18218676	-	CGCTTGG	FALSE	FALSE	TRUE	FALSE	FALSE	FALSE	FALSE	FALSE	FALSE	0.206547	0	0.403064	0	0	0	0	0	0.306771
1	18233357	-	GTGTGTA	TRUE	FALSE	FALSE	FALSE	FALSE	FALSE	FALSE	FALSE	FALSE	0.335554	NaN	0	NaN	0	NaN	NaN	NaN	0
1	18236374	+	GTTTCTG	TRUE	FALSE	FALSE	FALSE	TRUE	TRUE	TRUE	FALSE	FALSE	0.219835	0.126456	0.121033	0.138254	0.159771	0.17748	0.245735	0.0939212	0.132521
1	18263668	+	CCCTCGG	FALSE	FALSE	TRUE	FALSE	FALSE	FALSE	FALSE	FALSE	FALSE	0.181005	0.237491	0.268398	0.21214	0.161919	0.181633	0	0.176281	0.162763
1	18263797	+	CCTTGCT	FALSE	TRUE	FALSE	FALSE	FALSE	FALSE	FALSE	FALSE	FALSE	0.00581784	0.103615	0	0.0522066	0	0.0146903	0.164786	0	0.118497
1	1829176	-	AGCTCTG	TRUE	TRUE	TRUE	TRUE	TRUE	TRUE	FALSE	TRUE	TRUE	0.158458	0.152764	0.131274	0.145522	0.171227	0.145559	0	0.124152	0.136313
1	1829269	-	AGCTCTG	FALSE	TRUE	TRUE	FALSE	TRUE	TRUE	FALSE	FALSE	FALSE	0.0826523	0.105921	0.103658	0.0598275	0.0921859	0.104142	0.0724647	0.0747536	0.0331114
1	18306561	+	CGGTGGT	FALSE	FALSE	FALSE	FALSE	FALSE	FALSE	FALSE	FALSE	TRUE	0.0457535	0	0.0713304	0	0.107692	0	NaN	0	0.290829
1	18315570	-	GTTTGTC	FALSE	FALSE	FALSE	FALSE	FALSE	FALSE	FALSE	TRUE	FALSE	0.112131	0.044412	0.0893798	0.073509	0.0740163	0.117843	0	0.126558	0.10159
1	18321774	-	ATATTTT	FALSE	FALSE	FALSE	FALSE	FALSE	FALSE	FALSE	FALSE	FALSE	0	0	0	0	0	0.176014	0	0	0
1	18327076	+	GGCTCTG	FALSE	TRUE	FALSE	TRUE	FALSE	FALSE	FALSE	TRUE	FALSE	0.161433	0.158407	0.102193	0.26705	0.135129	0.0745543	0.25061	0.174584	0.127153
1	18335022	-	TCTTGGA	FALSE	FALSE	FALSE	FALSE	FALSE	FALSE	TRUE	FALSE	FALSE	0.0497107	0	0.160197	0.147949	0	0	0.476213	0	0
1	18358769	-	GTGTTGG	FALSE	FALSE	FALSE	TRUE	FALSE	FALSE	FALSE	FALSE	FALSE	0	0	0	0.650995	0	0	0	0	0.0352661
1	18358852	-	GTTTGTT	FALSE	FALSE	FALSE	FALSE	FALSE	FALSE	FALSE	FALSE	TRUE	0.0817701	0.104878	0.0381037	0.0798747	0.106624	0.0366822	0.0309864	0.0738334	0.121543
1	1836567	-	ATGTCAG	FALSE	FALSE	FALSE	FALSE	FALSE	FALSE	FALSE	FALSE	TRUE	0.0488676	0.0685919	0.0322776	0.150656	0.0306195	0.0700225	0	0.0578427	0.179193
1	18379375	-	CTGTTCC	FALSE	FALSE	FALSE	FALSE	FALSE	FALSE	FALSE	FALSE	TRUE	0	0	0	0	0	0	0	0	0.0348286
1	18417855	+	CCTTCGG	TRUE	FALSE	FALSE	FALSE	FALSE	FALSE	FALSE	FALSE	FALSE	0.176571	0.105141	0.0930001	0.171386	0.0424876	0.158044	0.0850344	0.101806	0.131224
1	18418094	+	TGTTGGG	FALSE	FALSE	FALSE	FALSE	FALSE	FALSE	FALSE	FALSE	TRUE	0.0441573	0.0100603	0.0112859	0.0411669	0.0159739	0.0359685	0.0444038	0.0287501	0.123603
1	18429432	-	AGCTCCG	FALSE	FALSE	FALSE	FALSE	FALSE	TRUE	FALSE	FALSE	FALSE	0.157872	0.103848	0.26664	0.380845	0.210488	0.298561	0	0.240298	0.21494
1	18459403	+	GGTTCTG	FALSE	FALSE	FALSE	FALSE	FALSE	FALSE	FALSE	FALSE	TRUE	0	0	0.0670215	NaN	NaN	0	0	0.461632	0.11678
1	18504451	-	TGCTCTG	FALSE	FALSE	FALSE	TRUE	FALSE	FALSE	FALSE	FALSE	FALSE	0.0500094	0.0833195	0.0773759	0.110949	0.0860561	0.0717505	0.0796832	0.0625856	0.0249683
1	18518654	+	CCGTATC	TRUE	TRUE	TRUE	FALSE	TRUE	TRUE	FALSE	TRUE	TRUE	0.0912824	0.115842	0.0446437	0	0.121717	0.0628989	0.0577081	0.109384	0.0933511
1	1853264	-	TCCTCTG	FALSE	FALSE	FALSE	TRUE	FALSE	FALSE	TRUE	FALSE	FALSE	0.0781946	0.0780531	0.105831	0.15365	0.033764	0.0129671	0.0968632	0.0419922	0.0770826
1	1854750	-	TCCTGCT	FALSE	FALSE	FALSE	FALSE	FALSE	FALSE	FALSE	TRUE	FALSE	0.0629383	0.021044	0	0	0	0	0.00873441	0.16905	0.0294584
1	18591718	-	CGGTTGT	FALSE	FALSE	FALSE	FALSE	FALSE	TRUE	FALSE	FALSE	FALSE	0.0125768	0	0	0	0	0.371312	0	0.104246	0
1	18592398	-	CCTTACT	FALSE	FALSE	TRUE	TRUE	FALSE	FALSE	FALSE	FALSE	TRUE	0.139401	0.189749	0.36184	0.382241	0.236286	0.215115	0.304833	0.114397	0.386708
1	18593103	-	TGCTCGG	FALSE	FALSE	FALSE	FALSE	FALSE	FALSE	FALSE	FALSE	TRUE	0.132887	0.14105	0.117074	0.136256	0.111261	0.148474	0.150502	0.0308195	0.239158
1	18593275	-	GTATAGG	FALSE	FALSE	FALSE	FALSE	FALSE	FALSE	FALSE	FALSE	TRUE	0.233209	0.3515	0.606311	0.383674	0.349231	0	0	0.291775	0.844079
1	18593476	-	GGCTCGT	FALSE	TRUE	FALSE	FALSE	TRUE	FALSE	FALSE	FALSE	FALSE	0.211585	0.202545	0.178684	0.172739	0.22747	0.0661181	0.221976	0.186121	0.183382
1	18596698	-	AAATGGG	FALSE	FALSE	FALSE	FALSE	FALSE	FALSE	FALSE	FALSE	TRUE	0.100439	0.0369401	0.0195765	0.0153251	0.0507353	0.0377869	0.108435	0.0318717	0.137349
1	18661808	+	TTTTCCT	FALSE	FALSE	FALSE	FALSE	FALSE	TRUE	FALSE	FALSE	FALSE	0.400725	0.353234	0.438594	0.481402	0.364678	0.461437	0.201673	0.472122	0.471597
1	18676336	+	TGCTATC	FALSE	TRUE	FALSE	FALSE	FALSE	FALSE	TRUE	FALSE	FALSE	0.0777438	0.186813	0.0658167	0.0873694	0	0.0565203	0.42711	0.103933	0.0648573
1	18689365	-	TGGTCGC	FALSE	FALSE	FALSE	FALSE	FALSE	TRUE	FALSE	FALSE	FALSE	0.0588712	0.025357	0.0699371	0.076382	0.11187	0.111016	0.0768218	0.0940903	0
1	18697397	+	GGCTCTG	FALSE	FALSE	FALSE	FALSE	FALSE	FALSE	TRUE	FALSE	FALSE	0.0784932	0.161023	0.0289741	0.188183	0.158579	0.0479402	0.246534	0.0980262	0.103871
1	18703671	+	ATTTGTG	FALSE	FALSE	FALSE	FALSE	FALSE	TRUE	FALSE	FALSE	FALSE	0.056682	0.0570655	0.0427378	0.063666	0.0618114	0.0813781	0.0430428	0.0190917	0.0707204
1	18704175	+	TGGTATC	FALSE	TRUE	TRUE	TRUE	FALSE	FALSE	FALSE	FALSE	FALSE	0.0243911	0.0296718	0.0423925	0.0332193	0.0222773	0.0170914	0.0236592	0.0264794	0.0212048
1	18704564	+	CATTGGA	TRUE	TRUE	TRUE	TRUE	TRUE	TRUE	TRUE	TRUE	TRUE	0.448786	0.41065	0.36631	0.256653	0.484995	0.354465	0.825386	0.322264	0.414692
1	18712529	-	ACTTGAA	FALSE	FALSE	FALSE	FALSE	FALSE	FALSE	FALSE	FALSE	TRUE	0.127984	0.113407	0.113407	0.127984	0.16079	0.0807607	0.18764	0.140848	0.27679
1	1873607	-	GGTTGTA	FALSE	TRUE	FALSE	FALSE	FALSE	FALSE	FALSE	FALSE	TRUE	0.198176	0.245668	0.259724	0.274703	0.261627	0.187657	0	0.145034	0.385314
1	18775137	-	AGCTGTG	TRUE	FALSE	FALSE	FALSE	FALSE	FALSE	FALSE	FALSE	FALSE	0.202052	0.119459	0.0626835	0.109531	0.0942333	0.077501	0.177801	0.0753611	0.0804515
1	18807924	+	GGGTATC	FALSE	FALSE	FALSE	TRUE	FALSE	FALSE	FALSE	FALSE	FALSE	0.0199165	0.00976887	0.0443636	0.0469666	0.0125157	0.0365469	0.066535	0.00911393	0.0138929
1	1883483	+	ATCTCTC	FALSE	FALSE	FALSE	FALSE	TRUE	FALSE	FALSE	FALSE	FALSE	0	0.167279	0	0.151303	0.238761	0	0.832002	0	0
1	18839902	+	GAGTGGG	TRUE	FALSE	FALSE	FALSE	FALSE	FALSE	FALSE	FALSE	FALSE	0.43858	0.238223	0	0.211124	0.244991	0.20297	0.352414	0.175651	0.263664
1	18866394	+	GCTTCGG	TRUE	TRUE	FALSE	TRUE	FALSE	TRUE	FALSE	FALSE	FALSE	0.140649	0.133254	0.111119	0.169724	0.126713	0.177828	0	0.0825705	0.290583
1	18871823	+	TGCTAGT	TRUE	FALSE	TRUE	TRUE	TRUE	FALSE	FALSE	TRUE	FALSE	0.304238	0.184764	0.261478	0.288033	0.326996	0.125386	0.185887	0.278642	0.102358
1	18879416	-	GGTTCTG	FALSE	FALSE	FALSE	FALSE	FALSE	FALSE	FALSE	TRUE	FALSE	0.106159	0.0478779	0.0672681	0.0332633	0.0152835	0.0919957	0	0.154894	0.122324
1	188831	+	ATCTCTG	TRUE	FALSE	FALSE	FALSE	FALSE	FALSE	FALSE	FALSE	FALSE	0.239275	0.092005	0.156121	0.256372	0.233408	0.183718	0	0.186207	0.250977
1	18928024	+	GTGTCTC	FALSE	FALSE	FALSE	FALSE	FALSE	FALSE	FALSE	FALSE	TRUE	0.0245321	0.0292547	0.0268263	0	0.0406591	0.0659909	0	0.0442017	0.060322
1	18929035	+	AGTTCCG	FALSE	FALSE	FALSE	FALSE	FALSE	FALSE	FALSE	FALSE	TRUE	0.107786	0.0930753	0.076677	0.136311	0.0368684	0.133039	0	0.0450003	0.125775
1	18933627	+	TTGTGGG	FALSE	FALSE	FALSE	FALSE	FALSE	FALSE	FALSE	FALSE	FALSE	0	0	0.0873847	0.020574	0.096253	0	0.064655	0.149583	0
1	18950090	+	CCGTCGC	TRUE	TRUE	TRUE	TRUE	TRUE	TRUE	FALSE	TRUE	TRUE	0.222577	0.182735	0.204019	0.237543	0.227498	0.149314	0.196251	0.150893	0.268238
1	18984758	+	AGGTGAA	FALSE	FALSE	TRUE	FALSE	FALSE	FALSE	FALSE	FALSE	FALSE	0.890642	0.875459	1	0.829011	0.910377	0.878917	0.798311	0.810315	0.926939
1	18985907	+	CGTTGGT	FALSE	FALSE	FALSE	FALSE	FALSE	FALSE	FALSE	TRUE	TRUE	0.041435	0.0387293	0.0194726	0.0278986	0.0346764	0.0348018	0.0344953	0.124954	0.0797466
1	19036903	+	AGGTATC	FALSE	TRUE	FALSE	FALSE	FALSE	FALSE	FALSE	FALSE	FALSE	0.0873105	0.161953	0.136253	0.0571541	0.0621794	0.0579373	0	0.0660225	0.133221
1	19037879	+	CGGTGTA	FALSE	FALSE	FALSE	FALSE	FALSE	TRUE	FALSE	FALSE	FALSE	0.0619093	0.0343641	0.0753	0.0693221	0.0694516	0.0758095	0.0383366	0.0793486	0.115222
1	19066263	-	TCTTCAG	FALSE	FALSE	FALSE	FALSE	FALSE	FALSE	FALSE	FALSE	TRUE	0.773213	0.583578	0	NaN	NaN	0	NaN	0	0.279405
1	1907612	+	GTTTCTG	FALSE	FALSE	FALSE	FALSE	FALSE	FALSE	FALSE	TRUE	FALSE	0.250769	0.192834	0.250769	0.154608	0.107774	0.124781	0.0404722	0.283334	0.0740551
1	19099800	-	GTTTGCA	FALSE	FALSE	TRUE	FALSE	FALSE	FALSE	FALSE	FALSE	FALSE	0.249545	0.483089	0.569576	0.196928	0.13694	0.496042	0	0.660135	NaN
1	19103116	-	AGGTATG	FALSE	FALSE	FALSE	FALSE	TRUE	FALSE	FALSE	FALSE	FALSE	0.00989391	0.00431608	0.0303572	0.0165209	0.05677	0.0134539	0	0.0138583	0.00843633
1	19104779	-	CTATCGG	FALSE	FALSE	FALSE	FALSE	FALSE	FALSE	FALSE	FALSE	TRUE	0.0756398	0.143106	0.111758	0.0333016	0.0855297	0.058011	0.177751	0.0837046	0.14783
1	19119880	-	ATTTGTG	FALSE	FALSE	TRUE	FALSE	FALSE	FALSE	FALSE	FALSE	FALSE	0.077951	0.0580632	0.194317	0.0914617	0.0393674	0.134884	0.0602884	0.105651	0.100303
1	19138918	+	GGTTGTA	TRUE	FALSE	FALSE	TRUE	TRUE	TRUE	FALSE	TRUE	FALSE	0.394912	0.192401	0.131361	0.264535	0.333897	0.333681	0	0.247921	0.0931003
1	19142368	-	AATTCTG	FALSE	FALSE	TRUE	FALSE	FALSE	FALSE	FALSE	FALSE	FALSE	0.0238393	0.15873	0.264514	0.342339	0.14944	0.14405	0.216589	0.0764379	0.103989
1	19143443	-	CGGTATC	FALSE	FALSE	FALSE	FALSE	FALSE	TRUE	FALSE	FALSE	FALSE	0.0320882	0.0115166	0.0241252	0.0291833	0.0248553	0.0687728	0.06502	0.0092591	0.0209802
1	19152674	+	AGATCGG	FALSE	FALSE	FALSE	FALSE	FALSE	FALSE	FALSE	FALSE	TRUE	0.0499894	0.0427588	0.0321491	0.0121679	0.0368147	0.00595047	0.0504081	0.01913	0.0403914
1	19154951	+	AGATCGA	TRUE	FALSE	FALSE	TRUE	TRUE	FALSE	FALSE	TRUE	TRUE	0.251728	0.0575446	0.115772	0.18226	0.187775	0.175706	0	0.204546	0.134616
1	19155401	+	CTTTCCC	FALSE	FALSE	FALSE	FALSE	TRUE	FALSE	FALSE	FALSE	FALSE	0.0742771	0.430061	0.237517	0.324009	0.349235	0.157282	0	0.23508	0.249857
1	19167489	+	GAGTATC	FALSE	TRUE	FALSE	FALSE	FALSE	FALSE	FALSE	FALSE	FALSE	0.0818522	0.14714	0.0823991	0	0.0200004	0.0456857	0.158841	0.0246437	0.0417764
1	19176721	-	AGCTCCT	FALSE	FALSE	FALSE	FALSE	FALSE	FALSE	TRUE	FALSE	TRUE	0.0768218	0.0407986	0.101121	0.11876	0.0764433	0.0828066	0.135715	0.0713633	0.149047
1	19187608	-	TTGTCTG	FALSE	TRUE	FALSE	FALSE	FALSE	FALSE	FALSE	FALSE	FALSE	0.0114358	0.125826	0.0417074	0.0393359	0.0287676	0.0241598	0	0.0454585	0.018887
1	19199844	+	GGGTATG	FALSE	FALSE	FALSE	FALSE	FALSE	FALSE	TRUE	FALSE	FALSE	0.0292668	0.0279034	0.0399068	0.0118193	0.00825432	0.0324884	0.133221	0.0182891	0.0190364
1	1922797	+	AGGTCCT	TRUE	FALSE	FALSE	TRUE	FALSE	FALSE	FALSE	TRUE	FALSE	0.171947	0.0526223	0.144702	0.128452	0.0732666	0.146281	0.0805894	0.12693	0.0811732
1	19324219	-	GGGTATA	TRUE	FALSE	FALSE	FALSE	FALSE	FALSE	FALSE	FALSE	FALSE	0.896811	0	0.520706	0.520706	0.445679	0.746174	0	0.520706	0.999667
1	19347088	-	AGCTCTA	TRUE	FALSE	FALSE	FALSE	FALSE	FALSE	FALSE	FALSE	FALSE	0.202155	0.204158	0.133939	0	0.270576	0	0	0.0419177	0
1	19350644	-	AGATCGG	TRUE	FALSE	FALSE	FALSE	FALSE	FALSE	FALSE	FALSE	FALSE	0.0848494	0	0	0	0	0	0	0.1053	0
1	1935522	-	GGCTCTC	TRUE	FALSE	FALSE	FALSE	FALSE	FALSE	FALSE	FALSE	FALSE	0.212917	0	0.128719	0.677296	0.225249	0.497602	NaN	0.314886	0.335923
1	1936705	-	CAATGGC	TRUE	FALSE	TRUE	FALSE	FALSE	FALSE	FALSE	FALSE	FALSE	0.168402	0.255672	0.170533	0	0.178131	0	0	0.221068	0.188152
1	1939185	-	GGCTCTG	FALSE	TRUE	FALSE	FALSE	FALSE	FALSE	FALSE	FALSE	FALSE	0.169754	0.234133	0	0	NaN	0.124362	0	0.185252	0
1	19410284	-	CCTTGCC	TRUE	TRUE	FALSE	FALSE	TRUE	FALSE	FALSE	FALSE	FALSE	0.129074	0.202593	0.103615	0.145937	0.124589	0.0601666	NaN	0.0744534	0.0545522
1	19436949	+	CGATCGG	FALSE	FALSE	FALSE	FALSE	TRUE	FALSE	FALSE	TRUE	FALSE	0.0788285	0.0691959	0.0790208	0.0908919	0.122349	0.0674794	0	0.192213	0
1	19438373	+	GGCTAGT	TRUE	FALSE	TRUE	FALSE	TRUE	FALSE	FALSE	FALSE	FALSE	0.179669	0.0534235	0.156229	0.0717063	0.187788	0.134277	0	0.12338	0
1	19454101	-	TCTTCGT	FALSE	FALSE	FALSE	FALSE	FALSE	TRUE	FALSE	FALSE	FALSE	0.129253	0.325827	0.365609	0.55728	0.321928	0.408738	NaN	0.351325	0
1	19455137	+	CTGTGGT	FALSE	FALSE	FALSE	TRUE	TRUE	TRUE	FALSE	FALSE	FALSE	0.0308542	0.0261126	0.0246479	0.0406901	0.0341829	0.0352671	0.0404513	0.0180732	0.0909849
1	19468625	-	GGCTAGT	FALSE	FALSE	TRUE	FALSE	FALSE	FALSE	FALSE	FALSE	FALSE	0.0774929	0.0493144	0.296311	0.0900519	0.186738	0.0914138	0	0.0435134	0.107973
1	19475181	-	AATTCTG	FALSE	FALSE	FALSE	FALSE	FALSE	FALSE	FALSE	FALSE	TRUE	0.0989954	0.118355	0.0976087	0.16944	0.127686	0.104686	0.0761645	0.0864405	0.141457
1	19475948	-	TGCTCTG	TRUE	FALSE	FALSE	FALSE	FALSE	FALSE	FALSE	FALSE	TRUE	0.09497	0.0403473	0.069114	0.0572602	0.0779522	0.0726777	0.0707933	0.0371264	0.0513882
1	1951241	-	GCATTCA	FALSE	FALSE	FALSE	FALSE	FALSE	FALSE	FALSE	FALSE	FALSE	0	0	0	0	0	0	0	0	0
1	19516304	+	TGGTCGC	TRUE	TRUE	FALSE	FALSE	FALSE	FALSE	FALSE	TRUE	FALSE	0.0956748	0.107738	0	0.0799194	0.100843	0.0626786	0	0.0917572	0.0560381
1	1952574	-	AGTTCAA	FALSE	FALSE	FALSE	FALSE	FALSE	FALSE	TRUE	FALSE	FALSE	0.0818921	0.0639083	0.0627969	0.00456387	0.0805692	0.0717396	0.284829	0.0197852	0.0438039
1	19571843	-	TGATCGG	FALSE	FALSE	FALSE	FALSE	FALSE	FALSE	FALSE	FALSE	TRUE	0.127362	0.033865	0.0983978	0.0535264	0	0.117561	0	0.0385488	0.168244
1	1957690	+	TGTTCTA	FALSE	FALSE	FALSE	FALSE	FALSE	FALSE	FALSE	FALSE	TRUE	0.101373	0.0421589	0.0362106	0.0766621	0.038512	0.0297452	0.0407089	0.0488399	0.132346
1	1957752	+	AGGTAAG	FALSE	FALSE	FALSE	FALSE	FALSE	FALSE	FALSE	FALSE	TRUE	0.981502	0.835322	0	0.597404	0.696725	0	NaN	0.643278	0.759789
1	19580147	-	GTTTGTA	FALSE	FALSE	FALSE	FALSE	TRUE	FALSE	FALSE	FALSE	FALSE	0.0891767	0.041557	0.0393674	0.204003	0.26603	0.155917	0	0.200017	0.118191
1	1958574	+	TTTTAAT	FALSE	FALSE	FALSE	FALSE	FALSE	FALSE	TRUE	FALSE	FALSE	0.382789	0.250241	0.20552	0.359692	0.499514	0.296106	0.611189	0.391175	0.419642
1	195914	+	GTTTCCG	FALSE	FALSE	FALSE	TRUE	FALSE	TRUE	FALSE	FALSE	FALSE	0.300082	0.199292	0.314854	0.443643	0.341581	0.352484	0.681554	0.279865	0.326203
1	19591479	+	ATCTCCG	FALSE	FALSE	FALSE	TRUE	FALSE	FALSE	FALSE	FALSE	TRUE	0.0907895	0.0708018	0.0855376	0.209256	0.0801818	0.0829272	0	0.0349728	0.147629
1	1961812	-	GTTTCTG	FALSE	FALSE	FALSE	TRUE	FALSE	TRUE	FALSE	TRUE	FALSE	0.154608	0.115307	0.134768	0.198054	0.109165	0.165994	0.193477	0.133872	0.172396
1	19620340	+	AACTGGA	FALSE	FALSE	FALSE	FALSE	FALSE	FALSE	TRUE	FALSE	FALSE	0	0.0355347	0.0667932	0	0	0	0.0651285	0.133228	0.301421
1	19620463	+	GGCTATG	FALSE	FALSE	FALSE	FALSE	FALSE	FALSE	TRUE	FALSE	FALSE	0	0.0550856	0.0552613	0.0446569	0	0	0.0300571	0	0.0721743
1	1962134	-	AGCTACC	FALSE	TRUE	TRUE	TRUE	TRUE	TRUE	TRUE	FALSE	FALSE	0.0917236	0.127201	0.146449	0.146274	0.0864687	0.0797178	0.234455	0.0398324	0.0574399
1	19642607	+	TTTTAAC	FALSE	FALSE	FALSE	FALSE	FALSE	FALSE	FALSE	FALSE	TRUE	0.429736	0.308806	0.229736	0.434671	0.249184	0.35659	0.219419	0.365252	0.387158
1	19646024	+	GAGTATC	TRUE	FALSE	TRUE	FALSE	FALSE	FALSE	FALSE	TRUE	FALSE	0.0477023	0.00953355	0.0661429	0.0321619	0.0292249	0.0241296	0.038941	0.0580957	0.0149961
1	19652129	+	GGCTATC	TRUE	FALSE	TRUE	FALSE	TRUE	FALSE	FALSE	FALSE	TRUE	0.092058	0.0607588	0.0874876	0.0865503	0.0701141	0.031583	0	0.0678164	0.0681342
1	1968536	-	TTTTATG	FALSE	FALSE	FALSE	FALSE	FALSE	FALSE	TRUE	FALSE	FALSE	0.0586382	0.0462015	0.10391	0.0580238	0.0637654	0.0539188	0.551705	0.0662536	0
1	19686029	+	AGATCGG	FALSE	TRUE	FALSE	FALSE	FALSE	FALSE	FALSE	FALSE	FALSE	0.0473501	0.0769244	0.0700297	0.037861	0.0653099	0.0314423	0.0785099	0.0296305	0
1	19686104	+	TGTTGTA	FALSE	FALSE	FALSE	FALSE	FALSE	TRUE	FALSE	FALSE	FALSE	0.0701324	0.0411785	0.0698049	0.0518843	0.0533998	0.0741735	0.0473672	0.0221101	0
1	19686233	+	CGATCGA	FALSE	TRUE	FALSE	TRUE	FALSE	FALSE	FALSE	FALSE	FALSE	0.0239456	0.0993306	0.0357666	0.0758461	0.0657131	0.0546988	0.103847	0.0298542	0
1	19687599	+	AGGTACT	FALSE	FALSE	FALSE	FALSE	FALSE	TRUE	FALSE	FALSE	FALSE	0.685348	0	0	0	0.725874	0.340734	1	0.586912	NaN
1	1971718	+	CCTTCAG	FALSE	FALSE	FALSE	FALSE	FALSE	FALSE	FALSE	FALSE	TRUE	0.157134	0.110545	0.111973	0.192313	0.17554	0.116084	0	0.0344292	0.380594
1	19740136	+	GACTCTG	TRUE	FALSE	FALSE	FALSE	FALSE	FALSE	FALSE	FALSE	FALSE	0.17422	0.0652605	0.0781097	0.105252	0.0752399	0.136527	0.0885103	0.106032	0.0669046
1	19745626	-	GTTTCTG	FALSE	FALSE	FALSE	FALSE	FALSE	FALSE	FALSE	FALSE	TRUE	0.138832	0.168174	0.202223	0.136829	0	0.169161	0.0688887	0.068356	0.25206
1	19806940	+	AGCTCTG	FALSE	TRUE	FALSE	FALSE	FALSE	FALSE	FALSE	FALSE	FALSE	0.0773759	0.290916	0.0744528	0.0370206	0.121672	0.0551478	NaN	0	NaN
1	19821521	-	TTTTCTT	TRUE	FALSE	FALSE	FALSE	FALSE	FALSE	FALSE	FALSE	FALSE	0.307181	0.137624	0.140199	0.220317	0.289697	0.184259	0	0.155615	0.24656
1	19850286	-	TCCTCTG	TRUE	TRUE	TRUE	TRUE	FALSE	TRUE	FALSE	TRUE	TRUE	0.449871	0.348441	0.327154	0.370105	0.465228	0.380309	0.375407	0.424626	0.457934
1	19854950	-	TACTCGG	FALSE	FALSE	TRUE	FALSE	FALSE	FALSE	FALSE	FALSE	TRUE	0.158453	0.155618	0.197432	0.189495	0.14801	0.145707	0.161872	0.163636	0.214996
1	19865695	-	GGCTCGG	TRUE	FALSE	FALSE	FALSE	FALSE	FALSE	FALSE	FALSE	FALSE	0.200772	0.0839883	0.141085	0.075923	0.146685	0.118313	0.125009	0.119198	0.107741
1	19866389	-	GTCTCTG	TRUE	FALSE	TRUE	TRUE	FALSE	FALSE	FALSE	FALSE	FALSE	0.16804	0.0889987	0.149274	0.20675	0.118983	0.115086	0.0458044	0.117787	0.0879739
1	19887451	-	AGCTCTG	FALSE	TRUE	FALSE	FALSE	FALSE	FALSE	FALSE	FALSE	FALSE	0.0109281	0.17494	0.059311	0.156151	0.111814	0.106752	0.0904598	0.0535951	0.0248141
1	19913505	-	GGTTGTA	FALSE	FALSE	FALSE	TRUE	FALSE	FALSE	FALSE	TRUE	TRUE	0.195439	0.114043	0.250602	0.269524	0.182798	0.219665	0.203882	0.222726	0.147681
1	19963569	-	GATTGTA	TRUE	FALSE	FALSE	FALSE	FALSE	FALSE	FALSE	FALSE	FALSE	0.173523	0.0915504	0.0833731	0.0516307	0.129994	0.0880264	0.118057	0.0573877	0.0777572
1	19970873	-	GGCTCTG	FALSE	TRUE	FALSE	FALSE	TRUE	FALSE	FALSE	FALSE	FALSE	0.128795	0.161086	0.121672	0.0718836	0.156872	0.113364	0.0955948	0.0951495	0.0701811
1	19988048	+	AGGTCCT	FALSE	FALSE	FALSE	FALSE	FALSE	FALSE	FALSE	FALSE	TRUE	0.0641456	0.0513594	0	0.0468177	0.107666	0.0478357	0.096092	0.0435845	0.163294
1	20014435	-	GTGTGAT	FALSE	FALSE	FALSE	FALSE	FALSE	FALSE	FALSE	FALSE	TRUE	0	0.0870384	0	0.053143	0.0719483	0	0	0	0.0658205
1	2002332	+	GGTTGTG	TRUE	TRUE	TRUE	FALSE	TRUE	FALSE	TRUE	FALSE	TRUE	0.133307	0.129111	0.13971	0.0863758	0.114043	0.0810433	0.175282	0.0968538	0.133462
1	20038080	+	GTTTCTG	TRUE	TRUE	TRUE	TRUE	TRUE	TRUE	FALSE	TRUE	FALSE	0.214248	0.195888	0.259168	0.232513	0.291114	0.219792	0.182272	0.225619	0.063886
1	20074935	-	TTCTAGA	FALSE	FALSE	FALSE	FALSE	TRUE	FALSE	FALSE	FALSE	FALSE	0.368967	0.307503	0	0	0.745196	0	1	0	0
1	20078707	-	GGCTATC	TRUE	TRUE	FALSE	TRUE	TRUE	FALSE	FALSE	TRUE	TRUE	0.25668	0.320785	0.15032	0.287443	0.256239	0.157821	0.0527292	0.322346	0.263668
1	200871	+	AGCTCTG	FALSE	FALSE	FALSE	FALSE	FALSE	FALSE	FALSE	FALSE	TRUE	0.0882774	0.0700162	0.0683791	0.0802088	0.0475886	0.0667233	0.0476136	0.0404974	0.114786
1	20101852	+	AGCTCTC	FALSE	FALSE	FALSE	FALSE	FALSE	FALSE	FALSE	FALSE	TRUE	0.0426629	0.128106	0.0300772	0.158717	0.0616508	0.135731	0	0.0374459	0.100898
1	20101956	+	GTTTGTG	FALSE	TRUE	FALSE	TRUE	TRUE	FALSE	FALSE	TRUE	TRUE	0.0992956	0.134344	0.0923208	0.180446	0.119198	0.119695	0.419293	0.144702	0.150193
1	20103189	+	TTTTCCA	FALSE	FALSE	FALSE	FALSE	FALSE	FALSE	FALSE	FALSE	TRUE	0.280454	0.224123	0.348243	0.247766	0.26971	0.163154	0	0.270147	0.277286
1	201073	+	AGGTGAA	TRUE	FALSE	FALSE	TRUE	FALSE	FALSE	FALSE	FALSE	TRUE	0.0567449	0.0377379	0.0278436	0.045091	0.0321377	0.0309846	0.0317911	0.035807	0.0470603
1	20120243	+	ATCTCCG	FALSE	FALSE	FALSE	FALSE	FALSE	FALSE	FALSE	FALSE	TRUE	0.105402	0.116584	0.114379	0.113188	0.0990282	0	0	0.18497	0.126096
1	20132808	+	ATCTCCG	FALSE	FALSE	FALSE	FALSE	FALSE	FALSE	FALSE	FALSE	TRUE	0.113007	0.0524798	0.114379	0.129947	0.128313	0	0	0.154164	0.142371
1	2013383	-	AGCTCGT	TRUE	FALSE	FALSE	FALSE	FALSE	FALSE	FALSE	FALSE	FALSE	0.224549	0.0639633	0.0852473	0.170848	0.149465	0.155442	0.0607842	0.0454093	0.106114
1	20135356	+	AGCTCGA	FALSE	FALSE	FALSE	FALSE	FALSE	FALSE	FALSE	FALSE	TRUE	0.136104	0.185825	0.19418	0.145945	0.155329	0.114333	0.156919	0.129636	0.15452
1	20135521	+	GTCTCCG	FALSE	FALSE	FALSE	TRUE	FALSE	FALSE	FALSE	FALSE	FALSE	0.0958455	0.0905972	0.0987255	0.118205	0.0946046	0.0707419	0.0895271	0.0722258	0.0849056
1	20136279	+	AGCTCTG	TRUE	FALSE	FALSE	FALSE	TRUE	FALSE	TRUE	FALSE	TRUE	0.112151	0.0804104	0.0815951	0.0829126	0.11111	0.108815	0.0934571	0.0845824	0.105694
1	20156137	-	TTCTCCG	FALSE	FALSE	FALSE	FALSE	FALSE	FALSE	FALSE	FALSE	TRUE	0	0.115288	NaN	0	0	0	0	0.0867321	0.10874
1	20158825	-	CGATCGG	FALSE	TRUE	FALSE	FALSE	FALSE	FALSE	FALSE	TRUE	TRUE	0	0.140758	0	0	NaN	0	0	0.206164	0.170201
1	20167936	+	CACTGTA	FALSE	FALSE	FALSE	FALSE	FALSE	FALSE	FALSE	TRUE	FALSE	0.0435614	0.0534364	0.0414464	0.0756892	0.0253938	0	0.0451287	0.147874	0.0200376
1	20170887	-	GACTCGT	FALSE	FALSE	FALSE	FALSE	FALSE	FALSE	FALSE	FALSE	FALSE	0.0965217	0	0.0828182	0.100002	0	0.102182	0	0.0425881	0.700927
1	20171244	-	AGGTGAG	FALSE	FALSE	TRUE	FALSE	FALSE	FALSE	FALSE	FALSE	FALSE	0.0528259	0	0.0963014	0.0189623	0.0852911	0.0396266	0	0.062434	0.305193
1	20184430	-	GTGTCCA	FALSE	FALSE	TRUE	FALSE	TRUE	TRUE	FALSE	TRUE	FALSE	0.163339	0.181067	0.173121	0.163511	0.221714	0.219491	0.22857	0.203278	0.141812
1	20190435	+	AGCTGTA	FALSE	TRUE	FALSE	FALSE	FALSE	FALSE	FALSE	FALSE	TRUE	0.0600689	0.300739	0.105353	0.135062	0.0364187	0.196129	0	0.0992405	0.229096
1	20198824	-	GTTTCTG	TRUE	TRUE	TRUE	TRUE	TRUE	FALSE	TRUE	TRUE	TRUE	0.194388	0.16703	0.197643	0.202977	0.216808	0.118887	0.168254	0.17053	0.184259
1	20211443	+	GGATCGG	TRUE	FALSE	FALSE	FALSE	FALSE	FALSE	FALSE	FALSE	FALSE	0.155276	0.0967419	0.0307784	0.0450651	0.023037	0	0.0129322	0.0839152	0
1	20211587	+	CGATCGG	FALSE	FALSE	FALSE	FALSE	FALSE	FALSE	FALSE	TRUE	FALSE	0.0636219	0.0455687	0.0315038	0.0480634	0.0919785	0.0780888	0.0268651	0.110199	0
1	20213467	+	GTTTCCC	FALSE	FALSE	TRUE	FALSE	FALSE	FALSE	TRUE	FALSE	FALSE	0.181791	0.206372	0.33999	0.255802	0.266033	0.234598	0.29166	0.187785	0.23801
1	20213625	+	TGGTGGA	FALSE	FALSE	FALSE	TRUE	FALSE	FALSE	TRUE	TRUE	TRUE	0.0440931	0.0255603	0.0320419	0.0920536	0.0310947	0.0114189	0.10303	0.0618244	0.126964
1	20214798	-	GGGTGTA	FALSE	FALSE	TRUE	FALSE	FALSE	TRUE	FALSE	TRUE	TRUE	0.0479942	0.0773793	0.0691288	0.0694516	0.0587525	0.103675	0.0773793	0.0671498	0.106879
1	20241470	+	AGCTACT	FALSE	FALSE	FALSE	FALSE	FALSE	FALSE	FALSE	FALSE	FALSE	0	0.034638	0.0705127	0.02403	0.00816563	0.0296077	0	0	0
1	20246405	-	GTCTCTG	FALSE	FALSE	TRUE	FALSE	FALSE	FALSE	FALSE	FALSE	FALSE	0.17438	0.143744	0.318261	0.143744	0.17438	0.233408	0	0	0.275822
1	2025752	+	ACCTCCG	FALSE	FALSE	FALSE	FALSE	FALSE	FALSE	FALSE	FALSE	TRUE	0.13036	0.13036	0	0	0	0.242541	0	0.0911863	0.0899342
1	2025868	+	AGATCGG	FALSE	FALSE	FALSE	FALSE	FALSE	FALSE	FALSE	FALSE	TRUE	0.0285529	0.137621	0	0	0.116214	0	0	0	0.0604703
1	20260972	+	TGCTCTG	FALSE	TRUE	FALSE	FALSE	FALSE	FALSE	FALSE	TRUE	FALSE	0.112618	0.137977	0.0938332	0.120064	0.12223	0.0745723	0.100373	0.120415	0.056763
1	20261019	+	GGCTCTC	TRUE	FALSE	FALSE	FALSE	TRUE	FALSE	FALSE	FALSE	TRUE	0.139439	0.0961077	0.0851431	0.090609	0.128456	0.0596039	0.13706	0.0599412	0.133294
1	2026143	+	GGGTAAG	FALSE	FALSE	FALSE	FALSE	FALSE	FALSE	FALSE	FALSE	TRUE	0	0	NaN	0	0	NaN	NaN	0	0.464556
1	20275445	+	TGCTGTG	TRUE	TRUE	TRUE	FALSE	FALSE	TRUE	TRUE	TRUE	FALSE	0.453193	0.454689	0.600356	0.324951	0.201041	0.624097	0.731645	0.480348	0.437358
1	20286579	+	AGGTGTA	FALSE	FALSE	FALSE	TRUE	FALSE	FALSE	FALSE	FALSE	FALSE	0.0344764	0.0589406	0.0305574	0.0820419	0.032506	0.0161065	0.0807167	0.0364966	0.0500726
1	20310041	-	TTGTAGG	FALSE	FALSE	TRUE	FALSE	FALSE	FALSE	FALSE	FALSE	FALSE	0.321653	0.279674	0.298057	0.20568	0.320508	0.276715	0	0.0446182	0.709828
1	20310579	-	AGATCGG	FALSE	FALSE	FALSE	FALSE	FALSE	FALSE	FALSE	FALSE	TRUE	0.0219997	0.016322	0.00900961	0.0211327	0.0196602	0.0168206	0	0.00961192	0.035202
1	2033749	+	ACCTCTG	FALSE	FALSE	FALSE	FALSE	FALSE	FALSE	FALSE	FALSE	TRUE	0.0739742	0.0576434	0.0483219	0.048064	0.0622579	0.0549331	0.258408	0.0362366	0.0700037
1	20389994	+	GGCTAGT	TRUE	FALSE	TRUE	FALSE	TRUE	TRUE	FALSE	TRUE	FALSE	0.158762	0.122594	0.177817	0.178546	0.173203	0.236671	0	0.235178	0.0834783
1	20390094	+	CTTTGTT	FALSE	FALSE	FALSE	FALSE	FALSE	FALSE	FALSE	FALSE	TRUE	0.724156	0	0.599855	NaN	1	1	NaN	1	0.87497
1	20395822	-	TGGTGTA	FALSE	FALSE	FALSE	TRUE	FALSE	FALSE	FALSE	FALSE	FALSE	0.0425045	0.0354	0.0291011	0.0675572	0.0313662	0.0269318	0	0.0127294	0.0644263
1	20395840	-	GCTTGGG	TRUE	TRUE	FALSE	FALSE	FALSE	TRUE	FALSE	TRUE	FALSE	0.210118	0.199067	0.126806	0.152967	0.176971	0.216461	0.132657	0.221545	0.192933
1	20401664	-	AGCTCTT	TRUE	FALSE	TRUE	FALSE	TRUE	FALSE	FALSE	TRUE	TRUE	0.098337	0.0677658	0.0955948	0.112843	0.125223	0.0813225	0.0701811	0.0907336	0.114318
1	20451711	+	GGTTCAA	FALSE	FALSE	FALSE	FALSE	FALSE	FALSE	TRUE	FALSE	TRUE	0.104201	0.114844	0.102411	0.0254756	0.0936831	0.143459	0.353346	0.0625658	0.20136
1	20457674	-	GGGTCGG	FALSE	FALSE	FALSE	FALSE	FALSE	FALSE	TRUE	FALSE	FALSE	0.0384326	0	0.0493333	0	0	0	0.0549962	0	0
1	20457717	-	TGCTCGG	FALSE	FALSE	FALSE	FALSE	FALSE	FALSE	TRUE	FALSE	FALSE	0.155882	0	0.0551773	0	0	0	0.136168	0	0
1	20459504	+	GACTCTG	FALSE	FALSE	FALSE	FALSE	FALSE	FALSE	TRUE	FALSE	FALSE	0.173458	0.0997385	0.0197933	0	0	0.0822704	0.153817	0.0987011	0.161204
1	2047938	+	AGATAAT	FALSE	FALSE	FALSE	FALSE	FALSE	FALSE	FALSE	FALSE	FALSE	0.00458542	0.000690197	0	0.00456101	0.00246309	0	0.0222746	0.00220446	0.00544243
1	2047997	+	CGATCAT	FALSE	TRUE	FALSE	FALSE	FALSE	FALSE	FALSE	FALSE	FALSE	0.0615482	0.0567309	0.0604783	0.031452	0.0373767	0.0360531	0	0.00330431	0
1	2048404	+	GAGTATC	FALSE	FALSE	FALSE	FALSE	TRUE	FALSE	FALSE	TRUE	FALSE	0.0213178	0.0183272	0.0244774	0.0198637	0.0299115	0.0177181	0	0.0387476	0
1	2048508	+	TTCTCCC	FALSE	FALSE	FALSE	FALSE	FALSE	FALSE	FALSE	FALSE	FALSE	0.0643899	0.066077	0.0448629	0.0473994	0.0622503	0.0576417	0.0257662	0.0519546	0.0454834
1	2049036	+	TGATGGA	TRUE	TRUE	FALSE	TRUE	FALSE	TRUE	FALSE	FALSE	FALSE	0.0199459	0.017014	0.0158234	0.021133	0.00936429	0.0131465	0.0715169	0.0122191	0.0344721
1	2049127	+	AGGTGGT	FALSE	FALSE	FALSE	FALSE	FALSE	FALSE	FALSE	FALSE	FALSE	0.00960143	0.0111414	0.0117103	0.0167244	0.0109643	0.0151315	0.0126537	0.0105636	0.00908861
1	2049213	+	TGCTCTG	TRUE	TRUE	FALSE	TRUE	TRUE	TRUE	FALSE	TRUE	FALSE	0.0980748	0.0698109	0.0532606	0.0666786	0.0713094	0.0705153	0.0556791	0.0625078	0.0151419
1	20516085	+	GGCTATC	TRUE	FALSE	FALSE	FALSE	TRUE	FALSE	FALSE	FALSE	FALSE	0.0944892	0.0399697	0.0776491	0.0570494	0.083062	0.0202351	0.0557945	0.0541657	0.031069
1	20528645	+	GGCTCTG	FALSE	FALSE	FALSE	FALSE	FALSE	FALSE	FALSE	FALSE	TRUE	0.0656659	0.157308	0.0888437	0.405733	0.127153	0	0.136185	0.191965	0.115959
1	20568352	+	AGGTATC	TRUE	FALSE	FALSE	FALSE	FALSE	FALSE	FALSE	FALSE	FALSE	0.0818342	0	0.0491142	0.0518646	0.0488254	0.0466258	NaN	0	0.0933431
1	20598140	-	GGCTATG	FALSE	FALSE	FALSE	FALSE	FALSE	FALSE	FALSE	FALSE	TRUE	0.0469758	0.0451407	0.0277682	0	0.0231495	0.0463409	0	0.00976939	0.0551909
1	20616043	+	AAATAGA	FALSE	FALSE	TRUE	FALSE	FALSE	FALSE	FALSE	FALSE	FALSE	0.200133	0	0.757077	0	NaN	0	NaN	0	NaN
1	20617746	+	AGCTCTG	FALSE	FALSE	FALSE	TRUE	FALSE	FALSE	FALSE	FALSE	FALSE	0.102082	0.0872721	0.0455595	0.106333	0.0666033	0.125113	0	0.0929716	0.0240575
1	20617775	+	ATTTGTG	TRUE	FALSE	FALSE	FALSE	FALSE	FALSE	FALSE	FALSE	FALSE	0.108954	0.0398946	0.0329838	0.0466832	0.0612242	0.0447945	0	0	0.0427378
1	20629437	-	TGATCGG	FALSE	FALSE	FALSE	FALSE	FALSE	FALSE	FALSE	FALSE	TRUE	0.0269598	0	0.0478577	0	0	0.0403677	0	0.0568373	0.288095
1	2065343	-	CATTGTA	FALSE	FALSE	FALSE	FALSE	FALSE	FALSE	TRUE	TRUE	FALSE	0.211331	0.312923	0.415128	0	0.10093	0.25198	0.524081	0.316275	0.208267
1	20656749	-	CTTTGCC	FALSE	FALSE	FALSE	FALSE	FALSE	FALSE	FALSE	TRUE	FALSE	0.146019	0.138289	0.249545	0.228363	0.198695	0.020733	0	0.271338	0.194847
1	20715083	+	GGCTCTG	FALSE	FALSE	FALSE	FALSE	FALSE	TRUE	FALSE	FALSE	FALSE	0.0388577	0.0677519	0.0543182	0.0368102	0.0426286	0.0733903	0	0.0852134	0.111814
1	20716480	-	AGGTATT	FALSE	FALSE	FALSE	FALSE	TRUE	FALSE	FALSE	FALSE	FALSE	0.00727797	0.00322038	0.0073768	0.00675822	0.0527471	0.00368868	0.0251074	0.0115441	0
1	20716996	-	TTGTCCT	TRUE	FALSE	TRUE	TRUE	FALSE	TRUE	FALSE	TRUE	FALSE	0.255925	0.131279	0.205073	0.325799	0.206565	0.178761	0.17404	0.193224	0.170717
1	20717347	-	GTGTTTT	FALSE	FALSE	FALSE	FALSE	FALSE	TRUE	FALSE	FALSE	FALSE	0	0	0.0130947	0	0	0.0324293	0	0	0
1	20717757	-	ATGTAGG	FALSE	FALSE	FALSE	FALSE	FALSE	FALSE	FALSE	TRUE	FALSE	0.482567	0.656919	0	0.896415	0	0.833417	0	0.758557	0
1	20719106	-	ACTTCCG	TRUE	TRUE	FALSE	FALSE	FALSE	FALSE	FALSE	TRUE	FALSE	0.333526	0.389046	0.160445	0.199303	0.341307	0.260467	0.349774	0.346346	0.334773
1	20723552	+	GGGTATC	TRUE	TRUE	FALSE	FALSE	TRUE	FALSE	FALSE	FALSE	FALSE	0.0902294	0.109867	0.0733343	0.0617289	0.0912447	0.0933431	0.071513	0.0305733	0.0762392
1	20729741	-	GTTTGCA	FALSE	FALSE	FALSE	FALSE	FALSE	FALSE	TRUE	FALSE	FALSE	0.0409522	0.0327308	0.0880244	0.0145373	0.0591016	0.0496845	0.155482	0.0847492	0.0538762
1	20757967	+	ACTTCCA	TRUE	FALSE	FALSE	FALSE	FALSE	FALSE	FALSE	FALSE	FALSE	0.421867	0	0.259906	0	0	0	0	0	NaN
1	2076676	-	GTTTGTA	TRUE	TRUE	TRUE	TRUE	TRUE	TRUE	TRUE	TRUE	TRUE	0.181965	0.195141	0.158655	0.190236	0.200378	0.167281	0.216956	0.168071	0.176345
1	2077552	-	CGGTGAC	FALSE	TRUE	FALSE	TRUE	TRUE	FALSE	FALSE	FALSE	FALSE	0.020473	0.0349236	0.0244595	0.0454465	0.0327551	0.0330968	0.00781836	0.0151031	0.0310235
1	20787302	-	TTTTATA	FALSE	FALSE	FALSE	FALSE	FALSE	FALSE	FALSE	TRUE	FALSE	0.417552	0.379991	0.302241	0	0.356626	0.167726	0.252928	0.460545	0.328449
1	20803030	-	AGATGAT	FALSE	FALSE	FALSE	FALSE	FALSE	FALSE	FALSE	FALSE	FALSE	0.00706334	0.00548819	0.00164973	0.00710443	0.00429168	0.00452718	0	0.0092791	0.0261356
1	20803070	-	GCTTACC	FALSE	FALSE	FALSE	FALSE	FALSE	FALSE	FALSE	FALSE	FALSE	0.0110038	0	0	0	0	0.0152184	0.29149	0	0
1	20804072	-	GTGTTTT	FALSE	FALSE	FALSE	FALSE	FALSE	FALSE	FALSE	FALSE	TRUE	0.124434	0	0	0	0	0	0	0	0.601155
1	20804667	-	GGCTATG	TRUE	FALSE	FALSE	FALSE	FALSE	FALSE	FALSE	FALSE	FALSE	0.0888812	0.0814397	0.0429229	0.0493772	0.0483445	0.0916945	0.0313242	0	0.0577692
1	2086048	+	AGCTGTA	FALSE	TRUE	TRUE	TRUE	TRUE	TRUE	FALSE	FALSE	FALSE	0.235659	0.366912	0.327661	0.42837	0.288078	0.432818	0	0.197093	0.240261
1	20861585	+	AGGTGAT	FALSE	FALSE	FALSE	FALSE	TRUE	FALSE	FALSE	FALSE	FALSE	0	0	0.890642	0.585536	0.644475	0	NaN	0.205842	0.758952
1	20863212	+	GGGTGTG	FALSE	TRUE	TRUE	FALSE	TRUE	FALSE	FALSE	FALSE	FALSE	0.0436344	0.054203	0.0632127	0.0495611	0.047387	0.0102618	0.288234	0.035793	0.0284993
1	20875779	+	GGGTCTG	FALSE	FALSE	TRUE	FALSE	FALSE	FALSE	FALSE	FALSE	FALSE	0.0286213	0.030915	0.056099	0.0428133	0.0233254	0.00414166	0.0761652	0.0191827	0.0106667
1	20875880	+	GGCTCTG	TRUE	FALSE	FALSE	FALSE	FALSE	FALSE	FALSE	FALSE	FALSE	0.139439	0.0575951	0.112102	0.0741638	0.0613283	0.101206	0.0724647	0.0173587	0.0395191
1	20879058	+	GTTTCTG	FALSE	TRUE	FALSE	TRUE	FALSE	FALSE	TRUE	TRUE	FALSE	0.156694	0.216783	0.168596	0.199673	0.16528	0.134244	0.150006	0.137491	0.155771
1	20899439	-	GGCTCAG	TRUE	FALSE	FALSE	FALSE	FALSE	FALSE	FALSE	FALSE	FALSE	0.408251	0.249284	0.335309	0.18251	0.154429	0.283346	0.378394	0.0792637	0.0688776
1	20901851	+	TGGTTGA	FALSE	FALSE	FALSE	FALSE	FALSE	FALSE	TRUE	FALSE	FALSE	0	0	0	0	0	0	0.889418	0	0
1	2090995	-	CGCTCGG	FALSE	FALSE	FALSE	TRUE	FALSE	TRUE	FALSE	FALSE	FALSE	0.359745	0.346266	0.425821	0.568476	0.568476	0.465348	0.59557	0.317639	0.250516
1	209425	+	GGTTCGA	FALSE	FALSE	FALSE	FALSE	FALSE	FALSE	TRUE	FALSE	FALSE	0	0	NaN	0	0	0	0.445582	NaN	0
1	20946646	-	ACCTCTA	FALSE	FALSE	FALSE	TRUE	FALSE	FALSE	FALSE	FALSE	FALSE	0.227824	0.270487	0.314502	0.392256	0.211123	1	0	0	0.323254
1	20969618	-	GCCTCTG	FALSE	FALSE	TRUE	TRUE	FALSE	TRUE	FALSE	TRUE	TRUE	0.065968	0.0728629	0.0938205	0.107517	0.0789268	0.0968259	0.0589106	0.0967322	0.0660539
1	20970046	-	GGCTCTG	TRUE	TRUE	FALSE	TRUE	TRUE	TRUE	TRUE	TRUE	TRUE	0.109999	0.0842893	0.077653	0.15678	0.146679	0.105503	0.0987857	0.133952	0.0886592
1	20983947	-	AGCTCTG	FALSE	FALSE	TRUE	FALSE	FALSE	FALSE	FALSE	FALSE	FALSE	0.102051	0	0.0626106	0.0173587	0.103195	0	0	0	0
1	20984016	-	AAATATA	FALSE	FALSE	TRUE	FALSE	FALSE	FALSE	FALSE	FALSE	FALSE	0	0	0.430308	0	NaN	NaN	NaN	NaN	NaN
1	20986823	-	AGATCGG	FALSE	FALSE	FALSE	FALSE	FALSE	FALSE	FALSE	FALSE	TRUE	0.0431817	0.038901	0.141661	0	0.0868872	0.0356138	0	0.112345	0.232931
1	21017592	+	GGTTCGT	FALSE	FALSE	FALSE	TRUE	FALSE	FALSE	FALSE	TRUE	FALSE	0.135936	0.107828	0.0853451	0.117587	0.113416	0.0619961	NaN	0.139379	0
1	2102377	-	ACTTACC	FALSE	FALSE	FALSE	FALSE	FALSE	FALSE	FALSE	FALSE	TRUE	0.641902	0	0	0.454964	0.245711	0	0	0.468032	0.589324
1	21025763	+	AGCTCTG	FALSE	FALSE	TRUE	FALSE	FALSE	FALSE	FALSE	FALSE	FALSE	0.0494715	0.133674	0.118741	0.0857431	0.0849941	0.0748602	0	0.0828066	0.0279139
1	21025768	+	TGCTCTG	FALSE	FALSE	TRUE	FALSE	FALSE	FALSE	FALSE	FALSE	FALSE	0.112525	0.0451018	0.103105	0.0377686	0.0377686	0.0992789	0.0492766	0.0888437	0.0341019
1	21030085	+	AGCTCTG	TRUE	TRUE	TRUE	FALSE	FALSE	TRUE	FALSE	FALSE	FALSE	0.137325	0.116572	0.116283	0.123584	0.122025	0.130049	0	0.116952	0.103195
1	21031118	+	GGATCGC	FALSE	FALSE	FALSE	FALSE	FALSE	FALSE	FALSE	FALSE	TRUE	0.0326334	0.0193433	0.00388664	0.00777995	0.0051347	0.0232962	0.041666	0.0107189	0.0764457
1	21031122	+	CGCTCGG	TRUE	TRUE	TRUE	TRUE	TRUE	TRUE	TRUE	TRUE	TRUE	0.307063	0.344864	0.397476	0.317815	0.302038	0.353892	0.333504	0.250914	0.277564
1	21031410	+	GACTATA	TRUE	FALSE	FALSE	FALSE	FALSE	FALSE	FALSE	FALSE	TRUE	0.10575	0.0229843	0.0750208	0.0208309	0.0264244	0.00585566	0.0456818	0.0426007	0.22129
1	21043916	+	TGGTGTA	TRUE	TRUE	FALSE	TRUE	TRUE	FALSE	FALSE	FALSE	FALSE	0.0364581	0.0423873	0.0173494	0.050729	0.0405445	0.0275834	0	0.0169317	0.0843474
1	21044389	+	CGGTCGA	FALSE	FALSE	TRUE	FALSE	FALSE	FALSE	FALSE	FALSE	FALSE	0.0267385	0.0379599	0.0597177	0.0455333	0.0345583	0.0293461	0.0230518	0.0227037	0.0437029
1	21046827	-	GTCTAGT	FALSE	FALSE	FALSE	FALSE	FALSE	FALSE	FALSE	FALSE	TRUE	0.727289	0	0.899993	0	0.727289	0.956642	NaN	0.663442	0.840221
1	21046829	-	TCGTCTA	FALSE	FALSE	FALSE	FALSE	FALSE	FALSE	FALSE	FALSE	TRUE	0.502875	0	0.734041	0	0.415435	0.866558	NaN	0.353794	0.653964
1	21073317	-	ACTTGAG	FALSE	FALSE	FALSE	FALSE	FALSE	TRUE	FALSE	FALSE	FALSE	0.0479652	0.0375738	0.0427413	0.0472974	0.054488	0.0561122	0.0264841	0.0331323	0.0242242
1	21073342	-	ACATGGA	TRUE	FALSE	FALSE	FALSE	FALSE	FALSE	FALSE	TRUE	TRUE	0.0657466	0.0159361	0.0446373	0	0.0147879	0.0030946	0.0165023	0.0607211	0.143031
1	21073677	-	TGTTGCG	FALSE	FALSE	FALSE	FALSE	FALSE	FALSE	FALSE	TRUE	TRUE	0.0563482	0.0741635	0.0494499	0.0361012	0.0332928	0.0659692	0.0631342	0.172385	0.135075
1	21074073	-	CTTTAGA	FALSE	FALSE	FALSE	FALSE	FALSE	FALSE	FALSE	FALSE	TRUE	0.0206507	0.0607824	0	0.0756057	0.0160612	0.0418571	0.0231251	0.0850925	0.188418
1	21086948	-	CGCTCGG	TRUE	TRUE	TRUE	TRUE	TRUE	TRUE	FALSE	TRUE	TRUE	0.364534	0.309739	0.296629	0.28915	0.366404	0.278098	0.366878	0.262976	0.255743
1	21089965	-	GAATGTA	FALSE	FALSE	FALSE	FALSE	FALSE	FALSE	FALSE	FALSE	TRUE	0.0019606	0.00213512	0.0105582	0	0.0194417	0.00353163	0	0.0077071	0.0339456
1	21090489	-	AGGTAAT	FALSE	FALSE	FALSE	FALSE	FALSE	FALSE	FALSE	FALSE	TRUE	0.597404	0.522736	0.440031	0	0.522736	0.491946	NaN	0.440031	0.522736
1	21143552	+	TGATGGT	FALSE	FALSE	FALSE	FALSE	FALSE	FALSE	FALSE	FALSE	TRUE	0.0109468	0.00269835	0.00652057	0.0263105	0.0161536	0.0029513	0	0.0369505	0.0444513
1	21164405	+	GCTTCCA	FALSE	FALSE	FALSE	FALSE	FALSE	TRUE	FALSE	FALSE	FALSE	0.320797	0.00397812	0.173871	0.109496	0.443892	0.418269	0	0.0624618	0
1	21198741	-	AGGTATT	FALSE	FALSE	TRUE	FALSE	FALSE	FALSE	FALSE	TRUE	FALSE	0.0134441	0.0194191	0.0234986	0.0267781	0.0300968	0.0111692	0.0635695	0.0244719	0.0211671
1	21202254	-	GGTTGTA	TRUE	FALSE	FALSE	FALSE	FALSE	FALSE	FALSE	FALSE	FALSE	0.196214	0.0965337	0.142289	0.116156	0.107228	0.0696037	0.259724	0.0713503	0.13971
1	21207732	+	GGGTGGT	FALSE	FALSE	FALSE	FALSE	FALSE	FALSE	TRUE	FALSE	FALSE	0	0.048213	0.0620793	0.0544488	0.0498367	0.0402126	0.0434784	0.0861503	0.0450432
1	21207934	+	TCGTATC	FALSE	FALSE	FALSE	FALSE	FALSE	FALSE	TRUE	FALSE	FALSE	0	0.0228356	0.0734372	0	0.0105113	0.0371227	0.0435304	0	0
1	21208638	+	TCTTGGC	FALSE	FALSE	FALSE	FALSE	FALSE	FALSE	TRUE	FALSE	FALSE	0	0.100962	0	0.0184838	0.0501397	0.0473379	0.105086	0.0858995	0.0761636
1	21209246	+	GTCTGAA	FALSE	FALSE	FALSE	FALSE	FALSE	FALSE	TRUE	FALSE	FALSE	0	0	0.080986	0.0383162	0.0262497	0.0445711	0.0553108	0	0.0840664
1	21212774	+	TTTTCGC	FALSE	TRUE	FALSE	TRUE	TRUE	FALSE	TRUE	TRUE	FALSE	0.407187	0.497117	0.492466	0.470829	0.493786	0.145283	0.678006	0.405436	0.290097
1	21240523	+	TTTTCCT	FALSE	FALSE	FALSE	FALSE	TRUE	FALSE	FALSE	FALSE	FALSE	0.544581	0.267877	0.230345	0.347314	0.395159	0.452757	0.464403	0	0.38202
1	2131527	-	GGTTGTG	FALSE	TRUE	FALSE	FALSE	FALSE	FALSE	FALSE	FALSE	FALSE	0.054408	0.102357	0.0445734	0.108929	0.0796969	0.0456534	0.0663435	0.0688581	0
1	2133121	-	CTGTCGT	FALSE	FALSE	FALSE	FALSE	FALSE	FALSE	TRUE	FALSE	FALSE	0.0333777	0.0169739	0	0.0258605	0.0227618	0.0492901	0.161318	0.048984	0.0254062
1	21344279	+	GGGTGTA	TRUE	TRUE	TRUE	FALSE	TRUE	FALSE	FALSE	TRUE	TRUE	0.0851527	0.105602	0.104226	0.126264	0.143564	0.067804	0	0.101947	0.114019
1	21363662	-	GAATCAC	FALSE	FALSE	FALSE	FALSE	FALSE	TRUE	FALSE	TRUE	FALSE	0.0232468	0.101445	0.116818	0.200885	0.130181	0.264884	0.580057	0.189307	0.0151073
1	21363778	-	CGCTCTG	FALSE	TRUE	FALSE	FALSE	FALSE	FALSE	FALSE	FALSE	TRUE	0.10358	0.107524	0.0748602	0.111486	0.0867578	0.110852	0.186341	0.0710099	0.098719
1	21378758	+	TGTTGAA	FALSE	FALSE	FALSE	FALSE	FALSE	FALSE	FALSE	FALSE	TRUE	0.00974305	0.0171498	0.0307465	0.0100281	0.0129085	0	0.0121731	0.0061428	0.0799112
1	21379274	+	CTGTAGC	FALSE	FALSE	FALSE	FALSE	FALSE	FALSE	FALSE	FALSE	TRUE	0	0.0246394	0.0088112	0.0171158	0.00688655	0	0	0.0215491	0.153614
1	21380135	+	CCGTAGA	TRUE	TRUE	FALSE	FALSE	FALSE	FALSE	FALSE	TRUE	TRUE	0.118659	0.163706	0.0687785	0.00514374	0.0883359	0	0.0579159	0.158445	0.208112
1	21384306	-	AGCTCTG	TRUE	FALSE	TRUE	FALSE	TRUE	FALSE	FALSE	FALSE	FALSE	0.128374	0	0.105183	0.204158	0.154818	0.352616	0	0	0.677296
1	21394392	+	TGCTCGG	FALSE	FALSE	FALSE	FALSE	FALSE	FALSE	FALSE	FALSE	TRUE	0.140351	0.118934	0.115485	0.159034	0.152849	0.130019	0	0.196536	0.226168
1	21398013	+	TGTTGCG	TRUE	TRUE	FALSE	FALSE	FALSE	FALSE	FALSE	FALSE	FALSE	0.272397	0.194226	0.191859	0.197636	0.161071	0.137111	0.318552	0.154818	NaN
1	21441983	-	TGATCGG	FALSE	FALSE	FALSE	FALSE	FALSE	FALSE	FALSE	FALSE	FALSE	0.0312936	0.0576242	0.0638375	0.0292535	0.0443616	0.0139004	0	0.0195283	0.038145
1	21442621	-	AGCTCTG	FALSE	TRUE	FALSE	FALSE	FALSE	FALSE	FALSE	FALSE	FALSE	0.0979135	0.149586	0.139439	0.115352	0.0822378	0.0212463	0	0.0950862	0.0532654
1	21442724	-	TGCTCGG	FALSE	FALSE	FALSE	FALSE	FALSE	FALSE	FALSE	FALSE	FALSE	0.118097	0.092563	0.0786616	0.0634445	0.124771	0.0733554	0	0.1573	0.101169
1	21465276	-	CTTTAAT	TRUE	FALSE	FALSE	FALSE	FALSE	FALSE	FALSE	FALSE	TRUE	0.24062	0.150933	0.0788741	0.0536092	0.0319269	0.0439851	0.365252	0.132991	0.297797
1	2150536	-	ATCTCCG	FALSE	FALSE	FALSE	TRUE	FALSE	FALSE	FALSE	FALSE	TRUE	0.0889011	0.264546	0.16631	0.208479	0.155494	0.223804	0	0.163166	0.192134
1	21506411	-	AGGTATC	FALSE	FALSE	FALSE	FALSE	FALSE	FALSE	FALSE	FALSE	TRUE	0.0498203	0.00599554	0.0307555	0.00565054	0.0196375	0.013886	0	0.00352587	0.0489694
1	21521161	+	GTCTCCT	TRUE	FALSE	FALSE	FALSE	FALSE	FALSE	FALSE	FALSE	FALSE	0.195769	NaN	0	0.568543	0	0	0	0	0
1	2152205	-	TTCTCTC	FALSE	FALSE	FALSE	FALSE	FALSE	FALSE	FALSE	FALSE	FALSE	0.19971	0	0	0.129935	0.109575	0	0	0.129935	0.117443
1	21613057	-	AAGTGTT	FALSE	TRUE	FALSE	FALSE	FALSE	FALSE	FALSE	FALSE	TRUE	0.0701489	0.0783721	0	0	0	0.0360773	0	0.0646236	0.093401
1	21613314	-	GGGTACT	FALSE	FALSE	FALSE	FALSE	FALSE	FALSE	FALSE	FALSE	TRUE	0	0.409677	NaN	0	0	NaN	NaN	0.685348	0.431446
1	21613440	-	GGGTGGG	FALSE	FALSE	FALSE	FALSE	FALSE	FALSE	FALSE	FALSE	TRUE	0.0417795	0.0143448	0	0	0	0.0116504	0	0.00506245	0.0501187
1	21620887	-	GGTTGTA	FALSE	TRUE	FALSE	FALSE	FALSE	FALSE	FALSE	FALSE	TRUE	0	0.132253	0.0729151	0.0784844	0.136517	0.104825	NaN	0.145537	0.151943
1	21624134	-	CGCTGAG	FALSE	FALSE	FALSE	FALSE	TRUE	FALSE	FALSE	FALSE	FALSE	0.111802	0.0882994	0.0827321	0.143054	0.234993	0.0820213	0	0.0924085	0.0198021
1	21624202	-	AGGTATC	FALSE	TRUE	TRUE	FALSE	TRUE	TRUE	FALSE	TRUE	FALSE	0.0243161	0.0270808	0.0437623	0.0127001	0.0289428	0.0449376	0	0.0329809	0.0258025
1	21624609	-	GCCTCTG	TRUE	FALSE	FALSE	FALSE	FALSE	TRUE	FALSE	TRUE	FALSE	0.100131	0.0571306	0.0765102	0.0719669	0.0912604	0.0838992	0	0.0895714	0.0607764
1	21624703	-	CCGTGAG	TRUE	FALSE	FALSE	FALSE	TRUE	TRUE	FALSE	TRUE	TRUE	0.0674888	0.0333883	0.035737	0.0278586	0.0640605	0.0570053	0	0.041243	0.0565628
1	21711785	-	CGCTCGG	TRUE	FALSE	FALSE	FALSE	FALSE	FALSE	FALSE	FALSE	FALSE	0.44347	0.781162	0.198908	NaN	0	0	NaN	0	NaN
1	2171765	+	CCCTCTG	FALSE	FALSE	FALSE	FALSE	TRUE	FALSE	FALSE	FALSE	FALSE	0.0732535	0.0709116	0.0766476	0.0406209	0.0972251	0.0598964	0.0601309	0.061894	0.0756583
1	21743888	-	TTTTCTC	FALSE	FALSE	FALSE	FALSE	FALSE	TRUE	FALSE	FALSE	FALSE	0.195429	0.10242	0.187842	0	0.211009	0.399747	0	0.182864	0.2847
1	21743921	-	TTTTAAG	TRUE	FALSE	FALSE	TRUE	FALSE	FALSE	FALSE	FALSE	FALSE	0.725507	0.571986	0.233387	0.672524	0.383873	0.415572	NaN	0.459716	0.551329
1	21758656	+	AAATAGG	FALSE	FALSE	FALSE	TRUE	FALSE	FALSE	FALSE	FALSE	FALSE	0	0.388753	0	0.722257	0	0.371975	NaN	0	NaN
1	21770635	-	GGTTCTG	FALSE	TRUE	FALSE	FALSE	FALSE	FALSE	FALSE	FALSE	FALSE	0.0678609	0.12721	0.0615792	0.0811943	0.0446101	0.0374937	0.0772489	0.0428294	0.0650965
1	21770846	-	TGGTGAT	FALSE	FALSE	FALSE	FALSE	FALSE	FALSE	FALSE	FALSE	TRUE	0.000357795	0.0290225	0.0143405	0.00816437	0.0107753	0	0.0139878	0.00796696	0.0545829
1	21780906	+	AGGTATC	FALSE	FALSE	FALSE	TRUE	FALSE	FALSE	FALSE	FALSE	FALSE	0.0313141	0.0646515	0.104993	0.214753	0	0.0149875	0	0	0
1	21792472	+	AGGTATC	FALSE	TRUE	FALSE	FALSE	FALSE	FALSE	FALSE	FALSE	FALSE	0.0890848	0.0924602	0	0	0.0365469	0.0646515	0	0	0
1	2180357	-	TTCTTCT	FALSE	FALSE	FALSE	FALSE	FALSE	TRUE	FALSE	FALSE	FALSE	0	0	0	0	0	0.204541	NaN	0.123674	0
1	21807104	-	TGGTGAT	FALSE	FALSE	FALSE	FALSE	FALSE	FALSE	FALSE	FALSE	TRUE	0.0140679	0.0293086	0.0335243	0.0118175	0	0.00281952	0.0110574	0	0.073212
1	2181779	-	AGGTGTA	TRUE	FALSE	TRUE	FALSE	FALSE	FALSE	FALSE	TRUE	FALSE	0.0614339	0.0314796	0.0807167	0.0232553	0.0191321	0.015727	0	0.0506295	0.0553866
1	21843362	-	TGGTGAT	FALSE	FALSE	TRUE	FALSE	FALSE	FALSE	FALSE	FALSE	TRUE	0.000401862	0.0211166	0.045853	0.00647037	0	0.00102098	0.0058227	0	0.0430036
1	21865681	+	TTTTAGG	FALSE	FALSE	FALSE	FALSE	FALSE	FALSE	TRUE	FALSE	FALSE	0	0	0	0	0	0	0.456009	0	0
1	21884865	+	GCTTATG	FALSE	FALSE	FALSE	FALSE	FALSE	FALSE	FALSE	FALSE	FALSE	0.0813698	0.0201192	0.0700456	0.0672183	0	0.0498785	0	0	0
1	21889921	-	AACTCTG	FALSE	FALSE	FALSE	FALSE	FALSE	FALSE	FALSE	TRUE	FALSE	0.264111	0.328394	0.350994	0.349848	0.29649	0.357547	0.343128	0.414652	0.232765
1	2190060	-	AGGTGTA	FALSE	FALSE	FALSE	FALSE	FALSE	FALSE	FALSE	FALSE	TRUE	0.0462438	0.00915523	0.0125844	0.024536	0.0152475	0.0196898	0	0.0127609	0.0223706
1	2190460	-	GGCTCGG	FALSE	FALSE	FALSE	FALSE	FALSE	FALSE	FALSE	FALSE	FALSE	0.0932488	0.0834438	0.0619329	0.0760455	0.0841509	0.165719	0	0.0673732	0.0955494
1	21922602	+	TGTTGCA	FALSE	TRUE	FALSE	TRUE	FALSE	FALSE	FALSE	FALSE	FALSE	0.123722	0.295159	0.203535	0.344049	0.159235	0.131144	0	0.186403	0.182663
1	21922606	+	GCATCCG	FALSE	TRUE	FALSE	FALSE	FALSE	FALSE	FALSE	FALSE	FALSE	0.177324	0.781967	0.452332	0	0.209457	0.6516	0	0	0.362813
1	2195173	-	AGGTCCG	FALSE	FALSE	FALSE	FALSE	FALSE	FALSE	TRUE	FALSE	FALSE	0	0	0	0	0.233193	0	0.18799	0.125617	0
1	21980686	+	AGCTCTG	TRUE	TRUE	FALSE	TRUE	TRUE	TRUE	TRUE	TRUE	TRUE	0.284365	0.254203	0.115594	0.272232	0.211238	0.242187	0.269322	0.265318	0.295443
1	22036548	+	AGCTCTT	FALSE	FALSE	FALSE	TRUE	TRUE	FALSE	FALSE	TRUE	TRUE	0.168302	0.121395	0	0.16641	0.115855	0.110674	0	0.128795	0.109612
1	22037117	+	TGCTCGG	FALSE	FALSE	FALSE	TRUE	FALSE	FALSE	FALSE	FALSE	TRUE	0.244121	0.0690523	0.339893	0.173026	0.103124	0.073856	0.346266	0.115137	0.209598
1	22039414	+	TCTTCTG	FALSE	FALSE	FALSE	FALSE	FALSE	FALSE	FALSE	FALSE	FALSE	0.0377758	0.0393641	0.0585304	0.0799134	0.0751326	0.0577247	0.162312	0.0510738	0.0246786
1	22040030	+	TTTTTGT	FALSE	FALSE	FALSE	TRUE	FALSE	FALSE	FALSE	FALSE	FALSE	0.00372051	0	0	0	0	0	0	0	0
1	2204647	+	GGTTCTC	FALSE	TRUE	FALSE	FALSE	FALSE	TRUE	FALSE	TRUE	FALSE	0	0.141265	0.0885181	0.117355	0.0856768	0.161758	0.154894	0.215826	0
1	22055081	-	GGCTCTG	FALSE	FALSE	TRUE	TRUE	FALSE	FALSE	FALSE	FALSE	FALSE	0.0535951	0.13483	0.236851	0.211308	0.0532917	0.0649131	0.184531	0.066949	0.099973
1	22056732	-	CGGTGAC	FALSE	FALSE	FALSE	FALSE	FALSE	FALSE	FALSE	TRUE	TRUE	0.0569402	0.103304	0.190278	0.0312287	0.113801	0.0555994	0	0.222166	0.0931042
1	22074089	+	GTTTGCG	FALSE	FALSE	FALSE	FALSE	TRUE	FALSE	FALSE	FALSE	FALSE	0.0499163	0	0.173581	0	0.2872	0.108737	0	0.103679	0.0626163
1	22074160	+	AGGTGAC	FALSE	FALSE	FALSE	FALSE	FALSE	FALSE	FALSE	FALSE	TRUE	0.111069	0.101177	0.181133	0.317924	0.124074	0.0316772	0.401501	0.115395	0.145921
1	22080912	+	TGGTGTA	TRUE	FALSE	FALSE	FALSE	FALSE	FALSE	FALSE	FALSE	FALSE	0.282239	0.0663491	0	0	0.0843474	0	0.518958	0	0
1	22094307	-	TGATCCT	FALSE	FALSE	FALSE	FALSE	FALSE	TRUE	FALSE	FALSE	FALSE	0.0223594	0.109498	0.0411135	0.209147	0.101551	0.14328	0	0.11299	0.179191
1	22096207	-	ACTTCTC	TRUE	FALSE	TRUE	TRUE	FALSE	TRUE	FALSE	FALSE	FALSE	0.149673	0.145626	0.256333	0.179172	0.151739	0.154866	0	0.143157	0.109162
1	22096276	-	TATTCCG	TRUE	TRUE	TRUE	FALSE	TRUE	TRUE	FALSE	FALSE	FALSE	0.45182	0.479291	0.520335	0.460987	0.5853	0.482016	0	0.309958	0.427451
1	22139688	+	TGGTACA	TRUE	FALSE	FALSE	FALSE	FALSE	FALSE	FALSE	FALSE	FALSE	0.79646	0	0.455633	NaN	NaN	0	NaN	0	0
1	22145180	-	TAATCAG	FALSE	FALSE	FALSE	FALSE	FALSE	FALSE	FALSE	FALSE	TRUE	0.48846	0	0	0	0	0	NaN	0	0.910856
1	22190627	-	AGCTCTG	TRUE	TRUE	FALSE	TRUE	FALSE	FALSE	FALSE	TRUE	FALSE	0.391102	0.293656	0.289563	0.273116	0.145459	0.256034	NaN	0.310004	0.181002
1	22193898	+	TGATCGG	TRUE	TRUE	FALSE	FALSE	FALSE	FALSE	FALSE	TRUE	FALSE	0.122963	0.122274	0.062425	0.0316275	0.102532	0.0556932	0.0483751	0.113425	0.0805917
1	22221380	-	TTTTGCT	FALSE	FALSE	FALSE	FALSE	FALSE	FALSE	FALSE	TRUE	FALSE	0.191802	0.22698	0	0	0.177825	0	NaN	0.408103	0.836203
1	2222348	-	GGTTCAA	TRUE	TRUE	TRUE	TRUE	TRUE	TRUE	TRUE	TRUE	TRUE	0.643434	0.53353	0.568197	0.503641	0.544228	0.577467	0.452873	0.346668	0.470451
1	2224070	-	GGCTCGG	FALSE	FALSE	FALSE	TRUE	FALSE	FALSE	FALSE	FALSE	FALSE	0.178684	0.399496	0.109515	0.263402	0.143069	0.131138	0.416285	0.161204	0.183639
1	2224411	-	AGCTCTC	TRUE	FALSE	FALSE	FALSE	FALSE	FALSE	FALSE	FALSE	FALSE	0.41683	0.0921223	0	0.248557	0.216205	0.130049	0.181002	0.0408301	0
1	22263292	+	CCCTGAT	TRUE	TRUE	TRUE	FALSE	TRUE	FALSE	FALSE	TRUE	TRUE	0.275531	0.205676	0.19022	0.0955984	0.20503	0.0801064	0.350063	0.314918	0.231342
1	222677	-	TGCTCTG	FALSE	FALSE	FALSE	FALSE	FALSE	TRUE	FALSE	FALSE	FALSE	0.0514951	0.0713094	0.0579569	0.0786818	0	0.133058	0	0.0360641	0.0401244
1	22289321	-	GGTTCCA	FALSE	TRUE	TRUE	TRUE	FALSE	FALSE	FALSE	FALSE	FALSE	0.133696	0.332102	0.296235	0.324299	0.171536	0.0533161	0.234622	0.116381	0.246487
1	22304627	+	TACTCCA	FALSE	FALSE	FALSE	FALSE	FALSE	FALSE	TRUE	FALSE	FALSE	0	0	0	0	0	0	0.922212	0	0
1	22356220	-	GGCTCTC	FALSE	TRUE	TRUE	FALSE	FALSE	FALSE	FALSE	FALSE	TRUE	0.0931429	0.164903	0.13083	0.0753534	0.0409641	0.0985242	0.0419177	0.0969857	0.0995716
1	22361440	+	GGGTATC	TRUE	FALSE	FALSE	FALSE	FALSE	FALSE	FALSE	FALSE	FALSE	0.0235983	0	0.022667	0.124867	0	0.153692	0	0	0
1	22386893	-	ATTTCTG	FALSE	TRUE	FALSE	FALSE	FALSE	FALSE	FALSE	FALSE	FALSE	0.173484	0.250769	0.203637	0.187842	0.205484	0.139123	0	0.115698	0
1	22389133	-	GGCTCTG	FALSE	FALSE	TRUE	FALSE	TRUE	FALSE	FALSE	FALSE	FALSE	0.0734772	0.0748602	0.10835	0.0680018	0.116731	0.0736479	0	0.110512	0.0818619
1	22397610	-	GGTTCGA	TRUE	FALSE	TRUE	FALSE	FALSE	FALSE	FALSE	FALSE	FALSE	0.983599	0	0.928448	1	0.74507	0.718887	0.953116	1	0.893743
1	22397650	-	GTCTAGT	TRUE	FALSE	FALSE	FALSE	FALSE	FALSE	FALSE	FALSE	FALSE	0.956642	1	0.834062	0	0.763996	0.804562	NaN	0	0.915487
1	22444877	+	GTGTCTG	FALSE	TRUE	FALSE	FALSE	TRUE	TRUE	FALSE	FALSE	FALSE	0.0247769	0.0323925	0.0197046	0.0282479	0.0300203	0.0191939	0.0426204	0.0207472	0.0153022
1	2247840	-	AGGTCTG	FALSE	TRUE	FALSE	TRUE	FALSE	FALSE	TRUE	FALSE	FALSE	0.0183634	0.0560143	0.032525	0.0551771	0.0403441	0.0383315	0.0712523	0.00929666	0.0449652
1	2249301	+	GGCTCCG	FALSE	FALSE	FALSE	FALSE	FALSE	TRUE	FALSE	FALSE	FALSE	0.068114	0.0935386	0.071388	0.0756365	0.0581263	0.118473	0	0.0724403	0
1	2249784	+	AGGTGGG	TRUE	TRUE	FALSE	FALSE	FALSE	FALSE	FALSE	FALSE	FALSE	0.0443249	0.0486359	0.0321922	0.0227635	0.0472973	0.0314892	0	0.0193157	0
1	22509388	-	GCCTCTG	FALSE	FALSE	FALSE	FALSE	FALSE	FALSE	FALSE	FALSE	TRUE	0.0793808	0.0865442	0.0829332	0.124298	0.123232	0.0380471	0.111625	0.114218	0.139766
1	22549991	+	GGCTCTG	TRUE	FALSE	FALSE	FALSE	FALSE	FALSE	FALSE	FALSE	FALSE	0.164998	0.172677	0.166486	0.0955948	0.171092	0.120363	0	0.0813958	0.0272299
1	22557712	+	AGCTCTG	FALSE	TRUE	FALSE	FALSE	FALSE	FALSE	FALSE	FALSE	FALSE	0	0.225949	0.111814	0.0466509	0.136185	0.127153	NaN	0.147809	0
1	225853	-	TGATCTG	FALSE	FALSE	FALSE	FALSE	TRUE	FALSE	FALSE	FALSE	FALSE	0.0307854	0.011554	0.0200072	0.0271473	0.0325985	0.013356	0	0.0202186	0.0273409
1	225913	-	AGATCTG	FALSE	FALSE	FALSE	FALSE	FALSE	FALSE	FALSE	TRUE	FALSE	0.0239467	0.0136289	0.0243447	0.0104945	0.015937	0.0220654	0.0878246	0.037545	0.019651
1	22603138	+	GAGTAAG	TRUE	FALSE	TRUE	FALSE	TRUE	TRUE	TRUE	FALSE	TRUE	0.905697	0.947577	0.853528	1	0.799443	0.87975	0.884275	0.849307	0.87975
1	226068	-	GGGTCGG	TRUE	FALSE	FALSE	FALSE	FALSE	FALSE	FALSE	FALSE	TRUE	0.0592439	0.0436716	0.0286502	0.040978	0.0400044	0.0445562	0	0.0300485	0.0589493
1	2261148	-	GGCTAGT	FALSE	TRUE	FALSE	FALSE	FALSE	FALSE	FALSE	FALSE	FALSE	0.0726178	0.259752	0.0589812	0.0748245	0.0530599	0.173203	0.187942	0.100967	0.0572983
1	22629621	+	TGATGTA	FALSE	FALSE	FALSE	FALSE	FALSE	FALSE	FALSE	FALSE	TRUE	0	0	0	0	0.00690345	0	0.0062981	0.00989017	0.0165055
1	226394	-	CGGTATA	TRUE	FALSE	FALSE	FALSE	FALSE	FALSE	FALSE	FALSE	FALSE	0.323898	0	0	0.0772572	0.213249	0	NaN	0	0.122305
1	226494	-	GGCTCTG	TRUE	TRUE	TRUE	TRUE	TRUE	TRUE	FALSE	TRUE	TRUE	0.104426	0.0867987	0.116163	0.124637	0.116841	0.0931429	0.0724647	0.107819	0.110243
1	2265524	-	AGGTGAC	TRUE	TRUE	TRUE	TRUE	TRUE	TRUE	FALSE	TRUE	TRUE	0.299652	0.214606	0.290633	0.369728	0.348364	0.287885	0.346832	0.193947	0.252655
1	226690	-	AGGTGGG	FALSE	FALSE	FALSE	FALSE	FALSE	FALSE	FALSE	FALSE	TRUE	0.0264651	0.0185783	0.0119659	0.0163341	0.0242719	0.0058822	0	0.0143098	0.0432005
1	226852	-	ATCTCTG	TRUE	TRUE	FALSE	TRUE	TRUE	TRUE	FALSE	FALSE	TRUE	0.125158	0.11244	0.099613	0.118931	0.135845	0.107953	0	0.0637696	0.11637
1	22700216	+	TATTTGG	FALSE	TRUE	FALSE	TRUE	TRUE	FALSE	FALSE	FALSE	FALSE	0	0	0	0	0	0	0	0	0
1	22700217	+	ATTTGGC	TRUE	FALSE	FALSE	TRUE	TRUE	FALSE	FALSE	TRUE	FALSE	0.177723	0.0408047	0.0697765	0.106933	0.120158	0.0439772	0.0523863	0.128257	0.0503735
1	22700448	+	AGGTAAT	FALSE	FALSE	FALSE	FALSE	FALSE	FALSE	FALSE	FALSE	FALSE	0	0.0137543	0.070184	0.0282894	0.0133812	0	0	0.034701	0
1	22700810	+	GGCTCTG	TRUE	TRUE	TRUE	TRUE	TRUE	TRUE	FALSE	TRUE	FALSE	0.061107	0.0662054	0.068183	0.0638739	0.0578762	0.066244	0	0.0618256	0.0756018
1	22701023	+	GGCTATG	TRUE	TRUE	TRUE	TRUE	TRUE	TRUE	FALSE	TRUE	FALSE	0.0377456	0.0369312	0.0333836	0.0345634	0.0348512	0.0308604	0	0.0260629	0.00989959
1	22701147	+	CACTGAG	FALSE	TRUE	FALSE	FALSE	FALSE	FALSE	FALSE	TRUE	FALSE	0.0395679	0.0482524	0.0302258	0.0445988	0.0353726	0.0369635	0	0.0561982	0
1	22709103	-	CTTTGCG	FALSE	FALSE	FALSE	FALSE	FALSE	FALSE	FALSE	FALSE	TRUE	0.118225	0.129325	0	0	0	0.369566	NaN	0	0.161256
1	227133	-	AGTTCCC	TRUE	TRUE	FALSE	TRUE	TRUE	FALSE	FALSE	TRUE	TRUE	0.0992611	0.0937658	0.0794256	0.104699	0.115401	0.0853877	0.126403	0.101424	0.122213
1	22717509	-	GGATAAA	TRUE	FALSE	FALSE	FALSE	FALSE	FALSE	FALSE	FALSE	FALSE	0.0226848	0	0.0210646	0.076347	0	0	0	0	0
1	22725711	-	TCTTCTC	FALSE	FALSE	FALSE	FALSE	FALSE	FALSE	FALSE	FALSE	TRUE	0.525443	0.274197	NaN	NaN	0	0	NaN	0	0.267835
1	22739276	+	GCTTGTA	FALSE	FALSE	FALSE	FALSE	TRUE	FALSE	FALSE	FALSE	FALSE	0.0853276	0.0505217	0.0638526	0.0732751	0.111302	0.0865266	0.0231177	0.0510264	0.0411739
1	22770163	+	CGATCGG	FALSE	FALSE	TRUE	FALSE	FALSE	FALSE	FALSE	FALSE	TRUE	0.085007	0.104568	0.142542	0.0665336	0.101566	0.0900635	0.209574	0.0884485	0.104361
1	22772835	-	GGCTCTG	TRUE	FALSE	FALSE	FALSE	FALSE	FALSE	FALSE	FALSE	FALSE	0.127307	NaN	0.217801	0	0	0	NaN	0	0
1	22773568	-	ACTTGGT	TRUE	FALSE	FALSE	FALSE	FALSE	FALSE	FALSE	FALSE	FALSE	0.11837	0	0	NaN	0	0	NaN	NaN	0
1	2278218	+	GTCTGTT	FALSE	FALSE	TRUE	FALSE	FALSE	FALSE	FALSE	FALSE	FALSE	0.474868	0	0.417651	0	0	0	0	0	0
1	22798470	-	TGGTATC	FALSE	FALSE	FALSE	FALSE	TRUE	FALSE	FALSE	FALSE	FALSE	0.0289764	0.0184435	0.0162776	0.0208747	0.0209185	0.0255597	0	0.00986242	0.00862425
1	22798911	-	GGATGTA	TRUE	TRUE	FALSE	FALSE	TRUE	FALSE	FALSE	FALSE	TRUE	0.0426742	0.0276651	0.0377802	0.0264715	0.0330314	0.0143712	0.0182383	0.021994	0.0303292
1	22799581	-	TTTTAGT	FALSE	FALSE	FALSE	FALSE	FALSE	TRUE	FALSE	FALSE	FALSE	0.607196	0.292028	0	0	0.197615	0.581502	NaN	0.581502	0.366923
1	22800340	-	GTTTCCA	FALSE	FALSE	FALSE	FALSE	FALSE	FALSE	FALSE	TRUE	FALSE	0.202126	0.130595	0.188136	0.229633	0.18384	0.222119	0.237517	0.276477	0.170497
1	22812061	+	GGGTGTG	TRUE	FALSE	FALSE	FALSE	FALSE	FALSE	FALSE	FALSE	FALSE	0.0368	0.00915523	0.00799133	0.0188859	0.0333842	0.016162	0.0468424	0.00855989	0.0108184
1	22820433	+	TCGTGGC	FALSE	FALSE	FALSE	FALSE	FALSE	FALSE	FALSE	FALSE	TRUE	0.0694272	0	0	0.0446088	0.041517	0.0760238	NaN	0	0.0903649
1	22835716	+	AGGTCTG	FALSE	FALSE	FALSE	FALSE	FALSE	FALSE	FALSE	FALSE	TRUE	0	0.10489	0.0822707	0	0.0400881	0	0	0	0.0711625
1	22837440	+	AGATCCC	FALSE	FALSE	FALSE	FALSE	FALSE	FALSE	FALSE	FALSE	TRUE	0.184521	0.109498	0.0869316	0	0.00691851	0	0	0	0.135383
1	22868171	-	ATTTAGG	FALSE	FALSE	FALSE	FALSE	FALSE	FALSE	FALSE	FALSE	TRUE	0	0	0	0	0.0710587	0	0	0	0.234211
1	2287042	-	TGCTAGT	TRUE	FALSE	FALSE	FALSE	FALSE	FALSE	FALSE	FALSE	FALSE	0.16325	0.045554	0.0341568	0.0612045	0.0859678	0.166346	0	0.0640652	0.655999
1	22942142	-	ACCTCTC	FALSE	FALSE	TRUE	FALSE	FALSE	FALSE	FALSE	FALSE	FALSE	0.227824	0	0.0529955	0.0244842	0.060232	0	0	0	0.709549
1	22962623	-	AAGTGGA	TRUE	FALSE	FALSE	FALSE	TRUE	FALSE	TRUE	FALSE	FALSE	0.519606	0.1518	0.346618	0	0.441705	0.139079	0.577474	0.221355	0
1	22977429	-	ATCTCTG	FALSE	FALSE	FALSE	FALSE	FALSE	TRUE	FALSE	FALSE	FALSE	0.142071	0.0936807	0.12174	0.0968962	0.150374	0.120347	0.0835161	0.128064	0.0566519
1	22988357	+	ACCTCTC	FALSE	FALSE	TRUE	FALSE	FALSE	FALSE	FALSE	FALSE	FALSE	0	0	0.0860877	0.146312	0	0.610971	0	NaN	0
1	22995506	-	GGTTGTA	FALSE	TRUE	TRUE	FALSE	TRUE	TRUE	FALSE	FALSE	FALSE	0.128922	0.276029	0.235682	0.203464	0.271802	0.178385	0.269524	0.185196	0.167577
1	22996448	-	CGCTCGG	FALSE	FALSE	FALSE	FALSE	FALSE	TRUE	FALSE	FALSE	FALSE	0.247958	0.156227	0.0417986	0.153991	0.196947	0.195147	0	0.172132	0.170485
1	2307622	+	ACGTGGA	FALSE	FALSE	TRUE	FALSE	FALSE	FALSE	FALSE	FALSE	FALSE	0.034966	0.0225525	0.0959513	0	0.0201517	0	0.00639354	0	0
1	23129168	+	GAGTCGG	FALSE	FALSE	FALSE	FALSE	TRUE	FALSE	FALSE	FALSE	FALSE	0.0957612	0.0760074	0.0447844	0.0671803	0.0900423	0.0930752	0	0.0553798	0.0764809
1	23129320	+	GGTTGTG	FALSE	TRUE	TRUE	TRUE	TRUE	FALSE	FALSE	FALSE	FALSE	0.0555731	0.0839606	0.067161	0.0808483	0.0625552	0.0567613	0.250602	0.0329784	0.0575072
1	23129398	+	AGTTGTA	TRUE	FALSE	TRUE	TRUE	TRUE	TRUE	FALSE	TRUE	TRUE	0.0936499	0.0671943	0.0729515	0.0795709	0.087928	0.0962527	0	0.07995	0.0918416
1	2314356	-	GGTTGTG	FALSE	FALSE	FALSE	TRUE	FALSE	FALSE	FALSE	FALSE	FALSE	0.077846	0.0717355	0	0.180041	0.128813	0.156378	0.0756326	0.135851	0.0980138
1	2314377	-	GCTTCGA	FALSE	FALSE	FALSE	FALSE	FALSE	FALSE	TRUE	FALSE	FALSE	0.0422484	0.0974256	0.125478	0.121911	0.0330676	0.130561	0.152505	0.0756749	0.0789463
1	2315706	-	TAGTGAT	FALSE	FALSE	FALSE	TRUE	FALSE	FALSE	FALSE	FALSE	FALSE	0.118087	0.0597505	0	0.172354	0.107303	0.116147	0.0688525	0.0369578	0.0987728
1	23192580	+	GTTTCTG	FALSE	TRUE	FALSE	FALSE	FALSE	FALSE	FALSE	FALSE	FALSE	0.0809544	0.270915	0.201105	0.180808	0	0.25402	0	0.138832	0.0924779
1	23202895	+	GGCTCCA	FALSE	FALSE	FALSE	FALSE	FALSE	FALSE	FALSE	FALSE	TRUE	0.0505563	0.0473716	0.0535513	0.0157012	0.139035	0.0907034	0	0.0517506	0.0790175
1	23223949	-	TTTTATC	FALSE	FALSE	FALSE	FALSE	FALSE	FALSE	TRUE	FALSE	FALSE	0	0	0.0204066	0	0	0.211873	0.0954471	0.345521	0
1	23224525	-	AGATGGG	FALSE	FALSE	FALSE	FALSE	FALSE	FALSE	TRUE	FALSE	FALSE	0	0.0316017	0.00515836	0	0	0	0.0243165	0	0
1	23224687	-	CGTTAAC	FALSE	FALSE	FALSE	FALSE	FALSE	FALSE	TRUE	FALSE	FALSE	0.0385361	0.0170864	0.019938	0.0656773	0.0792789	0	0.0246308	0	0.0332355
1	23226783	-	CGGTCGG	FALSE	FALSE	FALSE	FALSE	FALSE	FALSE	TRUE	FALSE	FALSE	0.0872956	0.0461387	0.0527212	0	0	0	0.0489102	0	0.0997449
1	23252947	+	GTATGAA	FALSE	FALSE	TRUE	FALSE	FALSE	FALSE	FALSE	FALSE	FALSE	0.451543	0.224708	0.632249	0.394934	0	0.789815	0	0	0.110892
1	233415	-	GGCTCTG	TRUE	FALSE	FALSE	TRUE	TRUE	FALSE	TRUE	FALSE	TRUE	0.209813	0.112474	0.115179	0.158809	0.242952	0.177589	0.164019	0.159271	0.193906
1	23342576	+	GGATGGA	FALSE	FALSE	FALSE	FALSE	FALSE	FALSE	FALSE	FALSE	FALSE	0	0	0.0088406	0	0.012655	0.0105376	0.0537179	0	0.0222389
1	23343508	+	TGCTCGG	TRUE	FALSE	FALSE	FALSE	FALSE	TRUE	FALSE	FALSE	TRUE	0.252374	0.14932	0.167279	0.282467	0.18847	0.273428	0.255789	0.164695	0.258507
1	23343631	+	TGTTGTG	TRUE	FALSE	FALSE	FALSE	FALSE	FALSE	FALSE	FALSE	TRUE	0.123684	0.0714356	0.0597344	0.0367054	0.0812829	0.0262385	0.106123	0.0304002	0.070392
1	23343808	+	GTCTCTG	TRUE	TRUE	TRUE	FALSE	FALSE	FALSE	FALSE	FALSE	TRUE	0.195201	0.227928	0.183219	0.184128	0.100266	0.130986	0.145209	0.0938292	0.17518
1	23391280	-	AGTTGCA	FALSE	TRUE	TRUE	TRUE	TRUE	FALSE	FALSE	TRUE	TRUE	0.173417	0.237136	0.211955	0.212371	0.16512	0.110117	0.0912522	0.173252	0.232523
1	23392020	-	TGATCGG	FALSE	FALSE	TRUE	FALSE	FALSE	FALSE	FALSE	FALSE	FALSE	0	0.0925927	0.114525	0.0183189	0.033865	0.016787	0.157156	0	0.0711708
1	23426977	+	CGGTTGT	FALSE	FALSE	FALSE	FALSE	FALSE	FALSE	TRUE	FALSE	FALSE	0	0	0	0	0	0	0.859573	0	0
1	23427990	-	ATCTTAG	TRUE	FALSE	FALSE	FALSE	FALSE	FALSE	FALSE	FALSE	FALSE	0.416813	0	0	0	0	NaN	0.678019	0	0
1	23428357	-	GAATAAT	FALSE	FALSE	FALSE	FALSE	FALSE	FALSE	TRUE	FALSE	FALSE	0.0114824	0	0	0.137982	0	0	0.202215	0.222821	0
1	23501839	-	AGCTATC	FALSE	FALSE	FALSE	FALSE	FALSE	TRUE	FALSE	FALSE	FALSE	0.109996	0.0410981	0	0.149546	0.0419393	0.136179	0	0.083414	0
1	23605738	-	AGGTGTA	TRUE	FALSE	FALSE	FALSE	FALSE	FALSE	FALSE	FALSE	FALSE	0.12178	0.0201777	0.128872	0.0545619	0	0.073327	0.158188	0.038754	0.0631795
1	23620058	+	CAATTGT	FALSE	FALSE	FALSE	FALSE	TRUE	FALSE	FALSE	FALSE	FALSE	0	0	0	0	0.387434	0	0	0	0
1	23621883	+	TGGTAAG	TRUE	FALSE	FALSE	FALSE	FALSE	FALSE	FALSE	FALSE	FALSE	0.808538	0.927429	0.643278	0.297816	0.696725	0.835322	0	0.660164	0
1	23627132	-	GGCTCTG	FALSE	FALSE	TRUE	FALSE	FALSE	FALSE	FALSE	FALSE	FALSE	0.103195	0.0964952	0.316511	0.121672	0.111814	0.100557	0	0	0.0240575
1	23659397	-	GGCTCTA	FALSE	TRUE	FALSE	FALSE	FALSE	FALSE	FALSE	FALSE	FALSE	0.0479402	0.111136	0.0323076	0.0820659	0.0615856	0.0801643	0	0.050946	0.0249683
1	23686807	+	AGGTACT	FALSE	TRUE	FALSE	FALSE	FALSE	FALSE	FALSE	FALSE	FALSE	0.550894	0.542331	0.529747	0.556877	0.143701	0.271782	0	0.324318	0.431446
1	23686810	+	TACTAGA	FALSE	TRUE	FALSE	FALSE	FALSE	FALSE	FALSE	FALSE	FALSE	0.33067	0.646494	0.636343	0.263673	0.123459	0.508139	0	0.468578	0.169465
1	23689934	-	TTTTGGT	FALSE	FALSE	FALSE	FALSE	FALSE	FALSE	FALSE	FALSE	TRUE	0.0989869	0.207566	0.109565	0.0772953	0.0160701	0	0.195843	0.122401	0.20075
1	23690046	-	GGCTCTG	TRUE	FALSE	FALSE	FALSE	FALSE	FALSE	FALSE	FALSE	FALSE	0.14352	0.117814	0.0642076	0.050102	0.118064	0.0442039	0.124362	0.0921223	0.0773759
1	23696809	+	GGTTCAA	TRUE	FALSE	TRUE	FALSE	FALSE	FALSE	FALSE	FALSE	FALSE	0.644531	0.392659	0.818707	0	0	0.373134	0.956266	0.438479	0.496273
1	23697312	+	GCTTGCG	FALSE	TRUE	FALSE	FALSE	FALSE	FALSE	FALSE	FALSE	FALSE	0	0.193388	0.0809207	0	0	0.0503407	0	0.103615	0.211837
1	23739048	-	CTGTCCA	FALSE	FALSE	FALSE	FALSE	FALSE	TRUE	FALSE	FALSE	FALSE	0.159177	0.130392	0.152721	0.14402	0.111077	0.167511	0.21679	0.0703295	0.282547
1	23759602	-	GTATGGT	FALSE	FALSE	FALSE	FALSE	FALSE	FALSE	FALSE	TRUE	FALSE	0.0495854	0.0321753	0.0544546	0.0301062	0.0378915	0.0391196	0.0826107	0.113536	0.0587715
1	2378373	+	CGCTCGG	FALSE	FALSE	FALSE	FALSE	TRUE	FALSE	FALSE	FALSE	FALSE	NaN	NaN	0.378114	0	0.625344	NaN	NaN	NaN	1
1	23804104	-	GGCTCTG	FALSE	TRUE	TRUE	FALSE	FALSE	TRUE	TRUE	TRUE	FALSE	0.113843	0.147391	0.132698	0.0574552	0.0571769	0.131539	0.0899631	0.128226	0.0744159
1	23826584	-	CGGTCCT	FALSE	FALSE	FALSE	FALSE	FALSE	FALSE	FALSE	FALSE	TRUE	0.0690863	0.053132	0.060325	0.133918	0.05502	0.0484081	0	0.0155138	0.110695
1	23835306	+	TCTTCCA	FALSE	FALSE	FALSE	FALSE	TRUE	FALSE	FALSE	FALSE	TRUE	0.154765	0.188298	0.258703	0.206962	0.259504	0.129248	0.192297	0.0350368	0.214046
1	23882298	+	CGCTCGG	FALSE	FALSE	FALSE	FALSE	FALSE	FALSE	FALSE	TRUE	FALSE	0.154452	0.165719	0.163432	0.220815	0.25445	0.159751	0.25961	0.319291	0.220815
1	23886897	+	AGCTCTG	FALSE	TRUE	FALSE	FALSE	FALSE	FALSE	FALSE	FALSE	FALSE	0.0765234	0.117605	0.123733	0.111305	0.0897616	0.0668005	0.0847467	0.0539349	0.0992789
1	23889007	+	AGGTGGC	FALSE	FALSE	FALSE	TRUE	FALSE	FALSE	FALSE	FALSE	FALSE	0.0316771	0.0319812	0.0278222	0.0469847	0.0162812	0.0180961	0	0.0122258	0.0283237
1	23912157	+	GGGTCGG	FALSE	FALSE	FALSE	FALSE	FALSE	FALSE	FALSE	FALSE	TRUE	0.05969	0.081993	0.0748792	0	0.105476	0.120817	0	0.227664	0.114169
1	23933765	+	GCTTCTG	TRUE	TRUE	FALSE	TRUE	TRUE	TRUE	FALSE	TRUE	FALSE	0.338007	0.340193	0.201227	0.413383	0.405484	0.338007	0.493143	0.303138	0.186426
1	23953874	+	AGTTCCC	FALSE	TRUE	FALSE	FALSE	FALSE	FALSE	FALSE	FALSE	FALSE	0	0.1279	0.080374	0.114722	0.0605072	0.070223	0	0.088124	0.0756793
1	23957576	+	GCTTGAG	TRUE	FALSE	TRUE	TRUE	FALSE	FALSE	TRUE	FALSE	TRUE	0.10245	0.0800212	0.110436	0.169546	0.0929349	0.0678244	0.114772	0.075297	0.0901639
1	2395764	+	CGTTGTA	FALSE	FALSE	FALSE	FALSE	FALSE	FALSE	FALSE	TRUE	FALSE	0.198573	0.0745466	0.155224	0.0705917	0.210364	0.198176	0.0808483	0.291489	0
1	23960515	+	AGCTCGG	FALSE	FALSE	FALSE	FALSE	FALSE	FALSE	FALSE	FALSE	TRUE	0.291447	0.211143	0.205725	0.407162	0.0753963	0.306016	0	0.129192	0.312636
1	23969318	+	TGCTATG	FALSE	FALSE	FALSE	TRUE	FALSE	FALSE	FALSE	FALSE	FALSE	0.0127039	0.0125209	0.0323818	0.210826	0.0203602	0	0	0.0243594	0
1	23969689	+	CCGTGAT	FALSE	FALSE	FALSE	FALSE	FALSE	FALSE	FALSE	TRUE	TRUE	0.00616531	0	0	0.0210827	0.023807	0.00775102	0.0655219	0.0574241	0.113436
1	23975870	-	AAGTGTC	FALSE	FALSE	FALSE	FALSE	TRUE	FALSE	FALSE	FALSE	FALSE	0.406587	0.719957	0	0.361436	0.761735	1	0	0.967307	0.880909
1	23976399	-	AATTATC	FALSE	TRUE	FALSE	FALSE	FALSE	FALSE	FALSE	FALSE	FALSE	0.520385	0.823576	0.744904	0.869442	0	1	1	0.69505	0.869442
1	23976843	-	AATTATC	FALSE	TRUE	FALSE	FALSE	FALSE	FALSE	FALSE	FALSE	FALSE	0.520385	0.869442	0.744904	0.920682	0.578637	0.744904	NaN	0.69505	1
1	23980318	+	AGCTGCT	FALSE	FALSE	FALSE	FALSE	FALSE	FALSE	FALSE	FALSE	TRUE	0.253487	0	0	0	0	0	0	0.18875	0.656166
1	24023574	-	TTTTGTG	FALSE	FALSE	TRUE	FALSE	FALSE	FALSE	FALSE	FALSE	FALSE	0.232008	0.251438	0.208148	0.253291	0.192487	0.197698	0	0.135794	0.250419
1	24024817	-	ATTTGAA	TRUE	TRUE	TRUE	TRUE	TRUE	TRUE	FALSE	TRUE	TRUE	0.714009	0.616708	0.73103	0.71425	0.701305	0.773246	0.708035	0.64508	0.760909
1	24029312	+	TGCTCTC	FALSE	FALSE	TRUE	FALSE	FALSE	FALSE	TRUE	TRUE	TRUE	0.101862	0.122051	0.213366	0.159828	0.0442039	0.0748602	0.143741	0.163243	0.132186
1	24036655	+	AGGTATC	FALSE	TRUE	FALSE	FALSE	FALSE	FALSE	FALSE	FALSE	FALSE	0.0417561	0.0284348	0.00490776	0.0166657	0.0148147	0.0188846	0	0.019258	0
1	24036673	+	GGGTGTG	FALSE	FALSE	FALSE	FALSE	TRUE	TRUE	FALSE	FALSE	FALSE	0.0320585	0.00794449	0.0205841	0.00585847	0.0391802	0.0256941	0.288234	0.0301151	0
1	24036675	+	GTGTGTA	FALSE	TRUE	FALSE	FALSE	TRUE	TRUE	FALSE	TRUE	FALSE	0.0292737	0.0386403	0.0150524	0.0230865	0.0525607	0.0335283	0	0.0437721	0.139476
1	2404418	-	CGGTGTG	FALSE	FALSE	FALSE	FALSE	TRUE	FALSE	FALSE	FALSE	FALSE	0.0248876	0.0123548	0.0100672	0.0247703	0.0403995	0.00763481	0.0293485	0.00613235	0.0162742
1	24045070	+	GGGTAAG	FALSE	TRUE	FALSE	TRUE	FALSE	FALSE	FALSE	FALSE	FALSE	1	0.674321	0.835322	0.677955	0.576821	0.627229	NaN	0.7269	NaN
1	24046737	-	ATTTCTG	FALSE	FALSE	FALSE	FALSE	FALSE	TRUE	FALSE	FALSE	FALSE	0.0969667	0.0898912	0.113827	0.0754673	0.0581552	0.0962349	0.0775834	0.0684783	0.0707216
1	24046891	-	GGATGTA	TRUE	TRUE	FALSE	TRUE	FALSE	TRUE	FALSE	FALSE	FALSE	0.0158759	0.0135925	0.00973033	0.0152601	0.0123565	0.0147788	0.0165389	0.00831301	0.013007
1	24061681	-	CGCTGTA	FALSE	FALSE	FALSE	FALSE	FALSE	TRUE	FALSE	FALSE	FALSE	0	0.133783	0	0	0.321907	0.118408	0	0	0.0987176
1	2406852	-	GGCTCGA	FALSE	FALSE	FALSE	FALSE	FALSE	FALSE	FALSE	FALSE	TRUE	0	0.521001	0	0	0	0	0.247958	0.625344	0.832917
1	2406873	-	CGTTGTG	TRUE	TRUE	TRUE	TRUE	TRUE	TRUE	TRUE	TRUE	FALSE	0.855895	0.858956	0.867224	0.84759	0.823611	0.915693	0.886285	0.912053	0.85113
1	2406893	-	GTTTAGT	TRUE	TRUE	TRUE	TRUE	TRUE	TRUE	TRUE	TRUE	TRUE	1	0.972011	0.95961	0.995151	0.942766	1	0.967239	0.991219	0.935724
1	24082513	+	TCATGTC	FALSE	FALSE	FALSE	FALSE	FALSE	FALSE	FALSE	FALSE	TRUE	0.0120387	0	0.0310247	0	0.0227813	0.0594724	0.0139038	0.0442501	0.111203
1	24082693	+	GTTTCCG	FALSE	FALSE	FALSE	FALSE	TRUE	TRUE	TRUE	FALSE	FALSE	0.274207	0.0505507	0.342997	0.437908	0.365895	0.37887	0.336866	0.138142	0.339339
1	2408846	-	AAATGCA	FALSE	TRUE	FALSE	FALSE	FALSE	FALSE	FALSE	FALSE	FALSE	0.799356	0.927177	0.683826	0.604214	0.395485	0.869299	0	0.869299	0.858573
1	2408955	-	GTTTCTG	FALSE	FALSE	FALSE	FALSE	FALSE	FALSE	FALSE	FALSE	TRUE	0.0625426	0.0698726	0.0298293	0.0745356	0.0613817	0.0406766	0	0.0438075	0.0882951
1	24099783	+	GACTCGG	FALSE	FALSE	FALSE	FALSE	FALSE	FALSE	FALSE	TRUE	FALSE	0.197772	0.168147	0.0987573	0.210421	0.163151	0.122575	0	0.245148	0.142147
1	24113552	+	GGCTCTC	FALSE	TRUE	FALSE	FALSE	FALSE	TRUE	TRUE	TRUE	FALSE	0.143986	0.168897	0.109235	0.152462	0.142826	0.230044	0.187258	0.178795	0.25061
1	24127859	+	GGCTCTC	FALSE	FALSE	FALSE	FALSE	FALSE	FALSE	FALSE	TRUE	FALSE	0.0535951	0.0767352	0.147565	0.0796832	0.150575	0.152579	0.0627275	0.18006	0.0530907
1	24135773	-	GTTTGTG	FALSE	FALSE	TRUE	FALSE	FALSE	TRUE	FALSE	FALSE	FALSE	0.0851062	0.106673	0.172047	0.137025	0.0835763	0.104438	0	0.152169	0
1	24138401	-	AGGTCAG	FALSE	TRUE	FALSE	FALSE	FALSE	FALSE	FALSE	FALSE	TRUE	0.0918377	0.0970279	0.0398436	0.0811524	0.0400402	0.0583592	0	0.0452536	0.10792
1	24138571	-	GGCTCTT	FALSE	TRUE	FALSE	FALSE	FALSE	FALSE	FALSE	FALSE	FALSE	0.290576	0.187313	0.0835261	0	0.119932	0.188861	0.233168	0.17807	0.133058
1	24141668	-	TTTTGCA	FALSE	FALSE	FALSE	FALSE	FALSE	FALSE	TRUE	FALSE	FALSE	0.78617	0.863647	0.854791	0.740399	0.710103	0.776002	0.917339	0.616632	0.868828
1	24152401	+	AAATGAG	FALSE	FALSE	FALSE	FALSE	FALSE	FALSE	FALSE	TRUE	FALSE	0.0876671	0.0495957	0.0857971	0	0.204699	0.0948706	0	0.155134	0.0857971
1	24170470	-	GCTTGTA	TRUE	FALSE	FALSE	FALSE	FALSE	FALSE	FALSE	FALSE	FALSE	0.36405	0.205037	0.144527	NaN	0	0.197717	NaN	0.402089	0.271881
1	24182576	-	AGTTCTG	FALSE	FALSE	TRUE	FALSE	FALSE	FALSE	TRUE	FALSE	FALSE	0	0	0.127871	0	0	0.639701	0.106083	0	0
1	2419817	+	GGTTCAA	TRUE	TRUE	TRUE	TRUE	TRUE	TRUE	FALSE	TRUE	TRUE	0.458316	0.272454	0.448944	0.304062	0.227546	0.457882	0.3111	0.261904	0.324612
1	2420092	+	CCTTGTG	FALSE	FALSE	FALSE	FALSE	FALSE	FALSE	FALSE	FALSE	TRUE	0.035112	0.0572815	0.0156858	0.0133657	0.0360626	0	0	0.0198132	0.167692
1	2421603	-	CAGTGGT	FALSE	FALSE	FALSE	FALSE	FALSE	FALSE	FALSE	FALSE	TRUE	0.062764	0.0441792	0.091792	0	0.0892342	0.0788285	0.0899822	0.108888	0.107073
1	2421681	-	GGTTCTG	FALSE	FALSE	FALSE	FALSE	FALSE	FALSE	FALSE	FALSE	TRUE	0.058657	0.0659002	0.0761884	0.0817298	0.0903037	0.0507672	0.109009	0.0472095	0.104054
1	2422603	+	CGATCGG	TRUE	FALSE	FALSE	FALSE	FALSE	FALSE	TRUE	TRUE	FALSE	0.118706	0.0872726	0.128214	0.138238	0.130337	0.0917349	0.190385	0.146964	0.0692461
1	24230904	+	TTCTTTA	FALSE	FALSE	FALSE	FALSE	FALSE	TRUE	FALSE	FALSE	FALSE	0	0	0.4483	0	0	0.296874	NaN	0	NaN
1	2423639	+	TCTTTCT	TRUE	FALSE	FALSE	FALSE	FALSE	FALSE	FALSE	FALSE	FALSE	0.117584	0	0	0	0	0	0	0	0
1	24239632	+	GGCTATG	TRUE	TRUE	FALSE	FALSE	TRUE	TRUE	FALSE	FALSE	FALSE	0.0632072	0.0685083	0.0368468	0.0434493	0.0734125	0.0505835	0.0718867	0.0117882	0.0417261
1	24298937	+	AGCTCTC	FALSE	FALSE	FALSE	FALSE	TRUE	FALSE	FALSE	FALSE	FALSE	0.0649131	0.0465536	0.098337	0.091404	0.163876	0.0851431	0.0504935	0.114855	0.0846762
1	2431173	-	AGATCGG	FALSE	FALSE	FALSE	FALSE	FALSE	FALSE	FALSE	FALSE	TRUE	0.0335879	0.0925927	0.0635503	0	0.0529059	0	0	0.0505491	0.0921619
1	24318580	+	GATTGTA	FALSE	FALSE	TRUE	FALSE	FALSE	FALSE	FALSE	FALSE	FALSE	0.073822	0	0.132022	0.168917	0	0	NaN	0	NaN
1	24318667	+	GTTTCCC	TRUE	FALSE	TRUE	FALSE	FALSE	FALSE	FALSE	FALSE	FALSE	0.506634	0.436317	0.567066	0	0.657161	0.570133	0	0	NaN
1	2431972	-	TTTTCTT	TRUE	FALSE	FALSE	FALSE	FALSE	FALSE	FALSE	FALSE	FALSE	0.526335	0.508491	0.121555	0.16528	0.195429	0.422374	0	0.364785	0.329339
1	24333292	+	CTCTCAT	FALSE	FALSE	FALSE	TRUE	FALSE	FALSE	FALSE	FALSE	FALSE	0	0.439195	0.315484	0.924164	0.310852	NaN	NaN	0	NaN
1	24380361	-	TGCTGTA	FALSE	FALSE	FALSE	TRUE	FALSE	FALSE	FALSE	FALSE	FALSE	0.232285	0.169605	0.155461	0.205145	0.129818	0.187848	0.193292	0.147521	0.20996
1	2438310	+	TGGTATC	TRUE	TRUE	TRUE	TRUE	TRUE	TRUE	FALSE	TRUE	TRUE	0.0487994	0.0617989	0.0647594	0.0714284	0.0664731	0.0556203	0	0.104437	0.06165
1	2438487	+	CATTCAG	FALSE	FALSE	FALSE	FALSE	FALSE	FALSE	FALSE	TRUE	TRUE	0.179511	0.357367	0.389411	0.376132	0.305353	0.243787	0	0.452535	0.341831
1	2438559	+	GGTTAGT	FALSE	TRUE	FALSE	FALSE	FALSE	FALSE	FALSE	FALSE	FALSE	0.570135	0.772286	0.642284	0.616304	0.24099	0.772286	NaN	0.570135	0.451418
1	2438956	+	AGGTCTG	FALSE	FALSE	FALSE	FALSE	FALSE	FALSE	FALSE	FALSE	TRUE	0.0075956	0.0148865	0.0164815	0.00902797	0.0126654	0.012123	0.0694974	0.0133908	0.0237443
1	24389884	+	TCATTCA	FALSE	FALSE	FALSE	FALSE	FALSE	FALSE	FALSE	FALSE	TRUE	0	0.684178	0	0.937669	0	0	NaN	0	0.950119
1	2439016	+	AAGTGAG	FALSE	FALSE	FALSE	FALSE	FALSE	FALSE	FALSE	TRUE	FALSE	0.306838	0.798852	0.646648	0.501844	0.186167	0.701741	NaN	0.491812	0.425386
1	2439020	+	GAGTATC	FALSE	FALSE	FALSE	FALSE	FALSE	FALSE	FALSE	FALSE	TRUE	0.297348	0.657837	0.700809	0.657837	0.297348	0.615329	NaN	0.480299	0.491391
1	24391761	-	TTTTATT	FALSE	FALSE	FALSE	FALSE	FALSE	FALSE	FALSE	FALSE	TRUE	NaN	0.519826	0.898926	0	0	0	NaN	0.500521	0.383017
1	2439192	+	CTGTATG	FALSE	FALSE	FALSE	TRUE	FALSE	TRUE	FALSE	TRUE	TRUE	0.535381	0.679702	0.65117	0.490833	0.330156	0.56915	0	0.675475	0.434726
1	24486041	+	CGATCGG	TRUE	FALSE	TRUE	TRUE	TRUE	FALSE	TRUE	FALSE	TRUE	0.0688036	0.0609002	0.103462	0.0847133	0.0728615	0.0765802	0.0734794	0.0426194	0.0673731
1	24539022	+	CGATCGG	FALSE	TRUE	TRUE	TRUE	FALSE	FALSE	FALSE	FALSE	TRUE	0.188337	0.300196	0.284271	0.400629	0.189015	0.120346	0	0.124262	0.155392
1	24540027	+	TGGTAAG	FALSE	TRUE	FALSE	TRUE	FALSE	FALSE	FALSE	FALSE	FALSE	1	1	0.894561	0.894561	0.522736	0.78341	0.696725	0.696725	0.795777
1	24547821	-	GGTTGTG	FALSE	FALSE	TRUE	TRUE	FALSE	FALSE	FALSE	FALSE	FALSE	0.139245	0.234132	0.373884	0.385314	0.155224	0.113107	0.317295	0.12104	0
1	24555833	+	CGGTGGG	FALSE	FALSE	FALSE	FALSE	FALSE	TRUE	FALSE	FALSE	FALSE	0.0139914	0.0111818	0.00219835	0.0153842	0.00999253	0.0317015	0	0.029624	0.00751586
1	24556067	+	CGCTCGG	TRUE	TRUE	FALSE	TRUE	TRUE	TRUE	FALSE	FALSE	TRUE	0.222386	0.177265	0.177014	0.184933	0.195952	0.172716	0.568476	0.128398	0.241954
1	24556358	+	GGTTAAG	FALSE	FALSE	FALSE	FALSE	TRUE	FALSE	FALSE	FALSE	FALSE	0.019544	0.0181607	0.0225741	0.0208697	0.0518381	0.0202051	0	0.0217513	0.0259408
1	2455657	+	TGGTATT	FALSE	FALSE	FALSE	FALSE	FALSE	FALSE	FALSE	FALSE	TRUE	0.00203516	0.00825777	0.00291635	0.0157231	3.12e-06	0.00518485	0.00416028	0.000133427	0.0204091
1	24557144	+	GGATCGC	TRUE	TRUE	FALSE	FALSE	TRUE	FALSE	FALSE	FALSE	TRUE	0.0605808	0.076045	0.0458158	0.02979	0.0630845	0.0385954	0	0.0460881	0.0544282
1	24559582	-	ATGTCGA	FALSE	FALSE	FALSE	FALSE	FALSE	FALSE	FALSE	TRUE	TRUE	0.0342069	0.0283125	0.0102415	0.00284595	0.0334989	0.0241232	0.0191125	0.11048	0.115584
1	2456977	+	GGCTGCC	FALSE	FALSE	FALSE	FALSE	FALSE	FALSE	TRUE	FALSE	TRUE	0.0989257	0.0424526	0.0973657	0.0998947	0.0994138	0.102009	0.203896	0.0623647	0.167703
1	2457145	+	TGATCGG	TRUE	FALSE	FALSE	FALSE	FALSE	FALSE	FALSE	FALSE	FALSE	0.0449666	0.0345272	0.0382268	0.0291643	0.028428	0.0239769	0.047017	0.044798	0.0141935
1	2459223	+	TGGTATC	FALSE	FALSE	FALSE	TRUE	FALSE	FALSE	FALSE	FALSE	FALSE	0.0101514	0.0170914	0.0100768	0.0474285	0.0110314	0.0185358	0	0.00577523	0.00406548
1	2459678	+	ATTTGTG	FALSE	FALSE	FALSE	FALSE	FALSE	FALSE	FALSE	FALSE	TRUE	0.0309864	0.0431453	0.0516942	0.0221459	0.0133685	0.00435434	0.0242119	0.0232653	0.0818269
1	24605770	-	GTTTGTG	FALSE	FALSE	FALSE	FALSE	FALSE	TRUE	FALSE	FALSE	FALSE	0	0.0184128	0	0.058683	0	0.0504543	0	0.0231641	0
1	2460596	+	TGATCGG	TRUE	TRUE	FALSE	FALSE	FALSE	FALSE	FALSE	FALSE	TRUE	0.0687523	0.0628345	0.0287866	0.0428113	0.0232163	0.0333373	0.0470999	0.0337106	0.0529338
1	2463203	-	TGATCGG	TRUE	TRUE	TRUE	TRUE	FALSE	FALSE	FALSE	FALSE	TRUE	0.044368	0.0613358	0.0493768	0.0705464	0.0287396	0.0252227	0.0379968	0.0373407	0.0440905
1	2463962	-	TGGTATT	TRUE	FALSE	FALSE	FALSE	FALSE	FALSE	FALSE	FALSE	FALSE	0.0277388	0.011867	0.00577523	0.00191877	0.00308407	0.00530413	0	0.0069706	0.00773108
1	24648524	+	GGTTCTG	FALSE	FALSE	FALSE	FALSE	FALSE	FALSE	FALSE	TRUE	FALSE	0.0768213	0.0505681	0.0717421	0.0670215	0.083006	0.0862707	0	0.0797131	0.0439583
1	24648646	+	GGCTCTG	FALSE	FALSE	FALSE	FALSE	FALSE	FALSE	FALSE	FALSE	TRUE	0.0794217	0.108385	0.0629651	0.0207221	0.114417	0.117563	0.677296	0.0820495	0.113888
1	24656202	-	CGCTCGT	TRUE	FALSE	TRUE	FALSE	TRUE	TRUE	FALSE	FALSE	TRUE	0.190115	0.146497	0.166496	0.157908	0.180717	0.158839	0.327812	0.13365	0.147614
1	24657230	-	GGGTAAT	FALSE	FALSE	TRUE	FALSE	FALSE	FALSE	FALSE	FALSE	FALSE	0.777369	0.812259	0.627229	0.78341	0.78341	0.858055	NaN	0.643278	0.835322
1	24657261	-	GGTTCTG	TRUE	FALSE	FALSE	TRUE	FALSE	FALSE	FALSE	FALSE	FALSE	0.0868727	0.0563822	0.0354788	0.118523	0.0701533	0.0554966	0.135295	0.0378517	0.053039
1	24667461	-	CGCTCTC	TRUE	FALSE	FALSE	FALSE	FALSE	FALSE	FALSE	FALSE	FALSE	0.172677	NaN	0	0	0	1	0	0	NaN
1	2466935	-	CGGTCCA	FALSE	FALSE	FALSE	FALSE	TRUE	FALSE	FALSE	FALSE	FALSE	0.0597526	0.0888614	0.124244	0.0914679	0.169701	0.0398994	0.163706	0	0.0910198
1	24694226	+	GTGTGAT	FALSE	TRUE	FALSE	FALSE	FALSE	FALSE	FALSE	FALSE	TRUE	0.140363	0.249475	0.108026	0	0.147809	0.0665689	0.267102	0	0.239962
1	24697749	-	TGTTGTA	FALSE	FALSE	FALSE	FALSE	FALSE	FALSE	FALSE	FALSE	FALSE	0.0314314	0.0217181	0.0483484	0.0627048	0.0715276	0.0233424	0.0259571	0.0158188	0.0343157
1	24699956	-	CTTTAGT	FALSE	FALSE	FALSE	FALSE	FALSE	FALSE	FALSE	FALSE	TRUE	0	0	NaN	NaN	NaN	0	NaN	0	0.400868
1	24707513	-	TAATTGA	FALSE	FALSE	FALSE	FALSE	FALSE	FALSE	FALSE	FALSE	TRUE	NaN	NaN	NaN	NaN	NaN	NaN	NaN	0	0.57171
1	24709343	-	AGGTGAG	FALSE	FALSE	FALSE	FALSE	FALSE	FALSE	FALSE	FALSE	TRUE	NaN	1	NaN	NaN	NaN	NaN	NaN	0	0.585536
1	2475948	+	CATTGTA	FALSE	FALSE	FALSE	FALSE	FALSE	FALSE	TRUE	FALSE	FALSE	0.0413511	0.0770692	0.0356319	0	0	0	0.0488548	0	0
1	24774516	-	AGGTCGA	FALSE	FALSE	FALSE	FALSE	FALSE	FALSE	FALSE	FALSE	TRUE	0.0455772	0.0676361	0.0298481	0.040799	0.0254283	0.0341606	0.040592	0.0239781	0.0742922
1	24779231	+	GAGTCTG	TRUE	FALSE	FALSE	FALSE	FALSE	FALSE	FALSE	FALSE	FALSE	0.0998567	0.0405787	0.0721594	0.066284	0.0874273	0.077192	0.468663	0.0400495	0.104072
1	24779497	+	GATTCTG	TRUE	FALSE	FALSE	FALSE	FALSE	FALSE	FALSE	FALSE	FALSE	0.211302	0.164914	0.175194	0.263779	0.273645	0.199344	0.80582	0.122927	0.141611
1	24780513	+	AGCTGTA	TRUE	FALSE	FALSE	FALSE	FALSE	FALSE	FALSE	FALSE	FALSE	0.127822	0.13413	0.0461109	0	0.0662524	0.168739	0	0.103617	0.0527771
1	2481649	+	AGCTCTG	FALSE	FALSE	FALSE	FALSE	TRUE	FALSE	FALSE	FALSE	FALSE	0.0941814	0.0753534	0.155463	0.0724647	0.193627	0.107364	0.0122604	0.0506626	0.0709304
1	2481827	+	ATGTAAG	FALSE	FALSE	FALSE	FALSE	FALSE	TRUE	FALSE	FALSE	FALSE	0.671934	0.619558	0	0.396801	0.712021	0.706753	1	0.209815	0
1	24839720	+	GTATGAA	FALSE	FALSE	FALSE	FALSE	FALSE	FALSE	FALSE	FALSE	TRUE	0.0153338	0.0142811	0.000417846	0.0151847	0.0209937	0	0.0253544	0.00795999	0.0949637
1	24840469	+	GGTTGTA	TRUE	TRUE	TRUE	TRUE	TRUE	TRUE	TRUE	TRUE	TRUE	0.264646	0.24767	0.218046	0.211936	0.239799	0.244077	0.248586	0.236029	0.227694
1	24866394	-	GTCTGTA	TRUE	FALSE	FALSE	FALSE	FALSE	FALSE	FALSE	FALSE	FALSE	0.0801063	0.0308039	0.0132262	0.0470117	0.0426007	0.060093	0.0258243	0.0610651	0.0397668
1	24866480	-	GGCTCTG	FALSE	FALSE	FALSE	TRUE	FALSE	FALSE	FALSE	FALSE	FALSE	0.106032	0.128922	0.0530907	0.162091	0.0992789	0.0813958	0.0322207	0.050946	0.115073
1	24884164	+	TGCTGGA	FALSE	FALSE	FALSE	FALSE	FALSE	FALSE	FALSE	FALSE	TRUE	0.070455	0.0366029	0.0779397	0.0625442	0.039872	0.0325018	0	0.102772	0.202768
1	24903851	+	GGGTGGC	FALSE	FALSE	FALSE	FALSE	FALSE	FALSE	TRUE	FALSE	FALSE	0.0423965	0.0215032	0	0	0.058453	0	0.175588	0.0487258	0.00945297
1	24930341	+	TGGTATC	FALSE	TRUE	FALSE	FALSE	FALSE	FALSE	FALSE	FALSE	FALSE	0.0431936	0.0392282	0.00742396	0.0436546	0	0.021859	0	0.0216147	0.0204364
1	25037680	+	GGGTGTA	FALSE	TRUE	FALSE	FALSE	FALSE	FALSE	FALSE	FALSE	FALSE	0	0.184821	0.131087	0	0.0450898	0	0	0.0450898	0.0651823
1	25048324	-	CTATCGG	FALSE	FALSE	FALSE	FALSE	FALSE	FALSE	FALSE	FALSE	FALSE	0.0348781	0.0166309	0.0210447	0.0131167	0.0264167	0.0131643	0.024026	0.0163921	0.0339879
1	25048614	-	GGTTGCA	TRUE	TRUE	TRUE	TRUE	TRUE	TRUE	FALSE	TRUE	FALSE	0.124912	0.117114	0.0936322	0.120745	0.116467	0.0977679	0.129119	0.0736831	0.0665573
1	25048693	-	ATTTGTG	TRUE	TRUE	TRUE	TRUE	TRUE	TRUE	FALSE	TRUE	FALSE	0.0649557	0.0669241	0.0628245	0.0653185	0.0660811	0.0683271	0.0293791	0.0475951	0.0384409
1	25048704	-	GTATAGC	FALSE	FALSE	FALSE	FALSE	FALSE	TRUE	FALSE	FALSE	FALSE	0.666035	0.779816	0.584143	0.512193	0.658273	0.696985	NaN	0.700061	0.91743
1	25048975	-	AAATAGG	TRUE	FALSE	TRUE	FALSE	FALSE	FALSE	FALSE	FALSE	FALSE	0.341325	0.285433	0.362653	0.290655	0.0940737	0.156755	0	0.263346	0
1	25076693	-	TGCTCTG	FALSE	FALSE	FALSE	FALSE	FALSE	FALSE	FALSE	TRUE	FALSE	0	0.293656	0	0.391102	0.438314	0.438314	0.233168	0.41683	0
1	2508794	-	AGCTATC	FALSE	FALSE	FALSE	FALSE	TRUE	FALSE	FALSE	FALSE	FALSE	0.282888	0	0	0	0.550834	0	0	0	0
1	25137670	-	TTCTTCT	FALSE	FALSE	TRUE	FALSE	FALSE	FALSE	FALSE	FALSE	FALSE	0	0.0152413	0.156042	0.065986	0	0	0	0.0280595	0
1	25163786	-	TTTTATC	FALSE	FALSE	FALSE	FALSE	FALSE	FALSE	FALSE	FALSE	TRUE	0.0753359	0.0520801	0.0523745	0.131853	0.0627234	0.0954471	0.0763698	0.0999895	0.126026
1	25190567	-	AGCTCTG	FALSE	TRUE	FALSE	FALSE	TRUE	FALSE	FALSE	FALSE	FALSE	0.0939354	0.144573	0.0599976	0.0690789	0.119625	0.0808918	0.0513751	0.0905691	0.0303285
1	25262958	+	TGATCAA	FALSE	FALSE	FALSE	FALSE	FALSE	FALSE	FALSE	FALSE	TRUE	0.0129212	0.0182341	0.0207109	0.00402681	0.0358307	0.0127287	0.0199989	0.0231144	0.0338739
1	25263100	+	TGCTCAG	FALSE	FALSE	FALSE	FALSE	FALSE	FALSE	FALSE	FALSE	TRUE	0.0775094	0.0968639	0.0778138	0.120902	0.0739567	0.080482	0.125904	0.0493631	0.152889
1	25277472	+	GGTTCCC	FALSE	FALSE	FALSE	FALSE	FALSE	FALSE	FALSE	FALSE	TRUE	0.123105	0.0669546	0.269117	0.0402609	0.0764253	0.0734221	0.121344	0.123251	0.121025
1	25286454	-	CGATCGG	FALSE	TRUE	FALSE	FALSE	FALSE	FALSE	FALSE	FALSE	FALSE	0.1053	0.416016	0.276915	0.148167	0.114896	0	0	0.215265	0.206837
1	25329768	-	GGTTGTA	FALSE	FALSE	FALSE	TRUE	FALSE	FALSE	TRUE	FALSE	FALSE	0.0741323	0.107789	0.0780274	0.229599	0.0530134	0.0999266	0.198176	0.0898944	0.137868
1	25333643	-	GAATTAG	FALSE	TRUE	FALSE	FALSE	FALSE	FALSE	FALSE	FALSE	FALSE	0.597015	0.668358	0	NaN	NaN	0	NaN	0.68461	NaN
1	2536422	+	GGCTAGT	FALSE	FALSE	FALSE	FALSE	FALSE	FALSE	FALSE	TRUE	FALSE	0.088913	0.116052	0.0705213	0.0768104	0.0814436	0.1167	0.233933	0.125704	0.0749866
1	2536459	+	TCGTAAG	FALSE	FALSE	FALSE	FALSE	FALSE	FALSE	FALSE	TRUE	FALSE	0.745678	0.682022	0.782123	0.851381	0.866716	0.9524	0.82227	0.983478	0.9524
1	2537091	+	AACTCTG	FALSE	FALSE	FALSE	FALSE	FALSE	FALSE	FALSE	TRUE	TRUE	0.133572	0.160985	0.122489	0.125107	0.153901	0.116261	0.15366	0.150085	0.175141
1	2538096	-	GTTTGCG	TRUE	TRUE	FALSE	FALSE	TRUE	FALSE	TRUE	TRUE	TRUE	0.431017	0.415961	0.302889	0.245493	0.438905	0.249545	0.359003	0.460109	0.486384
1	2538144	-	AGGTCTT	TRUE	FALSE	FALSE	FALSE	FALSE	FALSE	TRUE	FALSE	FALSE	0.0856929	0.078157	0.0505915	0.103038	0.0246202	0.0287914	0.058813	0.0786708	0.0420209
1	25394645	-	AGGTATC	TRUE	TRUE	FALSE	TRUE	TRUE	TRUE	FALSE	TRUE	FALSE	0.0342811	0.0248178	0.0150929	0.0205038	0.0279034	0.0273383	0.0450945	0.0279933	0.0195825
1	25394818	-	TACTCTG	FALSE	TRUE	FALSE	FALSE	FALSE	FALSE	FALSE	FALSE	FALSE	0.110626	0.115287	0.0853985	0.0971496	0.0868683	0.0939941	0	0.052576	0
1	25394987	-	AGCTATG	FALSE	FALSE	FALSE	FALSE	FALSE	FALSE	FALSE	FALSE	FALSE	0.0214414	0.0208632	0.0179676	0.023057	0.0105942	0.00446024	0	0.0150449	0.0639235
1	2540094	-	AGCTCTG	FALSE	FALSE	FALSE	TRUE	FALSE	FALSE	FALSE	FALSE	FALSE	0.202877	0.234997	0.109552	0.302171	0.121672	0.105246	0.156535	0.0756849	0.137256
1	25446514	-	CGGTGCA	FALSE	FALSE	FALSE	FALSE	FALSE	FALSE	FALSE	FALSE	FALSE	0.019931	0.00899206	0.017116	0.0173158	0.0225417	0.0119498	0	0.00346029	0.0465786
1	25467699	+	GTTTCTG	FALSE	FALSE	FALSE	FALSE	TRUE	FALSE	FALSE	FALSE	FALSE	0.14631	0.09781	0.17748	0.127351	0.248809	0.112129	0	0.113689	0.193091
1	25468145	+	AGCTCTG	FALSE	FALSE	FALSE	FALSE	TRUE	TRUE	FALSE	FALSE	FALSE	0.0252794	0.120623	0.191965	0.0773759	0.181002	0.259141	0	0.11719	0.00881053
1	25468596	+	CGCTAGT	TRUE	FALSE	FALSE	FALSE	FALSE	FALSE	FALSE	FALSE	TRUE	0.35997	0.0932875	0.179334	0.0577115	0.144935	0.154135	0	0.109227	0.366251
1	25471641	-	CGGTGTA	FALSE	TRUE	FALSE	FALSE	FALSE	FALSE	FALSE	FALSE	FALSE	0.0646137	0.0539191	0	0.0191094	0.0348173	0.0454683	NaN	0.00740602	0.0147256
1	25473624	+	CGTTGCG	FALSE	FALSE	FALSE	FALSE	FALSE	FALSE	TRUE	FALSE	FALSE	0.263592	0.160644	0.227326	0.116975	0.0582092	0.191859	0.149449	0.171421	0.0320893
1	25473890	+	CGTTCTC	FALSE	FALSE	FALSE	FALSE	FALSE	FALSE	TRUE	FALSE	FALSE	0	0.0987601	0.10851	0.0747093	0.178101	0	0.104307	0.0597492	0.10007
1	25485681	-	GTTTGTG	FALSE	FALSE	FALSE	FALSE	TRUE	FALSE	FALSE	FALSE	FALSE	0.129498	0.0626804	0	0.0849828	0.1309	0.112845	0	0.0246544	0.0433517
1	25493686	+	TGATCGG	TRUE	TRUE	TRUE	TRUE	TRUE	TRUE	FALSE	TRUE	FALSE	0.108444	0.107319	0.128512	0.11481	0.0858548	0.118052	0	0.0963361	0.12326
1	25494676	+	GTATATG	FALSE	TRUE	FALSE	FALSE	FALSE	FALSE	FALSE	FALSE	FALSE	0	0.818585	0.997265	0.898818	0.769825	0.752094	0	0.446641	NaN
1	25495316	+	ATGTATT	TRUE	FALSE	FALSE	FALSE	FALSE	FALSE	FALSE	FALSE	FALSE	0.566175	0.803314	0.849606	0.88265	0.522456	0.723676	NaN	0.617804	NaN
1	25514223	-	ATGTCTG	FALSE	FALSE	FALSE	FALSE	FALSE	FALSE	FALSE	FALSE	TRUE	0.0347622	0.0264355	0.041177	0	0.0174612	0.0217698	0.384868	0.0256354	0.0675462
1	25515262	-	TTTTATC	FALSE	FALSE	FALSE	FALSE	FALSE	FALSE	TRUE	FALSE	FALSE	0	0.345521	0.312954	0.371186	0.239079	0.540659	0.40905	0.127152	0.371186
1	25516312	-	GTTTCTG	FALSE	FALSE	FALSE	FALSE	FALSE	FALSE	TRUE	FALSE	FALSE	0.139123	0.120722	0.0357322	0.228958	0.121033	0.268415	0.226773	0.155446	0.0740551
1	25571270	+	TTTTAGG	FALSE	FALSE	FALSE	FALSE	FALSE	FALSE	TRUE	FALSE	FALSE	0.0478336	0.061424	0.06846	0	0.0913156	0.104494	0.235285	0.0250959	0
1	25579713	+	CGGTGTA	FALSE	FALSE	FALSE	FALSE	FALSE	FALSE	TRUE	FALSE	FALSE	0	0.0281492	0	0	0.0807167	0.035282	0.0411486	0.0450898	0
1	25579768	+	GGTTCTG	FALSE	FALSE	FALSE	FALSE	FALSE	FALSE	TRUE	FALSE	FALSE	0	0.0541657	0.12472	0	0	0	0.0531655	0.026844	0
1	25599168	-	GTGTATC	FALSE	FALSE	FALSE	FALSE	TRUE	FALSE	FALSE	FALSE	FALSE	0.0476714	0.0133201	0.0142371	0	0.0472684	0	0	0.0197788	0.0403448
1	25600276	+	TGGTATC	FALSE	TRUE	FALSE	FALSE	FALSE	FALSE	FALSE	FALSE	FALSE	0.108857	0.251316	0	0.0560163	0.0595662	0.0752467	0	0	0.19294
1	25621668	-	TTTTAAA	FALSE	FALSE	FALSE	FALSE	FALSE	FALSE	FALSE	FALSE	TRUE	0.20698	0	0	0	0.080832	0	0	0	0.294433
1	25677477	-	TGGTGAC	FALSE	FALSE	TRUE	FALSE	FALSE	FALSE	FALSE	FALSE	FALSE	0	0.145921	0.105269	0	0	0	0	0.165218	0.158252
1	25694256	+	AGGTATT	TRUE	FALSE	FALSE	FALSE	FALSE	FALSE	FALSE	FALSE	FALSE	0.273803	0.220986	0	0	0	0	0	0	0.19294
1	25695386	+	TTTTTGG	FALSE	FALSE	FALSE	FALSE	FALSE	TRUE	FALSE	FALSE	FALSE	0	0	0	0	0	0	0	0	0
1	25707054	+	GGGTGTA	FALSE	FALSE	TRUE	FALSE	FALSE	FALSE	FALSE	FALSE	FALSE	NaN	NaN	0.0704684	0	NaN	NaN	NaN	NaN	NaN
1	25709512	-	GGTTACA	TRUE	TRUE	TRUE	TRUE	TRUE	TRUE	FALSE	TRUE	FALSE	0.144996	0.105332	0.0923842	0.150106	0.138729	0.141579	0	0.135107	0.301053
1	25710243	-	TTGTCTG	TRUE	FALSE	FALSE	TRUE	FALSE	TRUE	FALSE	FALSE	FALSE	0.0531326	0.0302452	0.0119653	0.0423765	0.0275696	0.0438321	0	0.0257776	0
1	25710492	-	AGCTCGG	FALSE	TRUE	FALSE	FALSE	FALSE	FALSE	FALSE	FALSE	FALSE	0.150321	0.191428	0.17369	0.133014	0.111875	0.109515	0	0.157087	0
1	25710564	-	GGCTAGC	TRUE	TRUE	TRUE	TRUE	TRUE	TRUE	FALSE	TRUE	FALSE	0.253497	0.21013	0.18744	0.153818	0.12851	0.129507	0	0.131899	0
1	25714617	-	GGCTATT	FALSE	FALSE	TRUE	FALSE	FALSE	FALSE	FALSE	FALSE	FALSE	0.0195487	0.0222922	0.0520443	0.0248946	0.00141432	0.0106922	0	0.0110798	0
1	25749833	+	CGATCGG	FALSE	TRUE	FALSE	FALSE	FALSE	FALSE	TRUE	FALSE	FALSE	0.0721226	0.185017	0.115332	0.131172	0	0.0609363	0.0961809	0.057189	0.154812
1	2575095	-	GTGTCCC	FALSE	TRUE	FALSE	FALSE	FALSE	TRUE	FALSE	FALSE	TRUE	0.110373	0.173121	0.0612523	0.168567	0.066874	0.142067	0.0305076	0.0731631	0.132967
1	25757159	+	AAGTCGC	FALSE	FALSE	FALSE	FALSE	TRUE	FALSE	FALSE	FALSE	FALSE	0.22454	0.26793	0.292575	0.294914	0.266767	0.247516	0	0	0
1	2576574	-	CGGTAAA	FALSE	FALSE	FALSE	TRUE	TRUE	FALSE	FALSE	FALSE	TRUE	0.0215306	0.0341149	0.0302715	0.0879572	0.0507801	0.0334067	0.0708419	0.0406375	0.0308416
1	2577211	-	CAATGGA	FALSE	FALSE	FALSE	FALSE	FALSE	FALSE	FALSE	FALSE	TRUE	0.0368728	0	0.0798738	0.0355693	0.0385459	0	0.0374168	0	0.264863
1	25782466	+	GCTTGTC	FALSE	TRUE	FALSE	TRUE	TRUE	TRUE	FALSE	FALSE	FALSE	0.0832616	0.0835882	0.0184575	0.16154	0.0997519	0.126168	0.0608684	0.0749923	0.0715703
1	25783916	+	TGGTGTA	FALSE	TRUE	FALSE	FALSE	FALSE	TRUE	FALSE	FALSE	TRUE	0.0258582	0.0393966	0.0115663	0.0168323	0.0215929	0.0375269	0.017936	0.0325228	0.0434588
1	25789209	+	GGTTCAA	FALSE	FALSE	FALSE	FALSE	FALSE	FALSE	TRUE	FALSE	FALSE	0.226002	0	0.145373	0.240684	0.315478	0	0.584065	0.221492	0.0724929
1	25805663	+	GTGTCTG	TRUE	FALSE	FALSE	FALSE	FALSE	FALSE	FALSE	FALSE	FALSE	0.252398	0.0591441	0	0.0591441	0.151055	0.0937424	0	0.0915462	0.0636053
1	25805877	+	GAGTATC	TRUE	FALSE	FALSE	FALSE	FALSE	FALSE	FALSE	TRUE	FALSE	0.358316	0	0.180145	0	0.13328	0.160751	0	0.31664	0
1	25829666	+	GTCTAGT	TRUE	TRUE	TRUE	TRUE	TRUE	TRUE	FALSE	TRUE	TRUE	0.638869	0.65165	0.510417	0.427283	0.521384	0.407418	0.727289	0.55641	0.653509
1	25829707	+	AGTTCAA	TRUE	TRUE	TRUE	FALSE	TRUE	TRUE	FALSE	TRUE	TRUE	0.712175	0.676643	0.626272	0.631086	0.579411	0.517222	0.818707	0.506374	0.561057
1	25832140	-	GTTTGAG	FALSE	TRUE	FALSE	FALSE	FALSE	FALSE	FALSE	TRUE	FALSE	0.0876778	0.279478	0.458223	0.377902	0.321394	0.0833601	NaN	0.300387	NaN
1	25835664	-	GGGTGTA	FALSE	TRUE	FALSE	FALSE	FALSE	FALSE	FALSE	FALSE	FALSE	0.0355187	0.0792526	0.0281492	0.0107358	0.0445333	0.0210865	0.0743007	0.0619093	0.0409779
1	25873152	-	GGATGGG	FALSE	TRUE	FALSE	FALSE	FALSE	TRUE	FALSE	FALSE	FALSE	0.0387894	0.0593762	0.0119699	0.0355695	0.017951	0.0605892	0.0297168	0.0139677	0.111985
1	25927040	-	GGATAAA	TRUE	TRUE	TRUE	TRUE	TRUE	FALSE	TRUE	TRUE	TRUE	0.0353659	0.14411	0.0563984	0.0814867	0.086177	0.0394658	0.095815	0.0714692	0.145224
1	25927158	-	TCTTCCT	TRUE	FALSE	TRUE	FALSE	FALSE	FALSE	TRUE	FALSE	FALSE	0.611291	0.42268	0.87172	0	0	0.622307	0.713269	0	0.570502
1	25927166	-	ATTTCTG	TRUE	FALSE	TRUE	FALSE	TRUE	FALSE	TRUE	FALSE	TRUE	0.480112	0.336467	0.363194	0.545463	0.628077	0.336467	0.534485	0.199451	0.521759
1	25927199	-	ATCTCCA	TRUE	TRUE	TRUE	TRUE	TRUE	TRUE	TRUE	FALSE	TRUE	0.216932	0.190171	0.21094	0.343826	0.390692	0.414158	0.264891	0.127769	0.203313
1	25927201	-	TCATCTC	FALSE	FALSE	TRUE	FALSE	TRUE	FALSE	TRUE	FALSE	FALSE	0.0647172	0.0208014	0.139655	0.133607	0.171895	0.103401	0.144668	0.0400096	0
1	25927296	-	GGCTCTG	TRUE	FALSE	FALSE	FALSE	FALSE	TRUE	FALSE	FALSE	FALSE	0.108416	0.12953	0.0964952	0.0877911	0.109161	0.193125	0.0405396	0.0370471	0.063605
1	25927323	-	GTTTCGC	FALSE	FALSE	FALSE	FALSE	FALSE	FALSE	TRUE	FALSE	FALSE	0.124544	0.301329	0.127322	0.122082	0.279659	0.343803	0.38182	0.337133	0.20254
1	25942876	+	TGGTCCA	FALSE	TRUE	FALSE	FALSE	FALSE	FALSE	FALSE	FALSE	FALSE	0.0897651	0.195331	0.0398994	0.0431889	0.0563908	0.0993064	0.0744666	0.0849996	0.12142
1	25943745	+	GGTTCTG	FALSE	FALSE	FALSE	FALSE	FALSE	FALSE	TRUE	FALSE	FALSE	0.0509715	0.0244678	0.0700997	0.0561705	0.0696209	0.0919957	0.132491	0.0166128	0.0524147
1	25957772	+	TCTTTCT	FALSE	FALSE	FALSE	FALSE	TRUE	FALSE	FALSE	FALSE	FALSE	0	0	0	0	0.384074	0	0	0	0
1	25959637	+	GAGTATC	FALSE	TRUE	FALSE	FALSE	FALSE	FALSE	FALSE	FALSE	FALSE	0.0860811	0.171	0	0.13328	0.0591654	0.101	0	0	0.0704741
1	25968783	-	GGCTCTG	FALSE	FALSE	FALSE	FALSE	FALSE	FALSE	FALSE	TRUE	FALSE	0.150792	0	0.0813958	0	0.0521011	0.223723	0.0773759	0.25061	0.129072
1	26000921	+	AGCTCGG	TRUE	FALSE	FALSE	FALSE	FALSE	FALSE	FALSE	FALSE	FALSE	0.394573	0.136104	0	0.292609	0.22493	0.139792	NaN	0.118097	0.124561
1	26035167	+	GGCTCTG	TRUE	FALSE	FALSE	FALSE	FALSE	FALSE	FALSE	FALSE	FALSE	0.182165	0.148792	0.124059	0.0992789	0.164019	0.177171	0.113364	0.151299	0.0847467
1	26035425	+	TTTTCCT	FALSE	FALSE	FALSE	FALSE	FALSE	FALSE	FALSE	FALSE	TRUE	0.428525	0.442751	0.345623	0.389022	0.420999	0.470447	0.426999	0.62281	0.620106
1	26037347	+	TTGTAGT	FALSE	FALSE	FALSE	FALSE	FALSE	FALSE	FALSE	TRUE	TRUE	0.0427039	0.107927	0.147552	0	0.0326981	0.00405029	0.092688	0.326021	0.28042
1	26039729	-	CTCTTGG	FALSE	FALSE	FALSE	FALSE	FALSE	FALSE	FALSE	FALSE	TRUE	0	0	0	0	0	0	0	0	0.4822
1	26050622	-	TGTTCCC	TRUE	FALSE	TRUE	FALSE	FALSE	FALSE	TRUE	TRUE	TRUE	0.1408	0.0569885	0.112167	0.125842	0.116944	0.108986	0.152252	0.135769	0.147843
1	26070274	+	CGGTGTA	FALSE	FALSE	FALSE	FALSE	FALSE	FALSE	TRUE	FALSE	FALSE	0	0	0	NaN	0	0	0.382946	0	0
1	26089666	+	AGGTATC	FALSE	TRUE	TRUE	TRUE	FALSE	TRUE	TRUE	FALSE	TRUE	0.0245803	0.0264162	0.0346952	0.026188	0.0214423	0.0312302	0.0328661	0.0248553	0.0351688
1	26094976	+	ATGTGTG	FALSE	FALSE	FALSE	FALSE	TRUE	FALSE	FALSE	FALSE	TRUE	0.0252531	0.0735083	0.0713617	0.119616	0.117747	0.0582112	NaN	0.0374585	0.118986
1	26122401	+	GGTTAGA	FALSE	FALSE	FALSE	TRUE	FALSE	FALSE	FALSE	FALSE	FALSE	0.425997	0	0	0.592329	0.282072	0	NaN	0	NaN
1	26129445	+	CGTTGCA	FALSE	FALSE	TRUE	FALSE	FALSE	FALSE	FALSE	FALSE	FALSE	0.162077	0.459714	0.188979	0.328291	0.274916	0.206963	0	0	0.121263
1	26142154	+	GCTTCCG	FALSE	TRUE	FALSE	FALSE	FALSE	TRUE	FALSE	FALSE	FALSE	0.226726	0.257263	0.220583	0.130047	0.0788602	0.254187	0	0.161672	0.116568
1	26142300	+	GGCTATG	FALSE	FALSE	TRUE	TRUE	FALSE	FALSE	FALSE	FALSE	FALSE	0.0341381	0.0540527	0.0820716	0.10451	0.0756424	0.0261275	0	0.054393	0.0053909
1	26161609	-	AGCTGTA	FALSE	FALSE	FALSE	FALSE	TRUE	FALSE	FALSE	FALSE	FALSE	0.108369	0.105353	0.168739	0.135533	0.192594	0.160524	NaN	0.120333	0
1	26190629	+	TTTTCAA	TRUE	FALSE	FALSE	FALSE	FALSE	FALSE	TRUE	FALSE	FALSE	0.47675	0.242436	0.130392	0.211211	0.115341	0.0570973	0.931987	0.0994697	0.167577
1	26191114	+	GGCTCTG	FALSE	TRUE	FALSE	FALSE	FALSE	FALSE	FALSE	FALSE	TRUE	0.0670245	0.0863781	0.0584443	0.0834835	0.0638474	0.0694242	0.0492766	0.0711915	0.0844296
1	26292500	-	GGATGTA	FALSE	FALSE	FALSE	FALSE	FALSE	FALSE	FALSE	TRUE	FALSE	0.00458268	0.0263158	0.0403741	0.0465773	0.0358118	0.0239842	0	0.0410761	0.044296
1	26293765	-	GTTTGTG	TRUE	FALSE	FALSE	FALSE	TRUE	FALSE	FALSE	FALSE	FALSE	0.095999	0.101035	0.0765655	0.0800391	0.0760522	0.0723803	0.0750243	0.0636882	0.0978206
1	26294480	-	TAATAGG	FALSE	FALSE	TRUE	FALSE	TRUE	FALSE	FALSE	FALSE	FALSE	0.859658	0.834062	0.915693	0.68924	0.741578	0.946445	0.809898	0	0
1	2631646	+	GCTTGCA	FALSE	FALSE	TRUE	FALSE	TRUE	FALSE	FALSE	FALSE	TRUE	0.0628307	0.191419	0.16239	0.295073	0.261884	0	0.164786	0	0.300894
1	2636746	+	AGATCGG	FALSE	FALSE	TRUE	FALSE	FALSE	FALSE	FALSE	FALSE	FALSE	0.0376924	0.0523987	0.0881607	0	0.0243415	0.0142461	0.101053	0.0289047	0.016787
1	2637233	+	TGGTCCT	FALSE	FALSE	FALSE	FALSE	FALSE	FALSE	FALSE	FALSE	TRUE	0.0369801	0.0112974	0.0343507	0.0307001	0.0292958	0.043473	0.0195824	0.035871	0.0671859
1	26382213	-	GTCTAGT	FALSE	FALSE	FALSE	FALSE	FALSE	FALSE	FALSE	TRUE	FALSE	0.5641	0.899993	0.5641	0	0.5641	0.727289	0	0.745196	0.678341
1	26400853	+	GTTTCTG	FALSE	FALSE	FALSE	FALSE	TRUE	FALSE	FALSE	FALSE	TRUE	0.127597	0.153614	0.202786	0	0.374622	0.179129	0	0.114806	0.227433
1	26401887	+	AGTTGTA	FALSE	FALSE	FALSE	FALSE	FALSE	FALSE	FALSE	FALSE	TRUE	0.068134	0.0977258	0.109191	0.107228	0.0376907	0.0906152	0.566588	0.0713503	0.127345
1	2641149	-	GCATCGG	FALSE	FALSE	FALSE	FALSE	FALSE	FALSE	FALSE	FALSE	FALSE	0.0323474	0.0563081	0.0413767	0.0512255	0.0529183	0.0321174	0.170527	0.0195113	0
1	2641188	-	CGATAAA	FALSE	FALSE	FALSE	FALSE	FALSE	FALSE	FALSE	FALSE	FALSE	0.0053221	0.00163959	0.00885099	0.00408564	0.00509601	0.00172465	0	0	0
1	2641221	-	TGATCGG	FALSE	TRUE	FALSE	FALSE	FALSE	FALSE	FALSE	FALSE	FALSE	0.0164632	0.0294535	0.0212521	0.0273877	0.0164106	0.0212821	0	0.0148309	0.0498512
1	26418558	+	ATGTGAA	TRUE	FALSE	FALSE	FALSE	FALSE	FALSE	FALSE	FALSE	FALSE	0.203144	0.091427	0.0760227	0	0.0464649	0	0.119241	0	0.0899173
1	26427743	+	GGCTCTG	FALSE	FALSE	FALSE	TRUE	TRUE	FALSE	FALSE	FALSE	FALSE	0.0976728	0.126345	0.11495	0.293656	0.227835	0.0955948	0.0377686	0.018502	0.148176
1	26429265	+	TTTTTCT	TRUE	FALSE	FALSE	FALSE	FALSE	FALSE	FALSE	FALSE	FALSE	0.0878487	0	0	0	0	0	0	0	0
1	26433399	-	GGTTGTG	TRUE	TRUE	FALSE	FALSE	TRUE	TRUE	FALSE	FALSE	FALSE	0.20848	0.181492	0.193909	0.120438	0.183273	0.15834	0.308206	0.0728012	0.087118
1	26465972	-	TGCTCTC	FALSE	FALSE	TRUE	FALSE	FALSE	FALSE	FALSE	FALSE	FALSE	0.0927387	0.159777	0.173479	0	0.0513751	0.0907885	0	0.125745	0.166486
1	26472171	-	GTCTCTG	TRUE	TRUE	FALSE	TRUE	TRUE	TRUE	FALSE	FALSE	TRUE	0.200427	0.187814	0.132921	0.20305	0.175385	0.22298	0.1978	0.120391	0.221658
1	26491405	-	ACCTCTG	FALSE	FALSE	FALSE	FALSE	FALSE	TRUE	FALSE	FALSE	FALSE	0.15744	0.15241	0.0637962	0.150176	0.118336	0.214267	0.174255	0.0701163	0.206081
1	26503535	+	GGCTCCG	TRUE	FALSE	FALSE	TRUE	TRUE	TRUE	FALSE	FALSE	TRUE	0.170476	0.141911	0.0954988	0.169991	0.146358	0.227846	0.206215	0.142044	0.2256
1	26513015	-	GGCTATC	FALSE	FALSE	TRUE	FALSE	FALSE	FALSE	FALSE	FALSE	TRUE	0.0377076	0.0417261	0.0854564	0.0356339	0.0803438	0.0337933	0	0.065494	0.0751725
1	26535645	-	AGGTTTT	FALSE	FALSE	FALSE	FALSE	TRUE	FALSE	FALSE	TRUE	FALSE	0.862644	0.886756	0.904727	0.707076	0.813905	0.893412	NaN	0.84577	0.84577
1	2653834	+	GGGTGTG	FALSE	FALSE	FALSE	FALSE	FALSE	FALSE	TRUE	FALSE	FALSE	0	0.00754197	0.0220731	0.0668273	0.00873169	0.0105737	0.102738	0.0174448	0.00884937
1	265628	+	TGGTAGT	FALSE	FALSE	FALSE	FALSE	FALSE	FALSE	TRUE	FALSE	FALSE	0.715544	0	0.701537	0.818909	0	0	0.940046	0.857966	0
1	26564894	-	AACTGTG	FALSE	TRUE	FALSE	FALSE	TRUE	TRUE	FALSE	FALSE	FALSE	0.0655639	0.0963129	0.0510332	0.0495364	0.0802546	0.0808031	0	0.0190523	0.0688977
1	26586038	-	CTGTGAA	FALSE	TRUE	FALSE	FALSE	FALSE	FALSE	FALSE	TRUE	FALSE	0.104961	0.138615	0.0994152	0.0739315	0.0565923	0.0351348	0.22471	0.121486	0.0906661
1	26608183	-	ATATATA	TRUE	TRUE	TRUE	FALSE	FALSE	FALSE	FALSE	FALSE	TRUE	0.295801	0.353905	0.245298	0.133335	0.218298	0.181038	0.695477	0.104039	0.150607
1	26615614	+	GGCTCTG	FALSE	FALSE	FALSE	FALSE	FALSE	FALSE	TRUE	FALSE	FALSE	0.0651126	0.100098	0.104098	0.0616508	0	0.0583372	0.0984089	0.128587	0.0328344
1	26621195	-	AGCTGGT	FALSE	FALSE	FALSE	FALSE	FALSE	FALSE	FALSE	FALSE	TRUE	0.0288464	0.026944	0.0266254	0.0208181	0	0.00836808	0.0157624	0.00694913	0.0557929
1	26622470	+	ATGTGGG	FALSE	FALSE	FALSE	FALSE	TRUE	TRUE	FALSE	FALSE	FALSE	0.136148	0.0793834	0.0654767	0.113353	0.181165	0.112552	0	0	0.214961
1	26630404	+	TATTGAA	TRUE	FALSE	FALSE	FALSE	FALSE	FALSE	FALSE	FALSE	FALSE	0.185307	0.117627	0.153736	0	0.0292127	0	NaN	0.056007	0.348303
1	26656364	+	AGCTCTG	TRUE	FALSE	FALSE	FALSE	TRUE	FALSE	FALSE	FALSE	FALSE	0.105337	0.0817061	0.0354904	0.0594162	0.105769	0.100235	0	0.0551478	0.0501949
1	26659544	-	GGCTCTC	TRUE	FALSE	FALSE	FALSE	FALSE	FALSE	FALSE	FALSE	TRUE	0.103552	0	0.0635406	0	0.0921223	0	0	0	0.112023
1	26669292	-	CTCTCGG	FALSE	TRUE	FALSE	FALSE	FALSE	FALSE	FALSE	FALSE	FALSE	0.118752	0.177779	0.092756	0.195234	0.0625471	0.112286	0.057585	0.0759931	0.123028
1	26688560	-	CGGTGTA	TRUE	TRUE	TRUE	FALSE	TRUE	FALSE	FALSE	TRUE	TRUE	0.0891836	0.0580115	0.0688088	0.0400598	0.06669	0.0375269	0	0.08964	0.0631045
1	26690237	-	TGGTGCT	FALSE	FALSE	FALSE	FALSE	FALSE	FALSE	FALSE	FALSE	TRUE	0.0545319	0.0210434	0.0415148	0.0454225	0.0330561	0.0575401	0	0.0461097	0.0776672
1	26690998	-	TTTTCCG	FALSE	FALSE	FALSE	FALSE	FALSE	FALSE	FALSE	FALSE	TRUE	0.223817	0.150106	0.0851903	0.147141	0.109538	0.290451	0.237517	0.145368	0.308356
1	26696226	-	CGATCGG	FALSE	FALSE	FALSE	FALSE	FALSE	FALSE	FALSE	FALSE	FALSE	0.0401791	0.0109764	0.0235982	0.0275002	0.037359	0.000667715	0.0305855	0.00993503	0.022368
1	26702241	+	GGCTCTG	TRUE	FALSE	FALSE	FALSE	FALSE	FALSE	FALSE	FALSE	FALSE	0.111536	0.1825	0.108999	0.164998	0.0872721	0.119932	0.0341019	0.104555	0.0773759
1	26707296	+	AGGTATC	TRUE	FALSE	TRUE	TRUE	TRUE	TRUE	FALSE	TRUE	FALSE	0.0515766	0.0275991	0.0630996	0.0372715	0.0534533	0.0492233	NaN	0.0532787	0
1	26710360	-	CGATCCA	TRUE	FALSE	TRUE	FALSE	FALSE	FALSE	FALSE	TRUE	FALSE	0.240987	0.133258	0.161643	0.162591	0.0514506	0.174138	0	0.169769	0.350271
1	26710933	-	CCATCCA	TRUE	FALSE	TRUE	FALSE	FALSE	FALSE	FALSE	FALSE	FALSE	0.444483	0.419164	0.488826	0	0.480726	0.332334	0	0.352636	0.629595
1	26715580	-	AAGTGAC	FALSE	FALSE	FALSE	FALSE	FALSE	FALSE	FALSE	FALSE	TRUE	0	0.0397737	0.463969	0	0	0	0	0.0135916	0.0498151
1	26716274	-	AGGTGAC	FALSE	TRUE	FALSE	FALSE	FALSE	FALSE	FALSE	FALSE	TRUE	0	0.0340361	0	0	0	0	0	0.0432191	0.0337972
1	26726063	-	AAGTGAC	FALSE	TRUE	TRUE	FALSE	TRUE	TRUE	FALSE	TRUE	TRUE	0.0670244	0.13063	0.110051	0.17397	0.14083	0.0909104	0	0.144388	0.170515
1	26733665	+	GATTGTG	TRUE	FALSE	FALSE	FALSE	FALSE	FALSE	FALSE	FALSE	FALSE	0.179547	0.092786	0.160222	0.112522	0.0767779	0.0790461	0	0.0853895	0.105007
1	26744765	+	GGCTCTC	TRUE	TRUE	TRUE	TRUE	TRUE	TRUE	FALSE	TRUE	TRUE	0.274595	0.242497	0.217801	0.206951	0.257379	0.202908	0	0.19489	0.188183
1	26745832	+	GCTTCCG	FALSE	FALSE	FALSE	TRUE	FALSE	TRUE	FALSE	FALSE	FALSE	0.42268	0.365489	0.490064	0.602533	0.361964	0.466033	NaN	0.303584	0.398304
1	26840241	-	CGGTCGA	FALSE	FALSE	FALSE	TRUE	FALSE	FALSE	FALSE	FALSE	FALSE	0.208032	0.244938	0.280233	0.771325	0.392491	0.144819	0.408775	0.0664028	0.136426
1	2684392	+	ATTTCTG	TRUE	TRUE	TRUE	TRUE	TRUE	TRUE	TRUE	TRUE	TRUE	0.132986	0.175801	0.142817	0.195429	0.157486	0.174143	0.204628	0.146435	0.166211
1	26855476	+	TTTTTCA	FALSE	FALSE	FALSE	FALSE	FALSE	FALSE	FALSE	TRUE	FALSE	0.23407	0	0	0	0	0	0	0.348802	0
1	2685954	-	CTCTCGG	FALSE	TRUE	FALSE	FALSE	FALSE	FALSE	FALSE	FALSE	FALSE	0.125723	0.197993	0.0968331	0.113983	0.132091	0.164116	0.221897	0.0896717	0.225652
1	2687564	-	TGGTATG	FALSE	FALSE	FALSE	TRUE	FALSE	TRUE	FALSE	FALSE	FALSE	0.0156384	0.0431025	0.0396134	0.0685261	0.0322872	0.0497438	0.0454684	0.0170914	0
1	268846	+	CGATCGG	FALSE	TRUE	FALSE	FALSE	FALSE	FALSE	TRUE	FALSE	FALSE	0.0166092	0.103937	0.024024	0.0660698	0.0775683	0.0454127	0.0532588	0.0485849	0.0443169
1	26923489	-	AAGTCTC	FALSE	FALSE	TRUE	FALSE	FALSE	FALSE	FALSE	FALSE	TRUE	0.178485	0.243168	0.439804	0.276705	0.281348	0.212141	0.573799	0.186233	0.508096
1	269299	+	TGCTCGG	FALSE	FALSE	FALSE	FALSE	FALSE	FALSE	TRUE	FALSE	FALSE	0.121864	0.119891	0.149853	0.103264	0.15169	0.0911202	0.162116	0.133233	0.116074
1	269312	+	TGGTGTC	FALSE	FALSE	FALSE	FALSE	FALSE	FALSE	TRUE	FALSE	FALSE	0.0206137	0.0194798	0.00994093	0.0229253	0.0163308	0.0295493	0.0156619	0.00854863	0.00933635
1	269314	+	GTGTCGC	FALSE	TRUE	TRUE	TRUE	TRUE	FALSE	TRUE	TRUE	TRUE	0.0746881	0.067533	0.0767987	0.106179	0.0808415	0.0445768	0.069182	0.0826967	0.0564556
1	269696	+	TGGTCGT	FALSE	FALSE	FALSE	FALSE	FALSE	FALSE	TRUE	FALSE	FALSE	0.0610304	0.00255502	0.0287064	0.105779	0.0640813	0.017546	0.0505262	0.0456255	0.0642644
1	26973401	+	GTCTAGT	TRUE	TRUE	TRUE	TRUE	TRUE	TRUE	FALSE	TRUE	TRUE	0.715154	0.683455	0.653864	0.789327	0.744118	0.85925	0.727289	0.720987	0.814011
1	26973441	+	GGTTCAA	TRUE	TRUE	TRUE	TRUE	TRUE	FALSE	FALSE	TRUE	TRUE	0.702607	0.58022	0.589271	0.757361	0.723219	0.724757	1	0.709244	0.620859
1	26986487	-	GGCTATG	TRUE	FALSE	FALSE	TRUE	FALSE	TRUE	FALSE	FALSE	FALSE	0.0848946	0.144227	0.0533835	0.12772	0.00407441	0.0984765	0.0380138	0.0676699	0.0841778
1	27006473	-	AGGTAAA	FALSE	FALSE	FALSE	FALSE	FALSE	TRUE	FALSE	FALSE	FALSE	0	0.244693	0.244693	0	0	0.464556	0	0.165219	0.522736
1	2704899	+	AGCTCGG	TRUE	FALSE	FALSE	FALSE	FALSE	FALSE	FALSE	FALSE	FALSE	0.272381	0.0839199	0.0912195	0.167805	0.161204	0.0988271	0	0.124433	0
1	27054551	+	GGCTCTG	FALSE	FALSE	FALSE	FALSE	FALSE	FALSE	FALSE	TRUE	FALSE	0.0553463	0.0479402	0.0573159	0.0373657	0.0296517	0.156046	0	0.132718	0.0623218
1	27054776	+	GGTTCTG	FALSE	FALSE	FALSE	FALSE	FALSE	FALSE	FALSE	FALSE	TRUE	0.0822721	0.100159	0.083006	0.0531828	0.0401383	0.121324	0	0.0715328	0.0814229
1	27112211	-	GATTAGA	FALSE	FALSE	FALSE	FALSE	FALSE	FALSE	TRUE	FALSE	FALSE	0.147005	0.292582	0	0	0	0	0.278146	0	0
1	2713554	+	CTTTGAG	FALSE	FALSE	FALSE	FALSE	FALSE	FALSE	TRUE	FALSE	FALSE	0.0644087	0.0355913	0.0346489	0.0621398	0.0519517	0.0514429	0.0806428	0.0252593	0.0980588
1	2714328	+	ATTTCCC	FALSE	FALSE	FALSE	FALSE	FALSE	FALSE	TRUE	FALSE	FALSE	0.222162	0.136085	0.143383	0.179781	0.180093	0.188533	0.239093	0.226286	0.195817
1	2714557	+	CGCTCGG	FALSE	FALSE	FALSE	FALSE	FALSE	FALSE	TRUE	FALSE	FALSE	0.139712	0.155882	0.173569	0.156121	0.0847247	0.139548	0.13605	0.100668	0.0739569
1	27149551	+	CTTTTCT	FALSE	FALSE	FALSE	TRUE	FALSE	TRUE	FALSE	FALSE	FALSE	0	0	0	0	0	0	0	0	0
1	27150407	+	TGGTAGG	FALSE	TRUE	FALSE	TRUE	FALSE	FALSE	FALSE	TRUE	FALSE	0.223965	0.19274	0.341437	0.279461	0.507517	0.23479	NaN	0.43259	0.496355
1	27150794	+	TTTTTGC	FALSE	FALSE	FALSE	TRUE	FALSE	FALSE	FALSE	FALSE	FALSE	0	0	0	0	0	0	0	0	0
1	27156811	+	GGCTCTG	TRUE	FALSE	FALSE	FALSE	FALSE	FALSE	FALSE	FALSE	FALSE	0.130435	0.142395	0.105507	0.13492	0.138613	0.0901872	0.136826	0.0921223	0.0289741
1	27164867	+	ACTTGAC	FALSE	FALSE	FALSE	TRUE	FALSE	FALSE	FALSE	FALSE	FALSE	0.0340864	0	0.0473274	0.156627	0.0171533	0.083655	0	0.0198197	0.0318111
1	27167723	-	TGGTCTG	TRUE	FALSE	FALSE	FALSE	FALSE	FALSE	FALSE	FALSE	FALSE	0.100376	0.0147603	0.0650441	0.0291812	0.0157535	0.0256719	0.0822707	0.0605843	0.101957
1	271699	+	AGCTCTG	FALSE	FALSE	FALSE	TRUE	FALSE	FALSE	FALSE	FALSE	FALSE	0.132042	0.0828066	0.102392	0.160542	0.0901713	0.119361	0.127153	0.0613283	0.0843682
1	271732	+	GGGTCGG	FALSE	FALSE	FALSE	FALSE	TRUE	FALSE	FALSE	FALSE	FALSE	0.0864594	0.0302378	0.0547727	0.0519073	0.109969	0.0403869	0.0228414	0.0219481	0.0461387
1	27188384	+	CGCTCGG	TRUE	TRUE	TRUE	FALSE	TRUE	TRUE	FALSE	FALSE	TRUE	0.409008	0.418844	0.330129	0	0.389091	0.327812	0	0.374294	0.296887
1	27226097	+	AGCTCTG	FALSE	FALSE	FALSE	FALSE	FALSE	TRUE	FALSE	FALSE	TRUE	0.162091	0.157893	0	0	0.359733	0.466176	0.270576	0.25061	0.320642
1	27238103	+	AGTTGTA	FALSE	FALSE	FALSE	FALSE	FALSE	FALSE	TRUE	FALSE	FALSE	0.107659	0.0800227	0.115637	0.0756326	0.0438964	0.0965337	0.267506	0.0731823	0.0354162
1	27243205	-	AGATGGT	FALSE	FALSE	FALSE	FALSE	FALSE	FALSE	FALSE	FALSE	TRUE	0.00758282	0.00603309	0.00251211	0.00240274	0.011737	0.00464621	0.0109851	0.00450641	0.0206199
1	27243995	-	CATTGCT	FALSE	FALSE	FALSE	FALSE	FALSE	FALSE	FALSE	FALSE	TRUE	0.0452213	0.0349278	0.061138	0.041146	0.0286252	0.026414	0.00481079	0.041512	0.0961961
1	27244106	-	TGCTAGA	TRUE	FALSE	FALSE	FALSE	FALSE	FALSE	FALSE	FALSE	FALSE	0.0975668	0.0914138	0.0793655	0.0160222	0.101965	0.085447	0.066232	0.026221	0.073809
1	27244808	-	AGCTCTC	FALSE	FALSE	FALSE	FALSE	FALSE	FALSE	FALSE	FALSE	TRUE	0.0609088	0.0755777	0.0450886	0.0865024	0.0420654	0.0728672	0.0400895	0.0608224	0.0841875
1	27274471	-	GGTTGCT	TRUE	TRUE	FALSE	TRUE	FALSE	TRUE	FALSE	FALSE	FALSE	0.165713	0.136957	0.156639	0.152109	0.123823	0.162375	0	0.0860649	0.0969046
1	27275124	-	GGTTGTG	FALSE	TRUE	TRUE	TRUE	FALSE	TRUE	FALSE	FALSE	FALSE	0.0724946	0.13389	0.131113	0.137026	0.0820701	0.0940854	0	0.0933133	0.0563006
1	27325996	-	AACTGAT	FALSE	FALSE	FALSE	FALSE	FALSE	FALSE	TRUE	FALSE	FALSE	0.0588476	0	0	0	0.0825432	0.0635112	0.519499	0	0.179921
1	27339613	-	GCCTCTG	FALSE	TRUE	TRUE	TRUE	FALSE	TRUE	FALSE	TRUE	FALSE	0.0725932	0.0814648	0.0782413	0.0769542	0.0894077	0.0618114	0.0732535	0.0715306	0.048211
1	27339695	-	GGGTCTG	TRUE	FALSE	FALSE	TRUE	FALSE	TRUE	FALSE	TRUE	FALSE	0.0391539	0.0282573	0.0337239	0.033781	0.0206654	0.0383753	0.12557	0.0374129	0
1	27359953	-	TTTTAGC	FALSE	FALSE	FALSE	FALSE	FALSE	FALSE	TRUE	FALSE	FALSE	0.121424	0.0570888	0.0473582	0	0	0.320149	0.188047	0.029218	0.0419431
1	27360023	-	TGATCGG	FALSE	FALSE	FALSE	FALSE	FALSE	FALSE	TRUE	FALSE	FALSE	0.0835061	0.024914	0.0892491	0.0135666	0.0347204	0.0917349	0.0875858	0.0107666	0.0191665
1	27382593	-	TTCTCCG	FALSE	FALSE	FALSE	FALSE	FALSE	FALSE	FALSE	TRUE	FALSE	0.0695637	0.103959	0.133201	0.192134	0.0541676	0.107577	0.101516	0.174127	0.103462
1	27392891	+	TTTTACT	FALSE	FALSE	FALSE	FALSE	FALSE	FALSE	FALSE	FALSE	TRUE	0.330998	0.328416	0.271537	0.192509	0.247207	0.340899	0.400639	0.257797	0.344085
1	27396314	+	GGATGTA	FALSE	FALSE	TRUE	FALSE	FALSE	FALSE	FALSE	FALSE	FALSE	0.0281624	0	0.0763707	0.119085	0	0	0	0.0382734	0.0289402
1	27403363	+	AGCTCTG	FALSE	TRUE	FALSE	FALSE	TRUE	FALSE	FALSE	TRUE	FALSE	0.186841	0.243358	0.151299	0.0921223	0.245241	0.190328	0.105246	0.266058	0.0543639
1	27403809	+	GGTTGAC	FALSE	FALSE	FALSE	FALSE	FALSE	TRUE	FALSE	FALSE	FALSE	0.0534578	0.0950458	0.0323012	0.111689	0.0748663	0.150159	0.0552318	0.0265502	0.151413
1	27433223	+	GTTTCTG	FALSE	FALSE	FALSE	FALSE	TRUE	FALSE	FALSE	TRUE	TRUE	0.311054	0.279312	0.214106	0.153985	0.207999	0.232859	0	0.173223	0.194359
1	27436518	+	GTTTCTG	FALSE	FALSE	FALSE	FALSE	TRUE	FALSE	FALSE	FALSE	FALSE	0.257354	0	0.264287	0.123255	0.172396	0.106742	NaN	0.0894629	0
1	2744080	-	TCTTGCT	FALSE	FALSE	TRUE	FALSE	FALSE	FALSE	FALSE	TRUE	FALSE	0.0270566	0.0567493	0.115666	0	0.0550956	0	0	0.11252	0
1	27455878	+	GGCTCTG	TRUE	FALSE	FALSE	FALSE	FALSE	FALSE	FALSE	FALSE	FALSE	0.111478	0.0831252	0.0436179	0	0	0.0642543	0	0.0390936	0
1	2745658	-	CGATCAG	FALSE	FALSE	TRUE	FALSE	FALSE	FALSE	FALSE	FALSE	FALSE	0.0118207	0.0354745	0.0946219	0	0.0106705	0	0	0.0351245	0
1	27494241	-	GAATCAC	FALSE	FALSE	FALSE	FALSE	FALSE	TRUE	FALSE	FALSE	FALSE	0.107714	0	0.191811	0	0.391229	0.350868	0	0.19475	0
1	27511757	-	CCCTCTG	TRUE	TRUE	FALSE	TRUE	FALSE	TRUE	FALSE	TRUE	FALSE	0.250144	0.141179	0.174255	0.28248	0.159421	0.137041	0	0.154943	0.175054
1	27511786	-	GTTTCGC	FALSE	TRUE	FALSE	FALSE	FALSE	FALSE	FALSE	FALSE	FALSE	0.140957	0.18619	0.0634179	0.1745	0.190749	0.124859	0.236872	0.162233	0.139209
1	27523050	+	GGGTCGG	FALSE	FALSE	FALSE	FALSE	FALSE	FALSE	TRUE	FALSE	FALSE	0	0.154272	0.0293183	0	0	0	0.0545361	0	0
1	27525930	-	GGCTCTG	FALSE	TRUE	FALSE	FALSE	FALSE	FALSE	FALSE	FALSE	FALSE	0.153879	0.307831	0.228583	0.127153	0.209091	0.183638	0	0.166486	0.102193
1	27540564	-	TAGTGGG	TRUE	FALSE	FALSE	FALSE	FALSE	FALSE	TRUE	FALSE	FALSE	0.0938097	0.0512206	0.071896	0.0940897	0.0409583	0.0364233	0.127205	0.0461508	0.0860754
1	27545100	-	TTTTATC	FALSE	FALSE	FALSE	FALSE	FALSE	FALSE	FALSE	FALSE	TRUE	0.496828	0.1132	0.184635	0.177003	0.341969	0.187322	NaN	0.119793	0.435642
1	27547666	-	ACTTCGT	FALSE	FALSE	FALSE	FALSE	FALSE	FALSE	FALSE	FALSE	TRUE	0.0605562	0.0988674	0	0.202616	0	0	0	0.121049	0.127549
1	27547968	-	GGTTGTA	FALSE	TRUE	FALSE	FALSE	FALSE	FALSE	FALSE	FALSE	TRUE	0.159038	0.19173	0	0.219665	0	0	0	0.0966902	0.111777
1	27567054	-	GTTTCCG	TRUE	FALSE	FALSE	FALSE	FALSE	FALSE	FALSE	FALSE	FALSE	0.626674	0.484623	0	0.302668	0.194684	0.323515	0	0	0.583809
1	27569304	-	AGTTGTG	FALSE	FALSE	FALSE	FALSE	FALSE	FALSE	FALSE	FALSE	TRUE	0	0.0232303	0	0.269524	0.0970836	0.0808483	0	0.0366808	0.0524795
1	27629496	+	CGGTCGC	FALSE	FALSE	FALSE	FALSE	FALSE	FALSE	FALSE	FALSE	FALSE	0.0840392	0.0465305	0	0.0424135	0.0163965	0.0342113	0	0.0357975	0
1	27634003	-	TTTTGTA	FALSE	FALSE	FALSE	FALSE	FALSE	FALSE	TRUE	FALSE	FALSE	0.00611773	0.00978759	0.0572682	0.0331354	0.0550019	0.0281972	0.32025	0.0242119	0.0411766
1	27634223	-	GTTTCTG	TRUE	FALSE	FALSE	FALSE	FALSE	FALSE	FALSE	FALSE	FALSE	0.220739	0.107153	0.103565	0.0658037	0.133612	0.0740551	0.0903476	0.141733	0.144095
1	27639337	-	TTTTCTG	TRUE	FALSE	FALSE	FALSE	TRUE	FALSE	FALSE	TRUE	TRUE	0.164295	0.0977235	0.0629656	0.13574	0.137882	0.046458	0	0.20614	0.212837
1	27642608	-	GTGTCCC	FALSE	FALSE	FALSE	FALSE	FALSE	FALSE	FALSE	FALSE	TRUE	0	0	NaN	0	0	NaN	0.87061	0	0.594046
1	27645864	-	ATCTCTG	FALSE	FALSE	FALSE	FALSE	TRUE	FALSE	FALSE	FALSE	TRUE	0.0919335	0.114539	0.138836	0.167279	0.140071	0.0502352	0.186207	0.050933	0.118077
1	27645876	-	GGATAAT	FALSE	FALSE	FALSE	FALSE	FALSE	FALSE	FALSE	FALSE	TRUE	0.00351819	0.0113797	0	0.0385758	0.0179899	0	0	0.00303489	0.0211374
1	27646279	-	ATGTGTA	FALSE	FALSE	FALSE	FALSE	FALSE	FALSE	FALSE	FALSE	TRUE	0.00972906	0	0.033587	0.02799	0.0120324	0	0	0.00264371	0.0396844
1	27672294	+	GTCTAGT	FALSE	FALSE	FALSE	FALSE	FALSE	TRUE	FALSE	FALSE	FALSE	0.0443437	0	0.0591406	0.015841	0	0.110835	0	0	0.141063
1	27672768	+	AAGTATA	FALSE	FALSE	TRUE	FALSE	FALSE	TRUE	FALSE	FALSE	FALSE	0	0.449797	0.710078	0.515162	0	0.340895	NaN	0	0.724447
1	27705031	-	TGATCGG	FALSE	FALSE	TRUE	FALSE	FALSE	FALSE	FALSE	FALSE	FALSE	0.0818086	0.0250816	0.105576	0	0.0778798	0.0436122	0	0.0273439	0
1	27734665	+	CGATCGG	FALSE	FALSE	FALSE	FALSE	FALSE	TRUE	FALSE	FALSE	FALSE	0.102084	0.0726074	0	0.0359205	0.0315038	0.261977	0	0	0.0952595
1	27786605	+	TTTTCCT	FALSE	FALSE	FALSE	FALSE	FALSE	FALSE	TRUE	FALSE	FALSE	0.122162	0.386918	0.221399	0	0.310689	0	0.497285	0.302668	0.489535
1	27799485	-	AGCTCTG	TRUE	FALSE	TRUE	FALSE	FALSE	FALSE	FALSE	TRUE	TRUE	0.158481	0.125546	0.223012	0.276027	0.0535951	0.205598	0.210782	0.206523	0.128587
1	27801197	-	GCTTGGG	FALSE	FALSE	FALSE	FALSE	FALSE	FALSE	TRUE	FALSE	FALSE	0.100962	0.0858995	0.106666	0.219688	0.10592	0.153836	0.402741	0.0858995	0.16473
1	27840102	-	CTGTGGA	FALSE	FALSE	TRUE	FALSE	FALSE	FALSE	FALSE	FALSE	TRUE	0	0.0594087	0.0823676	0.229153	0.0753632	0.0922491	0	0.149583	0.108022
1	27848578	-	TTGTGGG	FALSE	FALSE	FALSE	FALSE	FALSE	FALSE	FALSE	TRUE	TRUE	0.0405115	0.0375737	0	0.0207378	0.0294852	0.0146163	0.0274798	0.118703	0.139197
1	27930926	+	GGCTCTG	FALSE	FALSE	FALSE	FALSE	FALSE	FALSE	FALSE	TRUE	FALSE	0.0992789	0.169224	0.129072	0.195883	0.0800213	0	0.0506626	0.296797	0.0182684
1	27939470	-	CGGTGTA	FALSE	FALSE	FALSE	FALSE	FALSE	FALSE	TRUE	FALSE	FALSE	0	0.0688088	0.0157802	0.131087	0	0	0.0417075	0.0562356	0
1	27941311	+	GGCTCTG	FALSE	FALSE	FALSE	FALSE	TRUE	FALSE	FALSE	FALSE	FALSE	0.118232	0.169533	0.147809	0.098337	0.235921	0.108449	0.150792	0.149288	0.0408301
1	27942519	+	AGGTGAT	TRUE	FALSE	FALSE	FALSE	FALSE	FALSE	FALSE	FALSE	FALSE	0.544043	0	0	0	0	0	0.401501	0	0
1	27961167	+	GTTTGTA	TRUE	FALSE	TRUE	FALSE	FALSE	TRUE	FALSE	TRUE	TRUE	0.135013	0.117938	0.113736	0.143323	0.0897889	0.122161	0.152169	0.104318	0.0948294
1	27982814	+	GGTTGAG	FALSE	FALSE	FALSE	FALSE	FALSE	FALSE	FALSE	FALSE	TRUE	0	0.0708427	0	0.0354631	0.0418074	0.027549	0	0.0244152	0.090779
1	27991589	+	TGATCGG	FALSE	FALSE	FALSE	FALSE	TRUE	FALSE	FALSE	FALSE	FALSE	0.0350313	0.0341461	0.0310437	0.01398	0.0434175	0.0239016	0	0.0322039	0
1	27991873	+	TCATTGG	FALSE	TRUE	TRUE	FALSE	FALSE	FALSE	FALSE	FALSE	FALSE	0	0	0	0	0	0	0	0	0.0159653
1	27991874	+	CATTGGA	TRUE	TRUE	TRUE	TRUE	TRUE	TRUE	FALSE	TRUE	FALSE	0.449504	0.342236	0.485171	0.240462	0.408858	0.300364	0.327529	0.405815	0.180732
1	27992132	+	GTGTCGC	TRUE	TRUE	FALSE	FALSE	FALSE	TRUE	FALSE	TRUE	FALSE	0.0491138	0.0430346	0.0358043	0.0376327	0.0257227	0.0346666	0	0.0360848	0.0289134
1	27992325	+	GGCTCTC	FALSE	FALSE	FALSE	FALSE	FALSE	TRUE	FALSE	FALSE	FALSE	0.0690294	0.0680888	0.0643802	0.0724647	0.040941	0.06721	0	0.0466997	0.139439
1	27992363	+	GGGTATG	FALSE	FALSE	FALSE	FALSE	FALSE	FALSE	FALSE	TRUE	FALSE	0.00900493	0.00687817	0.0163621	0.0126602	0.00824056	0.0076133	0	0.016873	0
1	27992378	+	TGCTCTG	TRUE	TRUE	FALSE	FALSE	FALSE	FALSE	FALSE	FALSE	FALSE	0.0749335	0.071443	0.0646924	0.0683134	0.0580502	0.0440236	0	0.0447484	0.0763546
1	28006625	+	GTCTCTG	FALSE	TRUE	FALSE	FALSE	FALSE	FALSE	FALSE	FALSE	TRUE	0.198751	0.257425	0.17346	0.241529	0.257425	0.135363	0	0.157626	0.208867
1	28006937	+	AGGTATC	FALSE	FALSE	FALSE	FALSE	FALSE	FALSE	FALSE	TRUE	FALSE	0.0772572	0.0762392	0.0146787	0.0851865	0.0504541	0	0	0.106891	0.0372281
1	28019923	-	GTTTCCT	TRUE	FALSE	FALSE	FALSE	FALSE	FALSE	FALSE	TRUE	TRUE	0.344281	0.179055	0.240842	0.253211	0.247766	0.253908	0.173445	0.323253	0.33163
1	2802486	+	CAGTGAT	FALSE	TRUE	FALSE	FALSE	FALSE	FALSE	FALSE	TRUE	FALSE	0.15196	0.305189	0.107303	0.0977663	0.0515032	0.0546432	0	0.209584	0.0375751
1	28053373	+	AGCTAGT	TRUE	FALSE	FALSE	FALSE	FALSE	TRUE	FALSE	FALSE	FALSE	0.111403	0.0840401	0.101151	0.0737594	0.138802	0.105798	0	0.0385072	0
1	28053618	+	AAGTCTG	FALSE	TRUE	FALSE	FALSE	FALSE	FALSE	FALSE	FALSE	FALSE	0.037953	0.0784447	0.039679	0.0929147	0.0472487	0.0447537	0	0.0163853	0
1	28053633	+	CCGTAAG	TRUE	FALSE	FALSE	FALSE	FALSE	FALSE	FALSE	FALSE	FALSE	0.805732	0.723898	0.702011	0.791791	0.789839	0.753787	NaN	0.882607	NaN
1	2806281	+	TCTTAAA	FALSE	FALSE	FALSE	FALSE	FALSE	FALSE	TRUE	FALSE	FALSE	0.384445	0.130758	0.29415	0.419817	0.225501	0.422281	0.846428	0.274335	0.291385
1	28086916	+	AAGTGGC	FALSE	FALSE	FALSE	FALSE	FALSE	FALSE	FALSE	FALSE	TRUE	0.325188	0.37763	0	0	0	0	0.39899	0.162894	0.505759
1	28116705	-	CCGTCGC	FALSE	FALSE	FALSE	FALSE	FALSE	FALSE	FALSE	FALSE	TRUE	0.0419301	0.0492936	0.00619497	0.034783	0.0267336	0	0.068669	0.0529872	0.068459
1	28135964	-	CGGTAAA	FALSE	TRUE	FALSE	FALSE	TRUE	FALSE	FALSE	FALSE	FALSE	0.650409	0.78341	0.835322	0.777369	0.808538	0.769737	NaN	0.614951	0.627229
1	28136139	-	TGGTCCC	FALSE	TRUE	FALSE	TRUE	FALSE	FALSE	FALSE	TRUE	TRUE	0.0697186	0.0800869	0.0512369	0.0850912	0.0516183	0.0507923	0.096092	0.0780576	0.125617
1	28136749	-	ATTTCTG	FALSE	FALSE	FALSE	TRUE	TRUE	FALSE	FALSE	FALSE	FALSE	0.147769	0.120516	0.150485	0.160413	0.125295	0.11498	0.0931042	0.105931	0.0720207
1	28136972	-	TTGTAGC	FALSE	FALSE	FALSE	TRUE	FALSE	FALSE	FALSE	TRUE	FALSE	0.896415	0.918598	0.971779	0.988543	0.974811	0.918598	1	0.947222	0.996563
1	28140773	-	TGATAGC	FALSE	FALSE	FALSE	FALSE	FALSE	FALSE	FALSE	TRUE	TRUE	0.815195	0.898319	0.698096	0.676385	0.618449	0.846577	NaN	0.810183	0.880401
1	28141723	-	AGTTGTG	TRUE	FALSE	FALSE	TRUE	TRUE	TRUE	FALSE	FALSE	TRUE	0.131591	0.0657552	0.0717786	0.110741	0.0919547	0.117556	0	0.0735866	0.0972375
1	28144336	+	GGGTATC	FALSE	FALSE	FALSE	FALSE	TRUE	FALSE	FALSE	FALSE	FALSE	0.0595662	0	0	0.104993	0.0503018	0	0	0.0139045	0.0109098
1	28144889	+	AAATCTG	FALSE	FALSE	FALSE	FALSE	FALSE	FALSE	FALSE	FALSE	TRUE	0.110538	0	0	0	0.0472224	0	NaN	0.071208	0.0890866
1	28146527	+	TACTCCG	TRUE	FALSE	FALSE	FALSE	FALSE	FALSE	FALSE	FALSE	FALSE	0.299744	0.260827	0.244697	0.221787	0.209073	0.162963	0	0.179547	0.248024
1	28146733	+	GTTTCTG	TRUE	TRUE	FALSE	TRUE	TRUE	FALSE	FALSE	FALSE	TRUE	0.246248	0.16958	0.14615	0.22194	0.175814	0.111364	0	0.107153	0.185044
1	28150225	-	TTCTCTG	FALSE	FALSE	FALSE	FALSE	FALSE	FALSE	FALSE	FALSE	TRUE	0.0655248	0.0643613	0.0473017	0.11169	0.105081	0.104826	0	0.050792	0.0953939
1	28155163	-	AGTTGTA	FALSE	FALSE	TRUE	FALSE	FALSE	FALSE	FALSE	FALSE	FALSE	0.0468159	0.0707688	0.122758	0.0797811	0.0480866	0.0381165	0	0.0271246	0.0921979
1	28155763	-	GGCTCTC	TRUE	TRUE	TRUE	TRUE	TRUE	TRUE	FALSE	TRUE	TRUE	0.331256	0.177143	0.225841	0.191485	0.147118	0.192856	0	0.182887	0.272371
1	28157719	-	TCCTCTG	TRUE	FALSE	FALSE	FALSE	TRUE	FALSE	FALSE	FALSE	FALSE	0.102472	0.0600525	0.0528917	0.055876	0.103387	0.0627927	0	0.0526036	0.026983
1	28178323	+	AGTTCCT	FALSE	FALSE	FALSE	TRUE	FALSE	FALSE	FALSE	FALSE	FALSE	0.282035	0.0477691	0.191412	0.117888	0.097027	0.0886597	0	0.146081	0
1	28178862	+	TTTTAGT	FALSE	FALSE	FALSE	TRUE	FALSE	FALSE	FALSE	FALSE	FALSE	0.243937	0.158137	0.100311	0.196553	0.145782	0.106706	0	0.148106	0
1	28212215	+	ATTTACC	FALSE	FALSE	FALSE	FALSE	FALSE	FALSE	TRUE	FALSE	FALSE	0.134756	0	0.108463	0	0.0801291	0	0.755556	0	0
1	2821801	-	CGCTCGG	FALSE	FALSE	FALSE	FALSE	FALSE	FALSE	FALSE	TRUE	FALSE	0.0948271	0.0985678	0.080749	0.133431	0.113673	0.0455144	0	0.285771	0.122795
1	28229971	-	AAGTTAG	FALSE	TRUE	TRUE	FALSE	FALSE	FALSE	FALSE	FALSE	FALSE	0	0.510971	0.85383	0.497544	0	0.590394	0.771524	0.590394	0.303615
1	28230376	-	GGGTCGG	FALSE	FALSE	FALSE	FALSE	FALSE	FALSE	FALSE	FALSE	TRUE	0.0388916	0.051765	0.0247889	0.0435156	0.0285197	0.0747215	0.0395353	0.0399535	0.0918495
1	28230710	-	GTTTGTA	FALSE	TRUE	FALSE	FALSE	FALSE	FALSE	FALSE	FALSE	FALSE	0.0647272	0.151033	0.0169703	0.0823065	0.0610663	0.0873873	0.0893798	0.0302172	0.0928438
1	28242130	+	GAGTCCT	TRUE	FALSE	FALSE	FALSE	FALSE	FALSE	FALSE	FALSE	FALSE	0.371068	0.297741	0.172257	0	0	0	0	0.181693	0
1	2824858	-	GGCTAGT	FALSE	TRUE	FALSE	FALSE	FALSE	FALSE	FALSE	FALSE	FALSE	0	0.826456	0	0	0.395708	0	0.530099	0	0
1	28252061	+	TGATCGG	FALSE	TRUE	FALSE	FALSE	TRUE	FALSE	FALSE	FALSE	FALSE	0.0519993	0.0673056	0.0390954	0.0985598	0.0559267	0.00171164	0	0.0651598	0.043396
1	28253293	+	GCCTCTG	FALSE	FALSE	FALSE	FALSE	TRUE	FALSE	FALSE	FALSE	FALSE	0.0656416	0.0644909	0.0522551	0.0711072	0.0735419	0.0676515	0.0182047	0.0222983	0.0280497
1	28266628	-	AGCTCTG	FALSE	FALSE	FALSE	FALSE	TRUE	FALSE	FALSE	FALSE	FALSE	0.0868509	0.0589755	0.056763	0.0740487	0.139676	0.0483803	0.0479402	0.0615165	0.0586901
1	28278049	-	GGTTGTA	FALSE	FALSE	FALSE	FALSE	TRUE	FALSE	FALSE	FALSE	FALSE	0.069482	0.0885432	0.101786	0.113107	0.116745	0.0851655	0.109507	0.037536	0.15834
1	28281726	-	TTATGTT	FALSE	FALSE	TRUE	FALSE	FALSE	FALSE	FALSE	FALSE	FALSE	0	0	0.247502	0.0793624	0.0319516	0	0	0	0
1	28282424	-	TATTACA	FALSE	FALSE	TRUE	FALSE	FALSE	FALSE	FALSE	FALSE	FALSE	0.348864	0.365189	0.792176	0	0.173825	0.383079	0.743077	0	0
1	28282427	-	AGGTATT	FALSE	FALSE	FALSE	FALSE	FALSE	TRUE	FALSE	FALSE	FALSE	0.247919	0.487874	0.520706	0.181395	0.220986	0.40656	0.480299	0.161953	0
1	28282502	-	AGGTGGG	FALSE	TRUE	FALSE	TRUE	TRUE	FALSE	FALSE	TRUE	FALSE	0.0288939	0.0434524	0.0291155	0.0369019	0.0318269	0.0178114	0.0292493	0.0386453	0.066573
1	28283967	-	AGCTCTT	TRUE	TRUE	TRUE	TRUE	TRUE	TRUE	FALSE	TRUE	FALSE	0.120287	0.181269	0.141291	0.127388	0.16778	0.137083	0.0780841	0.101029	0.171092
1	28300155	-	CCTTGGA	FALSE	TRUE	TRUE	TRUE	FALSE	FALSE	FALSE	FALSE	FALSE	0.104216	0.133366	0.193786	0.137729	0.113641	0.141534	1	0.123397	0.0578806
1	28306239	+	CTTTGTT	FALSE	FALSE	FALSE	FALSE	TRUE	FALSE	FALSE	TRUE	FALSE	0.16385	0.170017	0.260984	0	0.321907	0.0614624	0.374092	0.249158	0.177117
1	28328366	+	ATGTGTA	FALSE	TRUE	TRUE	TRUE	TRUE	TRUE	FALSE	FALSE	FALSE	0.045758	0.0508382	0.0513685	0.0505233	0.0385363	0.040427	0	0.0196531	0
1	28328863	+	ACCTCTT	FALSE	FALSE	FALSE	FALSE	TRUE	FALSE	FALSE	FALSE	FALSE	0.0805101	0.0766212	0.0930355	0.0900188	0.115249	0.07436	0	0.027707	0
1	28338970	-	GGCTCTC	FALSE	FALSE	FALSE	FALSE	FALSE	FALSE	FALSE	FALSE	TRUE	0.0544749	0.0518272	0.0422882	0.0743461	0.0690184	0.0864718	0	0.0568661	0.0807368
1	28347923	-	TTGTCGT	FALSE	FALSE	FALSE	TRUE	FALSE	FALSE	TRUE	TRUE	FALSE	0.0921791	0.0737309	0.0526279	0.128414	0.104214	0.117457	0.168233	0.116366	0.0715859
1	28371902	-	AACTGTA	FALSE	TRUE	FALSE	FALSE	FALSE	TRUE	FALSE	FALSE	FALSE	0.0842463	0.201986	0.0510332	0.0764481	0.131351	0.205752	0.0839718	0.0731398	0.0973346
1	28417795	-	CAATAGG	TRUE	FALSE	FALSE	FALSE	FALSE	FALSE	FALSE	FALSE	FALSE	0.886819	0	0.84924	0	0.930823	0.908305	NaN	0.776087	0.765414
1	28422428	-	GGCTCTG	TRUE	TRUE	TRUE	TRUE	TRUE	TRUE	FALSE	TRUE	FALSE	0.17738	0.191246	0.173185	0.223861	0.149786	0.134899	0.352616	0.176398	0.111814
1	28423071	-	CGGTCGC	TRUE	TRUE	TRUE	FALSE	FALSE	TRUE	FALSE	TRUE	FALSE	0.115565	0.144121	0.14139	0.0686354	0.0801753	0.118391	0	0.097057	0.15946
1	28431097	+	GCTTCGT	FALSE	FALSE	TRUE	FALSE	FALSE	FALSE	FALSE	FALSE	FALSE	0.0931034	0.120199	0.228085	0	0	0.168092	NaN	0	0.169724
1	28453228	-	AGCTGAG	TRUE	FALSE	FALSE	FALSE	FALSE	FALSE	FALSE	FALSE	TRUE	0.40949	0.265987	0.338963	0.506253	0.375089	0	NaN	0.154115	0.295227
1	28459443	+	AGATCTG	TRUE	TRUE	FALSE	FALSE	TRUE	FALSE	FALSE	FALSE	FALSE	0.0926491	0.0933747	0.0583322	0.0369548	0.0635172	0.0356107	0.0267095	0.0581169	0.0497007
1	28476475	+	GGTTGTA	TRUE	FALSE	FALSE	FALSE	FALSE	FALSE	FALSE	FALSE	FALSE	0.134755	0.0794567	0.0681232	0.0458752	0.0310716	0.0589415	0.113107	0.0539775	0.0807188
1	28487108	+	CCGTCTT	TRUE	FALSE	FALSE	FALSE	FALSE	FALSE	FALSE	FALSE	FALSE	0.0909538	NaN	0	0	0	NaN	NaN	0	NaN
1	285089	+	ATCTCTG	FALSE	FALSE	FALSE	FALSE	FALSE	TRUE	FALSE	TRUE	FALSE	0.152718	0.176879	0.271351	0.123007	0.154645	0.188137	0	0.302957	0.280441
1	28517025	+	TGGTATG	FALSE	FALSE	FALSE	TRUE	FALSE	FALSE	TRUE	FALSE	FALSE	0.389451	0.310794	0.415686	0.69602	0.345744	0	0.345744	0.206027	0.345744
1	28529045	-	TGGTCGT	FALSE	FALSE	FALSE	FALSE	FALSE	FALSE	FALSE	FALSE	TRUE	0.0108324	0.0167429	0.0133543	0.00509574	0.00279003	0.0278284	0.0227647	0.0120485	0.129658
1	28529084	-	TGGTAGA	FALSE	FALSE	FALSE	FALSE	FALSE	FALSE	FALSE	FALSE	TRUE	0.0332993	0.0253572	0	0	0.0235982	0	0	0.00262063	0.191955
1	28530029	-	CAATGGG	FALSE	FALSE	FALSE	FALSE	FALSE	FALSE	FALSE	FALSE	TRUE	0.00171573	0.000954271	0.0071529	0.00887305	0	0	0	0.00076632	0.070027
1	28532351	-	GTTTGTA	FALSE	FALSE	FALSE	FALSE	FALSE	TRUE	FALSE	FALSE	FALSE	0.0599064	0.0522305	0.0801787	0	0.0698019	0.11025	0.0554908	0.0386001	0.152743
1	28533511	-	TCTTCGT	FALSE	FALSE	FALSE	TRUE	FALSE	TRUE	FALSE	FALSE	FALSE	0.101534	0.157473	0.120661	0.241636	0.153119	0.228028	0.116911	0.0808816	0.255856
1	28535212	+	TCGTGGA	FALSE	FALSE	FALSE	FALSE	FALSE	FALSE	FALSE	TRUE	FALSE	0.0176634	0.0236421	0.00284828	0	0.0205379	0.00476161	0.023235	0.0894126	0.0286787
1	28550727	-	GGTTGCT	FALSE	FALSE	FALSE	FALSE	FALSE	FALSE	FALSE	FALSE	TRUE	0.0522421	0.0231153	0.0577733	0.0795738	0.0980186	0.0571305	0.138218	0.0125231	0.130745
1	28555364	-	AGGTATC	FALSE	TRUE	FALSE	FALSE	FALSE	FALSE	FALSE	FALSE	FALSE	0.00735338	0.0398822	0.00756801	0.0157895	0.0315044	0.0161582	0	0.0545645	0
1	28571370	+	AGCTCTG	FALSE	FALSE	TRUE	FALSE	FALSE	FALSE	FALSE	FALSE	FALSE	0.202877	0.173479	0.262759	0.0955948	0.137256	0.198769	0.173479	0	0.0249683
1	28573346	+	TGGTGTG	FALSE	FALSE	FALSE	FALSE	FALSE	FALSE	TRUE	FALSE	FALSE	0.01985	0.0262071	0.0477685	0.00600111	0	0.0229885	0.0837203	0.0243233	0.0489933
1	28573827	+	GAGTATC	FALSE	FALSE	FALSE	FALSE	FALSE	FALSE	TRUE	FALSE	FALSE	0.014878	0	0.0372907	0.0219635	0	0	0.194647	0	0
1	28578951	-	AGCTCTG	TRUE	FALSE	FALSE	FALSE	FALSE	FALSE	FALSE	FALSE	FALSE	0.150981	0.0511361	0.0849941	0.0358804	0.0729871	0	0	0.0580846	0.0189766
1	28580004	-	AGATCGG	FALSE	TRUE	TRUE	FALSE	FALSE	FALSE	FALSE	TRUE	TRUE	0.0566051	0.181809	0.188644	0	0.0491703	0.0744805	0	0.0781307	0.0712061
1	28587411	-	AGCTCCG	TRUE	TRUE	TRUE	TRUE	TRUE	FALSE	FALSE	TRUE	TRUE	0.0999667	0.0980471	0.0785966	0.102644	0.0809777	0.0646585	0.115731	0.0735041	0.12704
1	28593459	+	TGGTACA	TRUE	FALSE	FALSE	FALSE	FALSE	FALSE	FALSE	FALSE	FALSE	0.616445	0.314215	0	0	0	0.271782	0	0	0.38998
1	28593776	+	GGTTCTG	TRUE	FALSE	FALSE	FALSE	FALSE	FALSE	TRUE	FALSE	FALSE	0.0708769	0.0378838	0.0374645	0.0665554	0.0430207	0.0475719	0.0948922	0.0332234	0.0521963
1	28697343	+	ATCTCTG	TRUE	TRUE	TRUE	TRUE	FALSE	TRUE	FALSE	TRUE	TRUE	0.141556	0.152566	0.145283	0.16312	0.108829	0.17371	0.157626	0.134922	0.10043
1	28697672	+	GGCTCTG	FALSE	TRUE	FALSE	FALSE	FALSE	FALSE	FALSE	FALSE	FALSE	0.0896242	0.0954069	0.0553065	0.0471469	0.0900243	0.0451624	0.0758515	0.067923	0.0222919
1	28697731	+	TGCTGTA	FALSE	FALSE	FALSE	FALSE	FALSE	FALSE	FALSE	TRUE	FALSE	0.0199099	0.0523797	0.115378	0.00680705	0.0489722	0.0624298	0.0851146	0.0800362	0.0631039
1	28698428	+	ACTTTCT	FALSE	FALSE	FALSE	FALSE	TRUE	FALSE	FALSE	FALSE	FALSE	0	0	0	0	0.0171804	0	0	0	0
1	28715470	+	GGCTCTC	TRUE	TRUE	TRUE	FALSE	FALSE	FALSE	FALSE	TRUE	FALSE	0.225949	0.198975	0.25061	0.152579	0.19489	0.193418	0.302171	0.139439	0.127153
1	28716635	+	TGATCGG	FALSE	FALSE	FALSE	FALSE	FALSE	FALSE	FALSE	TRUE	FALSE	0.01568	0.0789352	0	0.0645365	0.0507383	0.0687799	0.0971193	0.08829	0
1	28723122	-	TGATGGT	TRUE	TRUE	FALSE	FALSE	FALSE	FALSE	FALSE	FALSE	TRUE	0.0779566	0.119562	0.0397725	0.123735	0.0457825	0.139489	0	0.0433071	0.0718948
1	28758154	+	AGCTCGC	FALSE	FALSE	TRUE	FALSE	FALSE	FALSE	FALSE	FALSE	FALSE	0.366878	0	0.346266	0	0.152849	0.170485	NaN	0.327812	0
1	28759082	+	GCTTCCG	TRUE	FALSE	TRUE	FALSE	FALSE	FALSE	FALSE	FALSE	FALSE	0.507564	0	0.536439	0.505795	0.613102	0.543694	NaN	0	0
1	28759221	+	TTTTCAA	FALSE	FALSE	FALSE	FALSE	FALSE	TRUE	FALSE	FALSE	FALSE	0.337185	0	0.0894784	0	0.149704	0.498447	NaN	0	NaN
1	28765689	-	ATCTCTG	FALSE	FALSE	FALSE	FALSE	FALSE	FALSE	FALSE	FALSE	TRUE	0	0	0	NaN	0	0	NaN	0	0.160468
1	28767265	-	ATCTCAC	FALSE	FALSE	FALSE	FALSE	FALSE	FALSE	FALSE	FALSE	TRUE	0.260883	0	0.103428	0.1234	0.0940365	0	0	0.041447	0.119782
1	28777539	+	TGGTATC	FALSE	TRUE	FALSE	FALSE	FALSE	FALSE	FALSE	FALSE	FALSE	0.0533513	0.0441589	0.0309396	0.00930825	0	0	0.0918806	0.0101514	0.00952159
1	28777832	+	AGATCGG	FALSE	FALSE	FALSE	FALSE	FALSE	FALSE	FALSE	FALSE	TRUE	0.0499894	0.0118361	0.0347204	0.0376364	0.0333147	0.0475182	0	0.0514427	0.0555725
1	28812838	-	GTTTCCG	FALSE	FALSE	FALSE	FALSE	FALSE	FALSE	TRUE	FALSE	FALSE	0.461437	0.399886	0.158425	0.489535	0	0	0.510195	0.337401	0.23508
1	2884114	+	TGTTGTA	TRUE	FALSE	TRUE	TRUE	TRUE	FALSE	FALSE	FALSE	TRUE	0.176259	0.115208	0.127442	0.145478	0.121713	0.112287	0.108519	0.0733166	0.170478
1	2885207	+	GTTTCCG	TRUE	TRUE	TRUE	TRUE	TRUE	FALSE	FALSE	TRUE	FALSE	0.480064	0.36568	0.43488	0.519698	0.399493	0.29957	0	0.408917	0.476646
1	2886199	+	GCTTGTT	FALSE	FALSE	FALSE	FALSE	TRUE	FALSE	FALSE	FALSE	FALSE	0.0304267	0.0563649	0.0171491	0.065201	0.0681155	0.0422186	0	0.0448604	0.0389149
1	28865427	+	TCTTTCT	TRUE	FALSE	FALSE	FALSE	FALSE	FALSE	FALSE	FALSE	FALSE	0.259286	0	0	0	0	0	0	0	0
1	28875170	-	AGCTCAG	TRUE	FALSE	TRUE	TRUE	FALSE	FALSE	FALSE	TRUE	TRUE	0.375984	0.253654	0.304248	0.406403	0.324916	0.24786	0.475514	0.333517	0.325397
1	28883783	+	TGGTCCG	FALSE	FALSE	TRUE	FALSE	FALSE	FALSE	FALSE	FALSE	FALSE	0.0529952	0.0332828	0.132174	0.0552646	0.0293753	0.0754404	0.019461	0.0112797	0.0342985
1	28889447	+	ACTTCCA	FALSE	FALSE	FALSE	FALSE	FALSE	FALSE	TRUE	TRUE	TRUE	0.166971	0.509702	0	0	0.320797	0.389459	0.778491	0.80079	0.836072
1	28892839	+	CTGTAGT	FALSE	FALSE	FALSE	FALSE	FALSE	FALSE	FALSE	TRUE	FALSE	0.0543595	0.129192	0	0	0.0304258	0	0	0.289156	0.0670065
1	28902540	-	GAGTGTA	FALSE	FALSE	FALSE	FALSE	FALSE	FALSE	FALSE	FALSE	TRUE	0.0793127	0.0338668	0.0701489	0.0827481	0.0299473	0.124647	0.0726772	0.0500338	0.127981
1	28922800	-	TTTTCTT	FALSE	FALSE	FALSE	FALSE	FALSE	FALSE	TRUE	FALSE	FALSE	0.255122	0.279312	0.128175	0.312178	0.113001	0.149758	0.284279	0.113689	0.221241
1	28934367	+	TGCTCGG	FALSE	FALSE	FALSE	FALSE	FALSE	FALSE	TRUE	FALSE	TRUE	0.178276	0.116422	0.16311	0.176564	0.13119	0.176231	0.230243	0.163884	0.164187
1	28934857	+	AGCTCTG	TRUE	FALSE	FALSE	TRUE	TRUE	TRUE	TRUE	TRUE	TRUE	0.14873	0.0894089	0.0891633	0.143792	0.149736	0.167721	0.115919	0.131655	0.110474
1	28936184	-	CTTTAGC	TRUE	TRUE	TRUE	TRUE	TRUE	TRUE	FALSE	TRUE	TRUE	0.90687	0.95961	0.939936	0.912709	0.912352	0.9929	0.979605	1	0.982314
1	28941022	+	TGATCGG	FALSE	FALSE	FALSE	FALSE	FALSE	FALSE	TRUE	FALSE	FALSE	0.0499894	0	0.0568373	0.116214	0.0427588	0	0.0900635	0.112345	0.167262
1	28952554	-	TGTTAGG	TRUE	FALSE	FALSE	FALSE	FALSE	FALSE	FALSE	FALSE	FALSE	0.756983	0.444786	0.512454	0.570135	0	0.85905	NaN	0.512454	0
1	28959829	+	CTCTCCC	TRUE	FALSE	FALSE	FALSE	FALSE	FALSE	FALSE	FALSE	FALSE	0.247312	0.190496	0.104842	0.0960793	0.169574	0.176195	0.109756	0.159151	0.160689
1	2897315	-	GGTTGGC	FALSE	FALSE	FALSE	TRUE	FALSE	FALSE	FALSE	FALSE	FALSE	0.124005	0.1083	0.167516	0.175393	0.0230577	0.0600924	0.252762	0.0823924	0.105669
1	28990642	-	GGGTGTA	FALSE	FALSE	FALSE	TRUE	FALSE	FALSE	FALSE	FALSE	FALSE	0	0.0705494	0	0.137374	0.0383366	0	0	0.135747	0.0468424
1	28999906	-	AGATCGG	TRUE	FALSE	FALSE	TRUE	FALSE	FALSE	TRUE	TRUE	FALSE	0.137315	0.0726074	0.129513	0.158464	0.0866957	0.0697861	0.155869	0.149776	0.0853769
1	29009394	-	CGCTCGG	TRUE	TRUE	TRUE	TRUE	TRUE	FALSE	FALSE	FALSE	FALSE	0.477415	0.306284	0.306408	0.28915	0.317229	0.269969	0	0.228529	0
1	29009944	-	TTGTCGA	FALSE	FALSE	TRUE	TRUE	TRUE	TRUE	FALSE	TRUE	FALSE	0.168788	0.107085	0.237586	0.233478	0.197921	0.287321	0	0.223391	0.393407
1	29070555	+	TCCTCTC	TRUE	FALSE	FALSE	FALSE	FALSE	FALSE	FALSE	FALSE	FALSE	0.156899	0.0292653	0.0114903	0.0413196	0.0513412	0.0219441	0.50546	0.0925192	0.043952
1	29076467	-	GTTTCCA	FALSE	FALSE	FALSE	FALSE	FALSE	FALSE	FALSE	FALSE	TRUE	0	0.138142	0	0	0.470447	NaN	NaN	0	0.404398
1	29098170	+	AGCTCTC	TRUE	TRUE	TRUE	FALSE	TRUE	FALSE	FALSE	FALSE	TRUE	0.267318	0.159271	0.229941	0.168762	0.181748	0.114749	0.0535951	0.138705	0.24454
1	29100793	+	ATCTCCG	FALSE	FALSE	FALSE	FALSE	FALSE	FALSE	TRUE	FALSE	TRUE	0.264546	0.1755	0.0927564	0.0702661	0.155137	0.0516723	0.1735	0.104462	0.130607
1	29119010	+	GGTTGGG	TRUE	TRUE	FALSE	FALSE	FALSE	FALSE	FALSE	FALSE	FALSE	0.117672	0.112426	0.0877093	0.100374	0.0723624	0.050756	0	0.0298451	0
1	29136618	+	AGCTCTG	FALSE	FALSE	FALSE	FALSE	FALSE	FALSE	FALSE	FALSE	TRUE	NaN	0.208532	0.127153	0	0	NaN	0	0	0.106464
1	29167447	+	ACTTCCA	FALSE	FALSE	FALSE	FALSE	FALSE	FALSE	FALSE	FALSE	TRUE	0.204643	0.0506596	0.254366	0.0767295	0.326271	0.339654	0.201477	0.314161	0.421496
1	29207456	+	AGGTAAC	FALSE	TRUE	FALSE	FALSE	FALSE	FALSE	FALSE	FALSE	FALSE	0.045395	0.223695	0.106368	0	0.0765556	0.038203	0	0.0404352	0.0883593
1	29238684	-	AGGTATT	FALSE	FALSE	FALSE	FALSE	FALSE	FALSE	FALSE	TRUE	FALSE	0	0.0158085	0	0	0.016099	0.0147805	0	0.0361737	0.022215
1	29238733	-	CGATCGG	FALSE	TRUE	FALSE	FALSE	FALSE	FALSE	FALSE	FALSE	FALSE	0	0.141402	0.15957	0.0548077	0.074866	0.0656119	0	0.0666375	0.0462425
1	29269966	+	GAGTATC	FALSE	FALSE	FALSE	FALSE	FALSE	FALSE	FALSE	TRUE	TRUE	0.0846551	0.120948	0.132741	0.105165	0.131941	0.0370207	0.0797301	0.202321	0.13283
1	29270229	+	GGCTCTG	FALSE	FALSE	FALSE	FALSE	FALSE	FALSE	FALSE	TRUE	FALSE	0.096229	0.0945317	0.130049	0.159669	0.132621	0.133939	0.166987	0.129461	0.0399255
1	2927773	+	GAGTGTA	FALSE	FALSE	FALSE	FALSE	FALSE	FALSE	FALSE	FALSE	FALSE	0.018326	0.00238909	0.0102755	0.0232319	0.0100737	0.00446691	0.0105743	0.00512468	0.0225023
1	2927831	+	TGATCGG	FALSE	FALSE	FALSE	FALSE	FALSE	FALSE	FALSE	FALSE	FALSE	0.0174007	0.00614352	0.0230737	0.0106715	0.0197658	0.0301952	0.0265474	0	0.00815145
1	29290518	+	GGGTGTA	FALSE	TRUE	FALSE	TRUE	FALSE	FALSE	FALSE	FALSE	TRUE	0.0534986	0.0454683	0.0571102	0.0722441	0.0596566	0.0598991	0	0.0248615	0.0448656
1	29304276	-	ACTTCCG	FALSE	FALSE	FALSE	FALSE	FALSE	FALSE	FALSE	FALSE	TRUE	0.124906	0.146509	0.0957222	0.246517	0.162189	0.131121	0.095424	0.132071	0.192058
1	29307179	+	CCCTCTG	FALSE	FALSE	FALSE	FALSE	FALSE	FALSE	TRUE	FALSE	FALSE	0	0	0.107352	NaN	0	0	0.0998457	NaN	NaN
1	29336376	+	TTTTTGT	FALSE	FALSE	FALSE	FALSE	FALSE	FALSE	FALSE	FALSE	TRUE	0	0	0	0	0	0	0	0	0.582291
1	29339436	+	CGGTGAC	FALSE	FALSE	FALSE	FALSE	TRUE	FALSE	FALSE	FALSE	FALSE	0.0239571	0.0217414	0.0195287	0.0286908	0.038274	0.0159341	0	0.0380906	0.0176544
1	29346640	+	AGCTCGG	FALSE	FALSE	FALSE	FALSE	FALSE	FALSE	FALSE	FALSE	TRUE	0.107046	0.111542	0.0968058	0.144244	0.123888	0.0879351	0.112388	0.0780801	0.134537
1	29346645	+	GGATAAA	FALSE	FALSE	TRUE	FALSE	FALSE	FALSE	FALSE	FALSE	FALSE	0.00618021	0.00413024	0.0192255	0.0123245	0.00617827	0.00730124	0.00823152	0.00852992	0.00839662
1	29346778	+	TGCTCTG	TRUE	TRUE	TRUE	FALSE	TRUE	TRUE	FALSE	TRUE	TRUE	0.0810802	0.0952332	0.0848653	0.0910087	0.074286	0.108241	0.0164861	0.0643672	0.0623749
1	29346955	+	GACTCTG	FALSE	FALSE	FALSE	FALSE	FALSE	FALSE	FALSE	FALSE	TRUE	0.0824823	0.0782199	0.0594505	0.0818357	0.0611564	0.0520951	0.123511	0.0487388	0.0872354
1	29346963	+	TGATCGG	TRUE	TRUE	TRUE	FALSE	TRUE	TRUE	FALSE	TRUE	TRUE	0.0661082	0.0531628	0.0530289	0.0534782	0.0606803	0.0442722	0.0316275	0.0393104	0.0517173
1	29358427	+	GGTTGTA	FALSE	FALSE	FALSE	FALSE	FALSE	FALSE	TRUE	FALSE	FALSE	0.0943926	0.0486023	0.067245	0.0655889	0.0731336	0.0619978	0.0686416	0.0410031	0.0400719
1	29365591	+	CTATCGG	FALSE	FALSE	FALSE	FALSE	TRUE	FALSE	FALSE	FALSE	FALSE	0.0858658	0.0184056	0.0229228	0.0536943	0.106963	0.0525231	0	0.044405	0.0237247
1	29365820	+	GCTTGCA	TRUE	TRUE	TRUE	TRUE	TRUE	TRUE	FALSE	TRUE	TRUE	0.121385	0.0495769	0.0691674	0.0889772	0.116044	0.0580382	0	0.0998826	0.106707
1	29388225	+	CTCTCCG	FALSE	FALSE	FALSE	FALSE	FALSE	FALSE	FALSE	FALSE	TRUE	0.122065	0.188594	0.0739898	0.157214	0.0867321	0.118101	0.16631	0.0776761	0.147675
1	2940437	-	GACTGTA	TRUE	TRUE	FALSE	TRUE	TRUE	FALSE	TRUE	FALSE	FALSE	0.104068	0.0890764	0.0342385	0.108602	0.090781	0.0268387	0.139676	0.071981	0.0764481
1	29405278	+	GCTTGAA	TRUE	FALSE	TRUE	FALSE	FALSE	FALSE	TRUE	TRUE	FALSE	0.100247	0.0926536	0.164728	0.106993	0.104508	0.0715459	0.205192	0.143669	0.0826083
1	29422303	+	TTTTATA	FALSE	FALSE	FALSE	FALSE	FALSE	FALSE	TRUE	FALSE	TRUE	0.736737	0.540659	0.540659	0.711028	0.675634	0	0.898926	0.540659	0.55332
1	29432952	-	TTTTCTT	TRUE	FALSE	FALSE	FALSE	FALSE	FALSE	FALSE	FALSE	TRUE	0.243061	0.115562	0.136267	0.202575	0.15605	0.186633	0.136829	0.234724	0.256836
1	29433895	-	TGCTGAG	TRUE	TRUE	FALSE	FALSE	FALSE	FALSE	FALSE	FALSE	FALSE	0.197709	0.291626	0.128153	0.154998	0.119402	0.152808	0.349174	0.103195	0.177346
1	29435773	-	GTTTCTG	FALSE	FALSE	FALSE	FALSE	TRUE	FALSE	FALSE	FALSE	FALSE	0.134707	0.127351	0.169825	0.0708156	0.172337	0.0643557	0.174269	0.0707216	0.102043
1	29462780	+	TGATGAG	TRUE	FALSE	TRUE	TRUE	FALSE	TRUE	FALSE	TRUE	TRUE	0.0315833	0.0161711	0.0900815	0.0456547	0.024955	0.0343101	0	0.0317669	0.046836
1	29486865	-	GGCTATG	TRUE	TRUE	TRUE	TRUE	TRUE	TRUE	TRUE	TRUE	TRUE	0.0550856	0.0646803	0.0558368	0.07305	0.0696225	0.0689814	0.0831277	0.0682907	0.0780691
1	29505749	+	CCTTCAT	FALSE	FALSE	FALSE	FALSE	FALSE	FALSE	TRUE	FALSE	FALSE	0.167001	0.480043	0.347102	0.462413	0.416438	0	0.480043	0.621779	0.653841
1	29507203	+	GGCTATG	FALSE	TRUE	FALSE	FALSE	FALSE	FALSE	FALSE	FALSE	FALSE	0.0148421	0.110363	0	0.00605318	0	0	0.0353785	0.0116598	0
1	29518697	-	GGCTCTG	TRUE	FALSE	FALSE	FALSE	FALSE	FALSE	FALSE	FALSE	FALSE	0.0904052	0.0725711	0.100557	0.0788584	0.0776007	0.0938332	0	0.0430417	0.0601959
1	2953574	-	AGTTGTA	TRUE	TRUE	TRUE	FALSE	FALSE	TRUE	FALSE	TRUE	TRUE	0.179948	0.177859	0.223734	0.142082	0.206858	0.194247	0	0.192601	0.176419
1	29542970	-	AGTTCAA	TRUE	FALSE	TRUE	FALSE	FALSE	FALSE	FALSE	FALSE	FALSE	0.41108	0.418936	0.771122	0	0.324612	0.276501	0.438479	0.172933	0
1	29547547	-	TCTTACG	FALSE	FALSE	FALSE	FALSE	FALSE	FALSE	TRUE	FALSE	FALSE	0.257498	0.306563	0.400168	0.176293	0.243193	0.146792	0.842323	0.181311	0.148122
1	29548399	-	GGTTACT	FALSE	FALSE	FALSE	FALSE	FALSE	FALSE	FALSE	TRUE	FALSE	0.067987	0.081835	0	0.083882	0.0631367	0.0610202	0.0497634	0.114503	0.115743
1	29551160	+	GGCTCCG	TRUE	FALSE	TRUE	FALSE	FALSE	TRUE	FALSE	TRUE	TRUE	0.181573	0.110103	0.137947	0.0959004	0.0958109	0.129706	0.0310394	0.130716	0.104145
1	29551296	+	GGATCGG	FALSE	FALSE	FALSE	FALSE	FALSE	TRUE	FALSE	FALSE	FALSE	0.0636219	0.0813992	0.0342407	0.0206802	0.0758065	0.12326	0.0839152	0.0209928	0.0359824
1	29551357	+	AGGTCGG	FALSE	FALSE	FALSE	FALSE	FALSE	FALSE	FALSE	FALSE	TRUE	0.0298722	0.0446293	0.00765185	0.145564	0.0312513	0.0378787	0	0.0342113	0.0860153
1	29551362	+	GGTTGGA	FALSE	FALSE	TRUE	FALSE	FALSE	FALSE	FALSE	FALSE	FALSE	0.132166	0.131258	0.0958204	0.0427294	0.0808858	0.010542	0.214718	0.0295646	0.0570065
1	29569821	-	GGTTGTG	TRUE	FALSE	FALSE	FALSE	FALSE	FALSE	FALSE	FALSE	FALSE	0.254174	0.129322	0.0551314	0.156378	0.0705917	0.0924668	0	0.0256029	0.0253714
1	29576965	+	CTGTATC	TRUE	TRUE	FALSE	FALSE	FALSE	TRUE	FALSE	FALSE	FALSE	0.0332208	0.0459612	0.00470672	0.0266592	0.0354174	0.026966	0.0459056	0.0154786	0
1	29577301	+	AGCTCTG	TRUE	TRUE	TRUE	FALSE	TRUE	FALSE	FALSE	TRUE	FALSE	0.119538	0.108581	0.104212	0.107544	0.129703	0.0585875	0.0352011	0.0947663	0
1	29586127	+	TTCTCGG	FALSE	FALSE	FALSE	FALSE	TRUE	FALSE	FALSE	FALSE	TRUE	0.147989	0.170057	0.0719922	0.107115	0.232116	0.0606537	0	0.0929841	0.160583
1	29587583	+	AGGTAAA	FALSE	FALSE	FALSE	FALSE	FALSE	FALSE	FALSE	FALSE	TRUE	0	1	0	0	0.894561	0.927429	NaN	0.962793	0.674321
1	29594046	+	TTCTCGG	TRUE	TRUE	FALSE	TRUE	FALSE	FALSE	FALSE	FALSE	FALSE	0.184827	0.181191	0.122177	0.195234	0.106578	0.092756	NaN	0.0909693	0.0834387
1	29624491	-	AGCTGAG	FALSE	TRUE	FALSE	FALSE	FALSE	FALSE	FALSE	TRUE	FALSE	0.208489	0.285715	0.226699	0.210373	0.20756	0.135085	0	0.366814	0.178885
1	296485	-	GGCTCTG	TRUE	FALSE	FALSE	FALSE	FALSE	FALSE	FALSE	FALSE	FALSE	0.124534	0.0840459	0.125944	0.10264	0.0654931	0.137102	0.0446001	0.0553065	0.0842552
1	29655813	-	CGATCGG	FALSE	TRUE	FALSE	FALSE	FALSE	FALSE	FALSE	FALSE	TRUE	0.0966479	0.169988	0.0853769	0.0917349	0.0938194	0	0	0.111109	0.133863
1	29659140	-	GTGTTCT	FALSE	FALSE	FALSE	FALSE	FALSE	FALSE	FALSE	FALSE	TRUE	0	0	0.015587	0	0	0	0	0	0.0528256
1	29660426	+	CGATCGG	TRUE	TRUE	TRUE	FALSE	TRUE	TRUE	FALSE	TRUE	TRUE	0.140452	0.109465	0.118108	0.0648245	0.0821528	0.0927165	0.106415	0.0808907	0.115097
1	29662473	+	ACATAGT	FALSE	FALSE	FALSE	FALSE	TRUE	FALSE	FALSE	FALSE	FALSE	0.930382	1	0.99618	0.98566	0.990543	1	0	0.993002	0.999376
1	29662509	+	GGTTGTG	TRUE	TRUE	TRUE	TRUE	TRUE	TRUE	TRUE	TRUE	TRUE	0.141582	0.0884581	0.118279	0.122785	0.0805253	0.0699244	0.166443	0.0979862	0.0884728
1	29664587	+	GTCTCCA	TRUE	FALSE	FALSE	FALSE	FALSE	FALSE	FALSE	FALSE	FALSE	0.115594	0.0974734	0.0806093	0.0889011	0.0618905	0.0736162	0.0495295	0.047152	0.0680495
1	29664721	+	CGATCGA	TRUE	TRUE	FALSE	FALSE	FALSE	FALSE	FALSE	FALSE	TRUE	0.0693161	0.0620527	0.0492152	0.0558621	0.0432146	0.0444	0.0575446	0.0299187	0.058013
1	29671636	+	GTTTCCT	FALSE	FALSE	FALSE	FALSE	FALSE	FALSE	FALSE	TRUE	FALSE	0.159583	0.198998	0.444389	0.334217	0.282191	0.403261	0.295036	0.390722	0.28083
1	29675365	+	TGCTCTT	TRUE	FALSE	FALSE	FALSE	TRUE	FALSE	FALSE	FALSE	FALSE	0.178941	0.162091	0.106752	0.138496	0.188469	0.0483803	0.107364	0.0852427	0.0238596
1	29736140	+	CGGTGGA	FALSE	FALSE	FALSE	FALSE	FALSE	FALSE	FALSE	FALSE	FALSE	0.0161504	0.00662708	0.00477188	0.0107694	0.0109888	0.00881361	0.0126537	0.0118063	0.00484329
1	29752980	-	GTTTGTA	FALSE	FALSE	FALSE	FALSE	FALSE	FALSE	TRUE	TRUE	TRUE	0.138596	0.148538	0.212463	0.0945382	0.177646	0.159706	0.220283	0.221641	0.228206
1	29780502	-	CTTTAGA	FALSE	FALSE	FALSE	FALSE	FALSE	FALSE	TRUE	FALSE	FALSE	0.0634202	0.038559	0	0	0	0	0.507309	0.0324238	0.0206142
1	29780510	-	CGATCGG	FALSE	FALSE	FALSE	TRUE	FALSE	FALSE	FALSE	FALSE	FALSE	0.0458836	0.0407496	0.0489027	0.176695	0.0575446	0.060281	0	0.0489027	0.0667208
1	29801348	+	GGCTCGT	FALSE	TRUE	FALSE	FALSE	FALSE	TRUE	TRUE	FALSE	FALSE	0.163714	0.227322	0.148976	0.154568	0.180398	0.236747	0.242507	0.0834438	0.123672
1	29804177	+	GGTTCGA	TRUE	FALSE	FALSE	FALSE	FALSE	FALSE	FALSE	FALSE	FALSE	1	0.54593	0.758887	1	0.593581	0	0.953116	0.718887	0.349014
1	29805126	-	ATGTAAG	FALSE	TRUE	FALSE	FALSE	FALSE	FALSE	FALSE	FALSE	TRUE	0.402432	0.619558	0	0.219773	0	0	0.561155	0.143879	0.181695
1	29806147	-	GGTTGTA	FALSE	FALSE	FALSE	FALSE	FALSE	FALSE	FALSE	FALSE	TRUE	0.0506381	0.0206703	0.0946845	0.0717355	0.0434387	0.0230964	0.0332548	0.0128411	0.0836915
1	29808837	-	TGATCGG	FALSE	FALSE	FALSE	FALSE	TRUE	FALSE	FALSE	FALSE	TRUE	0.0201357	0.0557382	0.118476	0.079799	0.0927165	0.0370851	0	0.0392188	0.0654722
1	29809061	-	CGATCGG	TRUE	TRUE	FALSE	FALSE	TRUE	FALSE	FALSE	TRUE	TRUE	0.152534	0.0908919	0.0511203	0.0801746	0.0840592	0.0843972	0.146073	0.0938821	0.145756
1	29809070	-	GGCTATG	FALSE	FALSE	FALSE	FALSE	FALSE	FALSE	FALSE	TRUE	FALSE	0.0440652	0.0344313	0	0.0163361	0.0591582	0.0717914	0	0.0543404	0.0286273
1	29817862	+	CTGTGAT	TRUE	FALSE	FALSE	FALSE	FALSE	FALSE	FALSE	TRUE	FALSE	0.135794	0.0277087	0	0.01351	0.0456386	0.0464649	0.0628912	0.113519	0.0661553
1	29818971	+	TTTTTGG	FALSE	TRUE	FALSE	FALSE	FALSE	FALSE	FALSE	FALSE	FALSE	0	0.070045	0	0	0	0	0	0	0
1	29820757	-	CTGTCCA	FALSE	FALSE	FALSE	FALSE	FALSE	FALSE	TRUE	FALSE	FALSE	0.255388	0.0832234	0	0.134255	0.224314	0.207349	0.400626	0	0.315902
1	2985558	+	TGCTCTT	FALSE	FALSE	FALSE	TRUE	FALSE	FALSE	FALSE	FALSE	FALSE	0.127509	0.0713094	0	0.0958635	0	0	0	0.0363418	0
1	29873907	+	CGATCGG	FALSE	FALSE	FALSE	FALSE	TRUE	FALSE	FALSE	FALSE	FALSE	0.199029	0.132873	0.171383	0	0.158596	0	NaN	0.185017	0
1	29883237	-	GGTTCAA	FALSE	FALSE	TRUE	FALSE	FALSE	FALSE	TRUE	FALSE	FALSE	0.154638	0.0717396	0.194966	0.0546997	0.074577	0.0926995	0.320332	0.044231	0.097442
1	29893336	+	GGTTGTA	FALSE	FALSE	TRUE	FALSE	TRUE	FALSE	FALSE	FALSE	FALSE	0.182798	0	0.267841	0.250602	0.246884	0.23938	0.331968	0.269524	0.087118
1	2990216	+	TTTTCTC	FALSE	FALSE	FALSE	FALSE	FALSE	FALSE	TRUE	FALSE	FALSE	0.264287	0.274851	0.310077	0.22364	0.081441	0.24656	0.432865	0.281981	0.257875
1	29905776	+	CTTTGCG	TRUE	TRUE	FALSE	FALSE	FALSE	FALSE	FALSE	FALSE	FALSE	0.187656	0.369566	0.180763	0.310402	0.323406	0.165639	0	0.0411233	0.238292
1	29917014	-	AGGTCGG	FALSE	FALSE	FALSE	FALSE	FALSE	FALSE	FALSE	FALSE	TRUE	0.0831506	0.0573582	0.0923386	0	0.11905	0.113239	0.0684822	0.209845	0.0709394
1	29924293	-	AAGTCGT	FALSE	FALSE	FALSE	FALSE	FALSE	FALSE	FALSE	FALSE	TRUE	0.0727577	0.0964065	0.0978478	0.0788613	0.074091	0.0570647	0.0796236	0.0321569	0.128791
1	29924779	-	AGCTCTG	TRUE	TRUE	TRUE	FALSE	FALSE	TRUE	FALSE	FALSE	TRUE	0.155613	0.130296	0.134059	0.132548	0.104007	0.117943	0.120507	0.135731	0.0930667
1	29925155	-	TGCTCGG	FALSE	FALSE	FALSE	FALSE	FALSE	FALSE	FALSE	FALSE	TRUE	0.171948	0.11923	0.0399229	0.0908658	0.107113	0.0953643	0.135202	0.0975012	0.131769
1	29928508	+	GCTTGCA	FALSE	FALSE	FALSE	FALSE	FALSE	FALSE	FALSE	TRUE	FALSE	0.0701984	0.0684387	0	0.127462	0	0.0601666	0	0.164786	0
1	29947555	+	GTCTCTG	TRUE	TRUE	FALSE	FALSE	FALSE	TRUE	FALSE	FALSE	FALSE	0.206145	0.2592	0.10538	0.174874	0.169249	0.253518	0.17255	0.182094	0.132921
1	29950480	-	GTTTCTG	TRUE	FALSE	FALSE	FALSE	FALSE	FALSE	FALSE	FALSE	FALSE	0.174585	0.118183	0.112939	0.123225	0.0970372	0.110595	0.122613	0.119963	0.0417267
1	29951893	-	ACTTGCA	FALSE	FALSE	FALSE	FALSE	TRUE	TRUE	FALSE	FALSE	FALSE	0	0	0.0640003	0.0636085	0.0994396	0.0538259	0	0.0172675	0.00116524
1	29952253	-	GGGTCGT	FALSE	TRUE	FALSE	TRUE	FALSE	TRUE	FALSE	TRUE	FALSE	0.142321	0.112141	0.116075	0.202204	0.070123	0.132364	0.0986693	0.175765	0.238902
1	29953708	-	GGTTGTA	FALSE	FALSE	FALSE	TRUE	FALSE	FALSE	FALSE	FALSE	FALSE	0.110831	0.142955	0.119896	0.264535	0.118549	0.16444	0.102935	0.0705917	0.10091
1	2995406	+	GTTTCTT	TRUE	FALSE	FALSE	FALSE	FALSE	FALSE	FALSE	FALSE	FALSE	0.192037	0.129669	0.111427	0.0829346	0.17748	0.0941966	0.0742603	0.0912491	0.0852742
1	29957088	-	TTTTAAA	FALSE	FALSE	TRUE	FALSE	FALSE	FALSE	FALSE	FALSE	FALSE	0.34717	0.303571	0.338225	0.213024	0.0974793	0.233387	0.439718	0.216176	0.374335
1	29990535	-	GATTCCG	TRUE	TRUE	FALSE	TRUE	TRUE	FALSE	FALSE	FALSE	FALSE	0.403746	0.474998	0.324223	0.53825	0.436891	0.420622	0	0.401328	0.609353
1	29993078	-	AGGTGAG	FALSE	FALSE	FALSE	FALSE	TRUE	FALSE	FALSE	FALSE	FALSE	0.525418	0	1	0.346832	0.476451	0	NaN	0.346832	0
1	29993148	-	AATTTGG	FALSE	FALSE	FALSE	TRUE	FALSE	FALSE	FALSE	FALSE	FALSE	0	0	0	0.712089	0	0	NaN	0.153355	0
1	30007728	-	GGTTGCC	FALSE	FALSE	FALSE	TRUE	FALSE	FALSE	FALSE	FALSE	TRUE	0.114136	0.115681	0.111133	0.163565	0.10901	0.107666	0.100187	0.115038	0.126727
1	30008564	-	AGGTGTA	TRUE	FALSE	FALSE	FALSE	FALSE	FALSE	FALSE	FALSE	FALSE	0.0388597	0.0345139	0.016619	0.0314796	0.0298554	0.0126565	0.0728494	0.0292774	0.0349639
1	30008577	-	TGATCGG	FALSE	FALSE	FALSE	FALSE	FALSE	FALSE	FALSE	FALSE	TRUE	0.0543207	0.060281	0.0213129	0.0224617	0.0762163	0.00825899	0.1053	0.0440502	0.0742256
1	30010153	-	TAATAGA	FALSE	FALSE	FALSE	FALSE	FALSE	FALSE	FALSE	FALSE	TRUE	0	0.979267	0.834062	0	0.946445	0.915693	NaN	0	0.972528
1	3002677	-	TCTTCCA	TRUE	FALSE	FALSE	FALSE	FALSE	FALSE	FALSE	FALSE	FALSE	0.601201	0.177471	0	0	0	0.311999	0.151292	0.276815	0.355023
1	30028390	-	TGCTCTG	FALSE	TRUE	FALSE	FALSE	FALSE	FALSE	FALSE	FALSE	FALSE	0.108013	0.134294	0.0727252	0.106032	0.112695	0.116126	0.0706293	0.0863933	0.0884906
1	30028463	-	AGCTACG	FALSE	FALSE	FALSE	FALSE	FALSE	FALSE	FALSE	FALSE	TRUE	0.0527939	0.00735658	0.0110672	0.0610329	0.0152722	0.0281302	0.0263783	0.00697386	0.153388
1	30059780	-	GAATATA	FALSE	FALSE	FALSE	FALSE	FALSE	FALSE	TRUE	FALSE	FALSE	0.290207	0	0	0	0	0.143182	0.65337	0.3776	0.189396
1	30059964	-	GGCTCTG	TRUE	FALSE	TRUE	FALSE	TRUE	TRUE	FALSE	TRUE	FALSE	0.150528	0.0946489	0.124862	0.137564	0.147739	0.120994	0.087153	0.143057	0.0672474
1	30061201	-	GGCTCTC	FALSE	TRUE	TRUE	FALSE	FALSE	FALSE	TRUE	FALSE	TRUE	0.117635	0.185432	0.184819	0.174288	0.0874131	0.0720282	0.191965	0.0977169	0.189767
1	30066044	-	GGCTCTC	TRUE	TRUE	TRUE	TRUE	FALSE	FALSE	FALSE	FALSE	TRUE	0.144926	0.221292	0.157308	0.207423	0.0656298	0.146912	0.116572	0.0863497	0.12865
1	30066050	-	GGCTCTG	TRUE	FALSE	FALSE	FALSE	FALSE	FALSE	FALSE	TRUE	TRUE	0.184388	0.149501	0.134087	0.193019	0.104831	0.0955948	0.0944147	0.132526	0.162091
1	30067017	-	CGTTGCG	TRUE	TRUE	TRUE	FALSE	TRUE	TRUE	FALSE	TRUE	TRUE	0.287099	0.308095	0.240904	0.270274	0.305254	0.27142	0.218385	0.29247	0.209708
1	30070379	+	CCGTGAG	TRUE	TRUE	TRUE	TRUE	TRUE	TRUE	FALSE	TRUE	TRUE	0.128393	0.137556	0.20616	0.164873	0.160532	0.276864	0.22264	0.126227	0.228543
1	30081178	+	TATTGCT	TRUE	FALSE	FALSE	FALSE	FALSE	FALSE	FALSE	FALSE	TRUE	0.689496	0.650263	0.638151	0	0.423941	0.675907	0	1	0.868041
1	30086904	+	AGCTCTG	FALSE	FALSE	FALSE	FALSE	TRUE	FALSE	FALSE	FALSE	FALSE	0.171092	0.111814	0.143321	0.0466509	0.25061	0.0910087	0	0.0530907	0.0368102
1	30087233	+	GGATAAA	FALSE	FALSE	FALSE	FALSE	FALSE	FALSE	FALSE	FALSE	TRUE	0	0.0232902	0	0	0	0	0	0	0.0794892
1	30088575	+	GGCTCTG	FALSE	FALSE	FALSE	FALSE	TRUE	FALSE	FALSE	TRUE	FALSE	0.0925454	0.153879	0.133674	0.131539	0.217801	0.125546	0	0.13146	0.0820965
1	30090896	+	ATCTCTG	TRUE	FALSE	FALSE	FALSE	FALSE	FALSE	FALSE	FALSE	TRUE	0.252437	0.0876301	0.175525	0.143744	0.15538	0.183106	0	0.127476	0.177061
1	30105909	-	ACGTCCA	FALSE	FALSE	FALSE	FALSE	TRUE	TRUE	FALSE	FALSE	FALSE	0.197374	0.134661	0.173756	0.280587	0.312295	0.168447	0	0.221622	0.0915916
1	30119223	+	AGCTCTG	FALSE	FALSE	FALSE	FALSE	FALSE	FALSE	TRUE	FALSE	FALSE	0.199944	0.0610994	0.0748602	0.311153	0.0419177	0.034978	0.286702	0.00179566	0.0736479
1	30124310	+	TGGTCTG	FALSE	FALSE	FALSE	FALSE	FALSE	FALSE	TRUE	FALSE	FALSE	0.0320494	0.0322065	0.084193	0.0729063	0.0744681	0.0336872	0.0640638	0.0578107	0.0202506
1	30131109	+	GAGTCAG	FALSE	FALSE	FALSE	FALSE	FALSE	FALSE	TRUE	FALSE	FALSE	0	0	0	0	NaN	0	0.193822	1	NaN
1	30153467	-	GGATGTA	FALSE	FALSE	FALSE	FALSE	TRUE	FALSE	FALSE	FALSE	FALSE	0	0	0.0552977	0	0.0312237	0	NaN	0	0
1	30154571	-	TGGTATC	FALSE	FALSE	FALSE	FALSE	TRUE	FALSE	FALSE	FALSE	FALSE	0	0.0528469	0.0375776	0	0.0324692	0	0	0	0
1	3015492	+	TGTTGCA	FALSE	FALSE	TRUE	FALSE	FALSE	FALSE	FALSE	FALSE	FALSE	0.077197	0.0767375	0.129769	0.0698946	0.0928916	0.0646526	0	0.0942491	0.148163
1	3015512	+	TCTTTCT	FALSE	TRUE	FALSE	FALSE	FALSE	FALSE	FALSE	FALSE	FALSE	0	0.00969116	0	0	0.000137424	0	0	0	0
1	30157131	-	TGCTCTG	FALSE	TRUE	FALSE	TRUE	TRUE	TRUE	TRUE	TRUE	TRUE	0.102792	0.131351	0.0890117	0.0957994	0.112988	0.111007	0.0883319	0.100335	0.109394
1	30157149	-	CTGTCGG	FALSE	FALSE	FALSE	TRUE	FALSE	FALSE	FALSE	FALSE	TRUE	0.0596698	0.0451757	0.0474857	0.0507452	0.0369007	0.0404796	0.0385541	0.0493043	0.0626718
1	30157355	+	GTCTCGC	FALSE	FALSE	FALSE	FALSE	FALSE	TRUE	FALSE	FALSE	FALSE	0.122445	0.0884089	0.164116	0.151028	0.117623	0.387233	0	0.0650742	0.152654
1	3016100	+	GATTCTG	FALSE	TRUE	FALSE	TRUE	FALSE	FALSE	FALSE	FALSE	FALSE	0.13187	0.146643	0.123683	0.192287	0.148865	0.1129	0.204305	0.133018	0.213386
1	3016878	+	AGGTATG	FALSE	FALSE	FALSE	FALSE	FALSE	TRUE	FALSE	FALSE	FALSE	0.389451	0.220986	0.46818	0	0	0.395697	0	0.220986	1
1	30169618	-	GGCTCTC	TRUE	FALSE	FALSE	FALSE	TRUE	TRUE	FALSE	FALSE	TRUE	0.198721	0.124573	0.129211	0.0756849	0.161086	0.160092	0.0639285	0.175925	0.17801
1	30171058	-	GACTGAG	FALSE	TRUE	FALSE	FALSE	FALSE	FALSE	FALSE	FALSE	TRUE	0.0601158	0.19338	0.0788637	0.0352915	0.133501	0.0210374	0	0.104535	0.178674
1	3017682	+	CGGTGGG	FALSE	FALSE	FALSE	FALSE	FALSE	TRUE	FALSE	FALSE	FALSE	0.0250471	0.02437	0.0253725	0.0205851	0.015002	0.0356707	0	0.0108955	0.0443532
1	30194293	+	TTTTGAT	TRUE	FALSE	FALSE	FALSE	FALSE	FALSE	FALSE	FALSE	FALSE	0.0918687	0.0356835	0.067699	0.0378192	0.0366059	0.0477591	0	0.0587351	0.0649948
1	30195533	+	GGCTCTG	TRUE	FALSE	FALSE	FALSE	FALSE	FALSE	FALSE	FALSE	FALSE	0.221717	0.0955948	0.115594	0.0776109	0.153879	0.126211	0.0521011	0.134749	0.103195
1	30196223	+	GGTTGTG	TRUE	FALSE	TRUE	TRUE	TRUE	FALSE	FALSE	FALSE	FALSE	0.156212	0.0844715	0.146084	0.0997996	0.158499	0.0650335	0.0961704	0.061817	0.0459869
1	30217287	+	CGCTCTG	FALSE	FALSE	FALSE	FALSE	FALSE	TRUE	FALSE	FALSE	FALSE	0.11495	0.0707933	0.119717	0.109306	0.113207	0.12482	0	0.0851431	0
1	30217391	+	TAATCGG	FALSE	FALSE	FALSE	FALSE	FALSE	FALSE	FALSE	TRUE	FALSE	0.178767	0.0220575	0	0.190681	0.190156	0.19189	0	0.323081	0.348788
1	30218009	+	TGCTCGG	FALSE	FALSE	FALSE	FALSE	FALSE	FALSE	FALSE	FALSE	TRUE	0.0990675	0.107029	0.138411	0.100286	0.112172	0.116018	0.114131	0.0825508	0.182702
1	30219547	+	GTATTGA	FALSE	FALSE	FALSE	FALSE	TRUE	FALSE	FALSE	TRUE	TRUE	0.860981	0.768846	0.941345	0.860981	0.976724	0.916081	0.873638	0.860981	0.588636
1	30233249	-	GAATGAA	FALSE	FALSE	FALSE	TRUE	TRUE	TRUE	TRUE	TRUE	FALSE	0.0486281	0.0831301	0.178824	0.30207	0.173921	0.251849	0.386294	0.233493	0.0169081
1	30247466	-	TGCTCGG	TRUE	FALSE	FALSE	TRUE	TRUE	TRUE	FALSE	TRUE	TRUE	0.225097	0.190912	0.174236	0.287509	0.239445	0.238804	0.29615	0.25961	0.237995
1	30258452	-	AGGTCTC	FALSE	FALSE	FALSE	TRUE	FALSE	FALSE	FALSE	TRUE	FALSE	0.0435879	0.0407601	0.0215421	0.0801059	0.0398017	0.0137644	0.0434954	0.0614642	0.0456707
1	30261114	-	GCCTCTG	FALSE	TRUE	FALSE	FALSE	FALSE	FALSE	FALSE	FALSE	FALSE	0.0842626	0.20646	0.0681265	0.139143	0.0766722	0.123908	0.0159111	0.106333	0.0925926
1	30289865	+	TGCTCTG	TRUE	FALSE	FALSE	FALSE	FALSE	FALSE	FALSE	FALSE	FALSE	0.187918	0.139439	0.0694435	0.0888437	0.0543639	0.0513751	0.0921223	0.0546235	0.0513751
1	30298745	-	CGTTGGT	TRUE	TRUE	FALSE	TRUE	TRUE	TRUE	FALSE	TRUE	TRUE	0.149835	0.219888	0.104919	0.181697	0.185854	0.188201	0.16298	0.179824	0.230835
1	30325720	+	TTTTTCA	FALSE	FALSE	FALSE	FALSE	FALSE	TRUE	FALSE	FALSE	FALSE	0	0	0	0	0	0.296945	0	0	0.100886
1	30361786	+	AGATCCT	FALSE	TRUE	FALSE	FALSE	FALSE	FALSE	FALSE	FALSE	FALSE	0.0828456	0.361344	0	0.130624	0.23415	0	0	0.112766	0
1	30385230	+	TTTTCCC	FALSE	FALSE	FALSE	FALSE	FALSE	FALSE	FALSE	FALSE	TRUE	0.196388	0.114103	0	0.168583	0.154307	0.368925	0	0.139647	0.254609
1	30403934	-	ACGTGGG	FALSE	TRUE	FALSE	FALSE	FALSE	FALSE	FALSE	FALSE	FALSE	0.0129664	0.0216663	0.0248995	0.0137004	0.015078	0.0172682	0.0135913	0.01018	0.0182973
1	30404498	-	GGATCGT	FALSE	TRUE	FALSE	TRUE	TRUE	FALSE	FALSE	FALSE	FALSE	0.0413252	0.0542885	0.0543353	0.0342881	0.0464765	0.0266775	0.0334235	0.0468109	0.0151026
1	30404530	-	CGATCGG	TRUE	TRUE	FALSE	TRUE	TRUE	FALSE	TRUE	TRUE	FALSE	0.0574426	0.0459485	0.0369405	0.0563537	0.0566554	0.0270359	0.062675	0.0526184	0.0257123
1	30411601	+	TGATCGG	FALSE	TRUE	FALSE	FALSE	FALSE	FALSE	FALSE	FALSE	FALSE	0.0490362	0.0952595	0.0440502	0.0534012	0.0237902	0.0277373	0.0868872	0.0451035	0.0271507
1	3042539	+	GGCTATC	TRUE	TRUE	FALSE	FALSE	TRUE	FALSE	FALSE	TRUE	TRUE	0.113968	0.103413	0.0641083	0.059605	0.0852169	0.0624214	0.0695711	0.132252	0.160502
1	306438	+	AGTTCGA	FALSE	FALSE	FALSE	FALSE	FALSE	FALSE	TRUE	FALSE	FALSE	0.872007	NaN	0.54593	NaN	1	NaN	0.935714	0.650283	NaN
1	3095818	-	AGCTCGG	TRUE	TRUE	TRUE	TRUE	TRUE	FALSE	FALSE	TRUE	TRUE	0.30274	0.283216	0.258507	0.282467	0.260351	0.258507	0.220815	0.212128	0.301993
1	3096466	-	GTGTCTG	FALSE	FALSE	FALSE	TRUE	FALSE	FALSE	FALSE	FALSE	FALSE	0.0469032	0.0198064	0.0105471	0.0564889	0.0266427	0.0447673	0	0.00906636	0.0350704
1	3098194	-	GGTTGTA	TRUE	FALSE	FALSE	FALSE	FALSE	FALSE	FALSE	FALSE	FALSE	0.212067	0.0792859	0.110682	0.122831	0.0737223	0.0242669	0.0918416	0.0705917	0.106534
1	3105799	+	GGGTGTG	FALSE	FALSE	TRUE	FALSE	FALSE	FALSE	FALSE	FALSE	FALSE	0.0495273	0.0281492	0.0666472	0.035282	0.0470452	0.0414522	0	0.0337049	0.0342526
1	3106655	+	AGGTCGG	FALSE	FALSE	TRUE	FALSE	FALSE	FALSE	FALSE	FALSE	TRUE	0.0424735	0.0704805	0.0859649	0.0647577	0.0290096	0.0428634	0	0.0443059	0.0861363
1	3113405	-	GGCTCTG	TRUE	TRUE	FALSE	FALSE	FALSE	FALSE	FALSE	FALSE	FALSE	0.164998	0.172279	0.0741638	0.0998236	0.140393	0.114804	0.00435317	0.0824898	0.0904598
1	3121019	+	AGGTGGT	FALSE	FALSE	FALSE	FALSE	FALSE	FALSE	TRUE	FALSE	FALSE	0.0197742	0.0116504	0.00714176	0.00401051	0.0296964	0.0102867	0.102425	0.0268774	0.0343348
1	3121373	+	CTGTGGT	FALSE	FALSE	FALSE	FALSE	FALSE	FALSE	FALSE	TRUE	TRUE	0.0446526	0.0369078	0.00911507	0.0140439	0.0541417	0.00843463	0.0424294	0.0887234	0.0731892
1	312470	+	CGATCGG	FALSE	FALSE	TRUE	FALSE	FALSE	FALSE	FALSE	FALSE	FALSE	0	0	0.173952	0	0	0	0	0	0.172801
1	3136323	-	ATCTCCA	FALSE	FALSE	FALSE	FALSE	FALSE	FALSE	FALSE	FALSE	TRUE	0.0616953	0.0738979	0.0821087	0.0960793	0.0326833	0.0526442	0.0320899	0.0724563	0.0897158
1	3137324	-	AGGTCGG	FALSE	FALSE	FALSE	FALSE	FALSE	FALSE	FALSE	TRUE	TRUE	0.0569964	0.0432577	0.0716831	0.0930318	0.0624274	0.053288	0	0.0816197	0.101803
1	3151511	-	TTGTAGG	TRUE	FALSE	FALSE	FALSE	FALSE	FALSE	FALSE	FALSE	FALSE	0.974811	0	0	0	0	0	NaN	0	0
1	3153680	-	GAGTCTG	FALSE	TRUE	FALSE	FALSE	FALSE	FALSE	FALSE	FALSE	FALSE	0.34242	0.429221	0.243168	0	0	0	0	0	0
1	3158782	+	CGATGGA	FALSE	FALSE	FALSE	FALSE	FALSE	FALSE	FALSE	FALSE	TRUE	0.0052868	0.00184396	0	0	0	0.00871547	0	0.00436973	0.0724162
1	3167113	-	ATTTGTG	FALSE	FALSE	TRUE	FALSE	FALSE	FALSE	FALSE	FALSE	TRUE	0.111269	0.0883881	0.148538	0.0591561	0.0933061	0.0690643	0	0.0815973	0.104149
1	3174643	+	GTTTCAA	TRUE	FALSE	FALSE	FALSE	FALSE	FALSE	TRUE	FALSE	FALSE	0.215183	0.220238	0.217036	0.0745368	0.0670012	0.14438	0.336107	0.088361	0.131947
1	3180674	-	ATATCTG	TRUE	TRUE	TRUE	FALSE	TRUE	FALSE	FALSE	FALSE	TRUE	0.710311	0.704621	0.756072	0.56053	0.727941	0.428275	0	0.262981	0.622692
1	3223020	-	GAGTGAC	FALSE	FALSE	FALSE	FALSE	FALSE	FALSE	TRUE	FALSE	FALSE	0.135255	0.091896	0.1245	0.03277	0.025018	0	0.346018	0.062121	0
1	3237296	-	GGCTCTG	TRUE	FALSE	FALSE	FALSE	FALSE	FALSE	FALSE	FALSE	FALSE	0.311153	0.148792	0.306602	0.19912	0.21374	0.227835	0	0.137796	0.0972049
1	3254034	+	TTGTCTG	FALSE	TRUE	FALSE	TRUE	FALSE	FALSE	FALSE	TRUE	TRUE	0.0966358	0.0834529	0	0.0944702	0.0470824	0.0747818	0.0348644	0.0568726	0.100026
1	3254117	+	CCCTCTG	FALSE	FALSE	FALSE	FALSE	FALSE	FALSE	TRUE	FALSE	FALSE	0.0930355	0.0718091	0.0419922	0.0897275	0.0866011	0.115052	0.131903	0.0735821	0.0817521
1	3288242	+	GGCTCTG	FALSE	FALSE	FALSE	FALSE	TRUE	FALSE	FALSE	FALSE	FALSE	0.132718	0.167997	0.19489	0.0372857	0.119817	0	0	0.0767352	0.121672
1	3288398	+	GTTTTAT	FALSE	FALSE	FALSE	FALSE	TRUE	FALSE	FALSE	FALSE	FALSE	0.220649	0	0	0.275213	0.220063	NaN	0	0.206838	0
1	3294523	-	GGCTCTG	FALSE	FALSE	FALSE	FALSE	FALSE	FALSE	FALSE	TRUE	TRUE	0.191965	0	0.133058	0.209091	0.143321	0	0	0.236851	0.222716
1	331915	-	GGTTGTA	TRUE	FALSE	FALSE	FALSE	FALSE	TRUE	FALSE	TRUE	TRUE	0.269524	0.0878726	0.16444	0.163674	0.117607	0.223114	0.116943	0.168469	0.221185
1	3329497	+	CGGTGAC	FALSE	FALSE	FALSE	FALSE	FALSE	FALSE	FALSE	FALSE	TRUE	0	0.401501	0	0	0.176877	0	NaN	0.324693	0.50802
1	3347196	-	AGGTACT	FALSE	FALSE	FALSE	FALSE	TRUE	FALSE	FALSE	TRUE	TRUE	0.355723	0	0.202819	0.254542	0.608788	0.326945	0	0.278051	0.702152
1	338668	+	GGCTCTG	FALSE	FALSE	FALSE	FALSE	TRUE	FALSE	FALSE	FALSE	FALSE	0.17522	0.100816	0.175925	0.0857431	0.268216	0.162954	0.0578762	0.188715	0.103195
1	3394691	-	TCTTGAG	TRUE	TRUE	TRUE	TRUE	TRUE	TRUE	FALSE	FALSE	TRUE	0.361654	0.283161	0.342087	0.51513	0.356117	0.362135	NaN	0.239063	0.367516
1	339773	+	GCTTGAG	FALSE	TRUE	FALSE	FALSE	FALSE	FALSE	FALSE	FALSE	FALSE	0.0450095	0.148171	0.129832	0.154228	0.105992	0.075797	0.0790382	0.034989	0.189588
1	3443465	-	TGCTCTG	FALSE	TRUE	FALSE	FALSE	FALSE	FALSE	FALSE	FALSE	FALSE	0.120797	0.107025	0.0649897	0.0454062	0.0652171	0.0800213	0	0.0279139	0.0584443
1	3443700	-	TGGTATC	TRUE	TRUE	FALSE	FALSE	FALSE	TRUE	FALSE	FALSE	FALSE	0.0639776	0.0447785	0.0213092	0.0322472	0.0214944	0.0349403	0	0	0.0193584
1	3460092	-	GGTTGTA	TRUE	TRUE	TRUE	TRUE	TRUE	TRUE	TRUE	TRUE	TRUE	0.285929	0.244355	0.296596	0.352351	0.251269	0.326261	0.241243	0.258262	0.260401
1	3460777	-	TGCTCGG	TRUE	TRUE	FALSE	TRUE	FALSE	TRUE	FALSE	FALSE	FALSE	0.17865	0.172563	0.153646	0.18621	0.174987	0.210082	0.169056	0.145287	0.109515
1	3462491	+	CGATCGG	FALSE	TRUE	FALSE	FALSE	TRUE	TRUE	FALSE	TRUE	FALSE	0.0868872	0.15032	0.0785099	0.196552	0.307067	0.176128	0	0.260515	0.219735
1	3465212	+	AGCTCTG	FALSE	FALSE	FALSE	FALSE	FALSE	FALSE	FALSE	TRUE	FALSE	0.0436179	0.0439683	0.127153	0.155007	0.0614049	0.0562174	0.0955948	0.195576	0.0234684
1	3469644	+	GGATCTG	TRUE	TRUE	TRUE	FALSE	TRUE	FALSE	TRUE	TRUE	TRUE	0.574686	0.54908	0.562091	0.443394	0.438066	0.502959	0.502959	0.460175	0.494451
1	3469718	+	CCATGAC	FALSE	FALSE	TRUE	FALSE	FALSE	FALSE	FALSE	FALSE	TRUE	0.0112816	0.0260027	0.0981125	0	0.0154907	0	0	0.0344056	0.072495
1	347026	+	GGCTCTG	TRUE	FALSE	FALSE	FALSE	FALSE	FALSE	FALSE	FALSE	FALSE	0.225634	0.0413695	0.136185	0.151663	0.152902	0.0842552	0	0.0813958	0
1	3502271	-	TTCTAGT	TRUE	FALSE	FALSE	FALSE	TRUE	FALSE	FALSE	TRUE	TRUE	0.0918219	0.0880415	0.0616039	0.00506204	0.0945201	0.0278419	0.0776778	0.108477	0.303971
1	3513384	-	AGGTCTG	TRUE	TRUE	FALSE	FALSE	TRUE	FALSE	FALSE	FALSE	FALSE	0.0727579	0.0532498	0.0213727	0.0317394	0.0456139	0.0230742	0	0.0403235	0.0357541
1	3536180	+	GGCTCTC	TRUE	TRUE	TRUE	TRUE	TRUE	TRUE	FALSE	TRUE	TRUE	0.194611	0.205779	0.219471	0.220613	0.165846	0.200792	0.25061	0.18663	0.239099
1	3536680	+	GCTTCCC	TRUE	TRUE	FALSE	FALSE	TRUE	FALSE	FALSE	TRUE	FALSE	0.356021	0.305653	0.255574	0.405495	0.315096	0.275774	0	0.322087	0.110278
1	3538056	+	AGGTATC	TRUE	FALSE	FALSE	FALSE	FALSE	TRUE	FALSE	FALSE	FALSE	0.0348963	0.0057879	0.00918609	0.0121596	0.012295	0.0320005	0	0.0284242	0.00460061
1	3555829	+	GGGTGGC	FALSE	FALSE	FALSE	FALSE	TRUE	FALSE	FALSE	FALSE	FALSE	0.0756828	0.0532269	0.0633846	0.0711088	0.128297	0.0676328	0	0.0459949	0.0282738
1	35608	-	TGCTCGG	FALSE	FALSE	FALSE	FALSE	FALSE	TRUE	FALSE	FALSE	FALSE	0	0.254895	0.29615	0.327812	0.366878	0.186176	0	0.197814	0.22183
1	3568898	-	TCTTCCT	FALSE	FALSE	FALSE	FALSE	FALSE	TRUE	FALSE	FALSE	FALSE	0.0543603	0.0157223	0.273298	0	0	0.524489	0	0.188927	0.230546
1	3592153	-	GGCTAAG	TRUE	FALSE	FALSE	FALSE	FALSE	FALSE	FALSE	FALSE	FALSE	0.075246	0	0	0	0.101722	0	0	0	0
1	3616094	-	CCGTCGC	FALSE	TRUE	FALSE	FALSE	TRUE	TRUE	TRUE	TRUE	TRUE	0.105276	0.139059	0.120326	0.124055	0.160508	0.255079	0.156285	0.120653	0.231761
1	3635837	-	GGCTCTG	FALSE	FALSE	FALSE	FALSE	FALSE	FALSE	FALSE	FALSE	TRUE	0.175925	0.128795	0.0584443	0.174789	0.145332	0.0486024	0.171092	0.0556791	0.239444
1	3644004	+	TTTTTGT	FALSE	TRUE	FALSE	FALSE	FALSE	FALSE	FALSE	FALSE	FALSE	0.0778767	0.0398901	0	0	0	0	0	0	0.172813
1	3658381	-	TTTTCCC	FALSE	FALSE	FALSE	FALSE	FALSE	TRUE	FALSE	FALSE	FALSE	0.291357	0.249256	0.410884	0.24688	0.33109	0.408831	0.126588	0.166877	0.372782
1	366064	+	GGATCGG	TRUE	FALSE	FALSE	FALSE	FALSE	FALSE	FALSE	FALSE	FALSE	0.141217	0	0.172801	0	0	0	NaN	0	NaN
1	3662772	+	GTTTGCT	TRUE	FALSE	FALSE	TRUE	TRUE	FALSE	TRUE	TRUE	TRUE	0.189144	0.100317	0.0875773	0.138484	0.162388	0.0879365	0.344152	0.190051	0.129211
1	366281	+	GGTTGTA	TRUE	FALSE	FALSE	FALSE	FALSE	FALSE	FALSE	FALSE	FALSE	0.154897	0.291489	0.12104	NaN	0	NaN	NaN	0	NaN
1	377414	+	AGCTCTG	FALSE	FALSE	FALSE	FALSE	FALSE	TRUE	FALSE	FALSE	FALSE	0.0713094	0.0992789	0.107364	0.030838	0	0.373071	0.425535	0.0674724	0.0377686
1	3777594	+	CGGTTAG	FALSE	TRUE	FALSE	FALSE	FALSE	FALSE	FALSE	FALSE	FALSE	0	0.462642	0	0	0	0	0	0	0
1	3777595	+	GGTTAGT	FALSE	FALSE	FALSE	TRUE	TRUE	FALSE	FALSE	FALSE	FALSE	0.685599	0.685599	0.642284	0.756983	0.735125	NaN	0	0.792302	0.85905
1	3778109	+	CTCTTCG	FALSE	FALSE	FALSE	FALSE	TRUE	FALSE	FALSE	FALSE	FALSE	0	0	0	0	0.000548085	0	0	0.00158103	0.000104203
1	3778224	+	AGGTCCG	FALSE	FALSE	TRUE	FALSE	FALSE	FALSE	FALSE	FALSE	FALSE	0.649904	0.374066	0.533282	0.612188	0.553689	0.868211	0	0.656519	0.355522
1	3779390	+	CGCTCCG	FALSE	TRUE	FALSE	TRUE	TRUE	FALSE	FALSE	FALSE	FALSE	0.0902525	0.103485	0.0670473	0.0769844	0.0912313	0.00644127	0.133765	0.0511347	0.0740156
1	3779615	+	TAATAAA	FALSE	TRUE	FALSE	TRUE	FALSE	FALSE	FALSE	FALSE	FALSE	0.178836	0.233783	0.105237	0.320088	0.260353	0	0	0.093782	0.362598
1	3780058	+	GTTTGTG	FALSE	TRUE	FALSE	FALSE	FALSE	FALSE	FALSE	FALSE	FALSE	0.0438697	0.0604966	0.0431546	0.0480143	0.0390276	0.0736291	0.0188529	0.0460073	0.0334552
1	3788654	-	TTGTTTT	FALSE	FALSE	TRUE	FALSE	FALSE	FALSE	FALSE	FALSE	FALSE	0	0	0.936298	0	0	0	NaN	0	0
1	3812299	+	GGCTCTC	FALSE	FALSE	FALSE	FALSE	FALSE	FALSE	FALSE	FALSE	TRUE	0.14716	0.0442039	0.0610994	0.133058	0.106146	0.125281	0	0.184531	0.193906
1	3813118	+	AGCTGTG	FALSE	FALSE	FALSE	FALSE	TRUE	FALSE	FALSE	FALSE	TRUE	0.0797548	0.132753	0.0295233	0.199048	0.154485	0.0780029	0	0.0414279	0.243315
1	381560	+	CGCTCGG	TRUE	TRUE	TRUE	FALSE	TRUE	TRUE	TRUE	TRUE	TRUE	0.385415	0.354231	0.317639	0.28853	0.333143	0.309984	0.484935	0.300021	0.390048
1	3832896	+	AGCTCGG	FALSE	FALSE	FALSE	TRUE	FALSE	FALSE	FALSE	FALSE	FALSE	0.090725	0.161834	0.114638	0.332242	0.15213	0.0521696	0.229195	0.203403	0.096044
1	3837953	+	GGCTCTC	TRUE	TRUE	FALSE	TRUE	TRUE	FALSE	TRUE	TRUE	TRUE	0.204875	0.178795	0.202031	0.302171	0.242698	0.270576	0.266355	0.217801	0.191965
1	385244	+	GGTTGGC	FALSE	FALSE	FALSE	FALSE	FALSE	FALSE	TRUE	FALSE	FALSE	0.0600924	0.0805908	0.0350691	0.12405	0.1021	0.149959	0.25097	0.0683871	0.0859027
1	385966	+	TCGTCCA	FALSE	FALSE	FALSE	FALSE	FALSE	FALSE	TRUE	FALSE	FALSE	0.156391	0.0778567	0.0867865	0.107054	0.081392	0.0650533	0.301963	0.0660094	0.178712
1	3878784	-	GCGTGGG	TRUE	TRUE	TRUE	FALSE	TRUE	TRUE	FALSE	TRUE	TRUE	0.158148	0.193731	0.202344	0.74153	0.411317	0.139875	NaN	0.425733	0.134375
1	3889134	+	GGATCGG	FALSE	FALSE	FALSE	FALSE	FALSE	FALSE	FALSE	FALSE	TRUE	0	0.0116748	0.0275394	0.0305429	0	0.024666	0	0.0296305	0.0381695
1	3889325	+	GAGTGGC	FALSE	FALSE	FALSE	FALSE	FALSE	FALSE	FALSE	FALSE	TRUE	0	0.0731525	0.144124	0.0580746	0.102282	0.0461508	0	0.0558214	0.12901
1	3889448	+	AGGTAAT	FALSE	FALSE	FALSE	FALSE	FALSE	FALSE	FALSE	FALSE	TRUE	NaN	0	0	1	0	1	1	0	0.64881
1	3890622	+	CACTGGA	FALSE	FALSE	FALSE	FALSE	FALSE	FALSE	FALSE	FALSE	TRUE	0.0867052	0.0247305	0.0473601	0.0212208	0.00689852	0	0	0.032635	0.0589534
1	3915091	+	GGATCGG	FALSE	FALSE	FALSE	FALSE	TRUE	FALSE	TRUE	FALSE	FALSE	0.0647135	0.0496041	0.0563418	0.0547259	0.0729749	0.0341866	0.073346	0.038901	0.0269124
1	3915769	+	GTTTGTT	FALSE	TRUE	TRUE	FALSE	TRUE	TRUE	TRUE	FALSE	FALSE	0.0766304	0.0913554	0.144273	0.0776108	0.10246	0.0722112	0.133601	0.0530713	0.0754177
1	3915779	+	TTTTCTG	FALSE	FALSE	TRUE	FALSE	FALSE	FALSE	FALSE	FALSE	FALSE	0.106491	0.0789072	0.167722	0.119758	0.0989542	0.0789457	0.103932	0.0926337	0.0705716
1	3917016	+	AAATGCA	FALSE	FALSE	FALSE	FALSE	FALSE	FALSE	FALSE	TRUE	FALSE	0.171697	0.275069	0.570914	0.191796	0.259143	0.313415	0.51413	0.617713	0.69526
1	3917035	+	AGCTCTG	TRUE	TRUE	TRUE	TRUE	FALSE	TRUE	FALSE	TRUE	FALSE	0.118103	0.174584	0.110624	0.148719	0.0921223	0.126427	0.0840923	0.0892274	0.0659197
1	3917925	+	AAGTCGG	FALSE	TRUE	TRUE	FALSE	FALSE	TRUE	TRUE	FALSE	TRUE	0.138508	0.181647	0.218468	0.129961	0.140506	0.151345	0.177257	0.133406	0.177996
1	3928432	-	TTTTCCC	FALSE	FALSE	FALSE	FALSE	FALSE	FALSE	FALSE	FALSE	TRUE	0.411354	0.264816	0.123605	0	0.479806	0	0	0.23508	0.330383
1	3929221	-	TCCTCTC	FALSE	FALSE	FALSE	FALSE	FALSE	FALSE	FALSE	FALSE	TRUE	0.22009	0.135001	0.139143	0	0	0	NaN	0.121245	0.0878566
1	3930717	-	CAGTGGC	FALSE	FALSE	FALSE	FALSE	FALSE	FALSE	FALSE	FALSE	TRUE	0.103609	0	0.128242	0	0	0	0.723382	0.1518	0.181028
1	3956051	+	CCTTACC	FALSE	FALSE	FALSE	FALSE	FALSE	FALSE	FALSE	TRUE	FALSE	0	0	0.880013	0	0	0.744696	NaN	0.949922	0
1	3984808	+	CGCTCTT	FALSE	FALSE	FALSE	FALSE	FALSE	TRUE	FALSE	FALSE	FALSE	0.0964952	0.0122604	0.0685372	0.233168	0.159271	0.216494	0	0.0430417	0.162091
1	3999539	+	CGGTGGC	TRUE	FALSE	FALSE	FALSE	FALSE	TRUE	FALSE	FALSE	FALSE	0.046629	0.0222639	0.0309937	0	0.181232	0.0576574	0	0.0381419	0
1	4002251	+	GGCTGTA	FALSE	FALSE	FALSE	FALSE	FALSE	FALSE	FALSE	TRUE	FALSE	0.0432887	0.0416342	0.0468721	0.0328224	0.0348151	0.0460199	0	0.0752349	0.00513798
1	4006948	-	CTATTTC	TRUE	FALSE	FALSE	FALSE	FALSE	FALSE	FALSE	FALSE	FALSE	0.994304	0	0	0	0	0	0	0	0
1	4007010	-	GCTTGGG	TRUE	FALSE	FALSE	FALSE	FALSE	FALSE	TRUE	FALSE	FALSE	0.593528	0.313914	0.69615	0	0.485831	0.411024	0.786677	0.340808	0.540337
1	4007257	-	GTTTGCG	TRUE	TRUE	TRUE	FALSE	TRUE	FALSE	TRUE	TRUE	TRUE	0.351502	0.36463	0.339966	0.391791	0.44816	0.110523	0.433533	0.310402	0.422737
1	4017112	-	CGATCGG	TRUE	FALSE	TRUE	TRUE	TRUE	TRUE	TRUE	TRUE	TRUE	0.0673264	0.0423431	0.0494067	0.0510742	0.0689873	0.0687799	0.0648975	0.0651598	0.0563071
1	4017134	-	GTTTGCA	FALSE	FALSE	FALSE	FALSE	FALSE	FALSE	TRUE	FALSE	TRUE	0.0455305	0.0495958	0.0328984	0.0588269	0.0406003	0.0493994	0.0758785	0.0368796	0.0914147
1	4017141	-	AGGTCGG	FALSE	TRUE	FALSE	FALSE	FALSE	TRUE	FALSE	FALSE	FALSE	0.048096	0.0597141	0.0382959	0.0504349	0.0293629	0.0657769	0.0380067	0.0526505	0.0479054
1	4017191	-	AGATGTG	FALSE	TRUE	FALSE	FALSE	FALSE	FALSE	FALSE	FALSE	FALSE	0.00727711	0.0149939	0.0063772	0.00448858	0.00218543	0.00573955	0.00636816	0.00478214	0.000690439
1	4017293	-	CTCTCTG	FALSE	FALSE	TRUE	FALSE	TRUE	FALSE	FALSE	FALSE	FALSE	0.0799263	0.074007	0.097081	0.088583	0.107634	0.0474564	0.0628578	0.0523835	0.0532042
1	4019558	-	ACCTCTG	FALSE	TRUE	FALSE	FALSE	FALSE	FALSE	TRUE	FALSE	FALSE	0.0802303	0.0802446	0.0734324	0.0641749	0.0606716	0.0587122	0.0688333	0.0422752	0.0584085
1	4028860	+	GGCTCTG	FALSE	FALSE	FALSE	FALSE	TRUE	FALSE	FALSE	FALSE	FALSE	0.105246	0.0885258	0.101206	0.105478	0.133263	0.0964419	0.0898328	0.0231217	0.0466509
1	403950	-	GGGTAGA	FALSE	FALSE	FALSE	TRUE	FALSE	FALSE	FALSE	FALSE	FALSE	0.650534	0	0.627683	0.857966	0.794769	0.831531	0.916158	0.606362	0.925567
1	404197	-	GTCTCCG	FALSE	FALSE	FALSE	FALSE	FALSE	FALSE	FALSE	FALSE	TRUE	0.0393955	0.0387649	0.0353165	0.0687987	0.0410503	0.0826848	0.0375209	0.0661847	0.090856
1	4077936	-	CGGTGTC	FALSE	FALSE	TRUE	FALSE	FALSE	FALSE	FALSE	FALSE	FALSE	NaN	0	0.0507706	0	NaN	NaN	0.03346	0	0
1	4084795	+	GGTTGTG	TRUE	FALSE	FALSE	FALSE	FALSE	FALSE	FALSE	FALSE	TRUE	0.0644472	0.0873431	0.0539691	0.113107	0.0620808	0.0310443	0.489914	0.0750497	0.0722927
1	4085022	+	CTTTTAA	FALSE	FALSE	TRUE	FALSE	FALSE	FALSE	FALSE	FALSE	FALSE	0.00516334	0	0.0441607	0	0	0.0654627	0	0	0.024114
1	4090035	-	TGCTCTG	FALSE	FALSE	FALSE	FALSE	FALSE	FALSE	FALSE	FALSE	FALSE	0.0453592	0.0512578	0.0398737	0.0540054	0.0329172	0.0466041	0	0.0324065	0.0358542
1	4090442	-	AGCTCTG	FALSE	FALSE	FALSE	FALSE	FALSE	FALSE	FALSE	FALSE	FALSE	0.0418651	0.0367578	0.0608779	0.0446235	0.0531963	0.0356775	0.056763	0.0243342	0.0483942
1	4161080	+	GGCTCTG	FALSE	TRUE	FALSE	FALSE	FALSE	TRUE	FALSE	FALSE	FALSE	0.107126	0.141909	0.138496	0.106032	0.124912	0.142138	0.133058	0.117993	0.151299
1	4187932	-	TGGTCTG	FALSE	FALSE	TRUE	FALSE	FALSE	FALSE	FALSE	FALSE	FALSE	0.0310896	0.0494367	0.0570609	0.033381	0.0357254	0.0363972	0.0571383	0.0098131	0.028888
1	4190080	+	TCTTCCG	TRUE	FALSE	FALSE	TRUE	TRUE	FALSE	TRUE	FALSE	TRUE	0.678681	0.595404	0.505795	0.668419	0.57123	0.595404	0.622307	0.247508	0.563724
1	4224952	+	GGCTAGT	TRUE	TRUE	FALSE	FALSE	FALSE	FALSE	FALSE	TRUE	FALSE	0.176486	0.123137	0.0641645	0.0950333	0.112905	0.0994882	0.158628	0.129497	0
1	4242222	-	ACCTCTG	TRUE	FALSE	FALSE	TRUE	TRUE	FALSE	FALSE	FALSE	FALSE	0.109211	0.088439	0.060685	0.126269	0.120244	0.079283	0.0688163	0.0919016	0.0432972
1	4242316	-	GGTTCTG	TRUE	FALSE	TRUE	TRUE	TRUE	TRUE	TRUE	FALSE	FALSE	0.0945672	0.0495073	0.104211	0.0980748	0.0835587	0.111724	0.0874535	0.0606511	0.075604
1	4245670	+	GGTTGTG	TRUE	FALSE	FALSE	FALSE	FALSE	FALSE	FALSE	FALSE	FALSE	0.15512	0.126956	0.112644	0.211484	0.110682	0	0.348046	0.109507	0.0298815
1	4255748	+	TGCTCTT	FALSE	FALSE	FALSE	FALSE	FALSE	FALSE	FALSE	FALSE	TRUE	0.0413695	0	0.0212463	0.0197082	0.0112522	0	0.0639285	0.0122604	0.313476
1	4257487	-	GGCTCTG	FALSE	FALSE	FALSE	FALSE	FALSE	FALSE	FALSE	TRUE	FALSE	0	0.186341	0.233168	0.136185	0.103195	0.191965	NaN	0.447244	NaN
1	4269230	-	AGCTGTA	FALSE	FALSE	FALSE	FALSE	FALSE	FALSE	FALSE	FALSE	TRUE	0.149546	0.223936	0.256623	0.258084	0.253274	0.205145	0.182692	0	0.292702
1	4278898	-	GGTTCTA	TRUE	FALSE	FALSE	FALSE	FALSE	FALSE	FALSE	FALSE	FALSE	0.152029	0	0.129798	0	0.180946	0	NaN	0.260618	0
1	4290408	-	GGCTCTG	FALSE	FALSE	FALSE	FALSE	FALSE	FALSE	FALSE	FALSE	TRUE	0.121672	NaN	0.233168	0.0620223	0.101206	0.352616	NaN	0.181002	0.102807
1	4290610	-	AGCTCTG	FALSE	FALSE	FALSE	FALSE	FALSE	FALSE	FALSE	FALSE	TRUE	0	0	0	0.0857431	0.0470756	0	0	0.0724647	0.0666406
1	4290861	-	TTTTCCG	FALSE	FALSE	FALSE	FALSE	FALSE	FALSE	FALSE	FALSE	TRUE	0	0	0.583809	0	0.337401	0	0	0	0.274971
1	4327119	-	TTGTCCG	TRUE	FALSE	FALSE	TRUE	FALSE	FALSE	FALSE	FALSE	FALSE	0.266639	0.231866	0.200344	0.225786	0.2044	0	0.306954	0.0548632	0.154392
1	4349735	+	GGGTATC	FALSE	TRUE	FALSE	FALSE	FALSE	FALSE	FALSE	FALSE	FALSE	0.0106779	0.0417293	0.0110528	0.0165827	0.0247557	0.00461015	0.0265796	0.0111172	0.0203481
1	4350345	+	TGTTGCA	FALSE	TRUE	FALSE	FALSE	FALSE	FALSE	FALSE	FALSE	FALSE	0.0803967	0.215416	0.0385016	0.135353	0.0652489	0.0784479	0.077197	0.0942963	0.106363
1	4352689	+	GGGTGTA	FALSE	FALSE	FALSE	FALSE	TRUE	FALSE	FALSE	TRUE	FALSE	0.0508719	0.041937	0.0603897	0.0153123	0.0926572	0.0562356	0.0510075	0.0626088	0.108629
1	4352840	+	TAGTCTC	FALSE	FALSE	FALSE	FALSE	FALSE	FALSE	TRUE	FALSE	FALSE	0.0274189	0	0.0497327	0.0554803	0	0	0.233694	0.0852862	0
1	4357305	-	ATATACA	FALSE	FALSE	FALSE	FALSE	TRUE	FALSE	FALSE	FALSE	FALSE	0	0.823333	0	0	0.678714	0	0	0	NaN
1	4362244	-	GGTTGAA	FALSE	TRUE	TRUE	FALSE	TRUE	TRUE	FALSE	FALSE	FALSE	0.102788	0.107496	0.175581	0.100455	0.179196	0.141951	0.258085	0.104916	0.165179
1	4362268	-	ATCTCTG	TRUE	TRUE	TRUE	FALSE	FALSE	TRUE	FALSE	FALSE	FALSE	0.236726	0.184936	0.229124	0.207494	0.201656	0.172443	0.209828	0.110114	0.182094
1	4376048	+	ATTTCTG	FALSE	FALSE	FALSE	FALSE	TRUE	FALSE	FALSE	FALSE	TRUE	0.103444	0.110985	0.104814	0.134642	0.155784	0.0802643	0.151662	0.0465232	0.113099
1	4377573	+	ATTTCTG	TRUE	TRUE	TRUE	TRUE	TRUE	TRUE	TRUE	TRUE	TRUE	0.155523	0.210938	0.283963	0.19622	0.252553	0.178153	0.37819	0.181488	0.20501
1	4378397	+	GATTCCG	TRUE	FALSE	FALSE	FALSE	FALSE	TRUE	FALSE	TRUE	TRUE	0.44965	0.40051	0.364804	0.446737	0.38142	0.385194	0.374451	0.405005	0.449935
1	4379167	-	TGGTCCA	TRUE	FALSE	FALSE	FALSE	TRUE	FALSE	FALSE	TRUE	FALSE	0.258761	0.181286	0.188624	0	0.609847	0.355522	0	0.248555	0.194518
1	4381099	-	CTCTAGC	FALSE	FALSE	FALSE	FALSE	FALSE	FALSE	FALSE	FALSE	TRUE	0.171522	0.0806038	0.221489	0.0390007	0.126188	0.106756	0	0	0.256663
1	4393143	-	AACTTGT	FALSE	TRUE	TRUE	FALSE	TRUE	FALSE	FALSE	TRUE	FALSE	0.0539209	0.212149	0.427682	0.143886	0.278578	0.217236	0	0.221379	0
1	4394115	-	TCCTCTG	TRUE	TRUE	TRUE	FALSE	TRUE	TRUE	FALSE	TRUE	FALSE	0.0976671	0.0839211	0.0859815	0.0714435	0.117429	0.0798582	0.0820082	0.090755	0
1	4396951	-	CGGTGTG	FALSE	FALSE	FALSE	FALSE	FALSE	FALSE	FALSE	FALSE	TRUE	0.00904623	0.012868	0.0349819	0.005751	0.0172081	0.00588972	0.0294737	0.0219894	0.0355554
1	441324	-	AGGTATC	FALSE	TRUE	FALSE	FALSE	FALSE	FALSE	FALSE	FALSE	FALSE	0.0104389	0.142741	0	0.0133666	0.0172227	0	0	0	0.0783017
1	4416675	+	GTCTCCG	FALSE	FALSE	FALSE	FALSE	FALSE	FALSE	TRUE	FALSE	FALSE	NaN	0	0	0	0	NaN	0.318514	0	NaN
1	4421542	+	GGTTGCG	FALSE	FALSE	FALSE	FALSE	FALSE	FALSE	FALSE	FALSE	TRUE	0	0	0	0	0	0	NaN	0	0.143223
1	4438079	-	CATTGCA	FALSE	FALSE	TRUE	FALSE	TRUE	FALSE	FALSE	TRUE	FALSE	0.0606282	0.287611	0.458244	0.216705	0.350247	0.264247	0	0.353852	0.261761
1	4445786	-	GGTTGTA	TRUE	FALSE	FALSE	FALSE	FALSE	FALSE	FALSE	FALSE	FALSE	0.392307	0	0.190183	0	0	0	0	0	0
1	4452959	+	TTCTCGG	FALSE	FALSE	TRUE	FALSE	FALSE	FALSE	FALSE	FALSE	FALSE	0.0984736	0.0791528	0.139219	0.0943751	0.114691	0.0868497	0.0670517	0.0729908	0.0971304
1	4460503	+	CGATCGG	FALSE	TRUE	FALSE	FALSE	FALSE	TRUE	FALSE	FALSE	FALSE	0.0853769	0.132444	0.107552	0.194135	0.160062	0.127665	NaN	0	0.104206
1	4462366	+	CTTTAGT	FALSE	FALSE	FALSE	FALSE	FALSE	FALSE	TRUE	FALSE	FALSE	0.10347	0.0588489	0.18082	0.0210766	0.0301284	0.0924628	0.450468	0.155512	0.201756
1	4462632	+	AGCTCTG	TRUE	TRUE	TRUE	TRUE	TRUE	TRUE	TRUE	FALSE	FALSE	0.208795	0.202938	0.272732	0.259876	0.195883	0.238732	0.266734	0.156535	0.188183
1	449819	-	CAGTGAT	TRUE	FALSE	FALSE	FALSE	FALSE	TRUE	FALSE	TRUE	FALSE	0.0982079	0.0669665	0.0973527	0.0953341	0.0669232	0.111084	0.103699	0.112254	0.0739106
1	4500365	+	GGGTATT	FALSE	FALSE	FALSE	FALSE	FALSE	FALSE	FALSE	TRUE	FALSE	0.0389439	0.0338909	0	0.0179057	0.0202605	0.0438886	0.0488254	0.059776	0.0298636
1	4510739	-	CTTTGCG	FALSE	FALSE	FALSE	FALSE	FALSE	FALSE	FALSE	TRUE	FALSE	0.122449	0.0975572	0	0.0635266	0.0472438	0.126957	0	0.17255	0.0860598
1	454071	+	GTTTTAA	FALSE	FALSE	FALSE	TRUE	FALSE	FALSE	FALSE	FALSE	FALSE	0	0.284512	0.4743	0.427277	0.144201	0	0	0	0
1	4543049	+	GTTTCCG	FALSE	FALSE	TRUE	FALSE	TRUE	FALSE	FALSE	TRUE	TRUE	0.285417	0.265249	0.45619	0.240632	0.358274	0.204417	0	0.400632	0.333199
1	4543282	+	GGGTCGG	FALSE	FALSE	FALSE	FALSE	FALSE	FALSE	FALSE	FALSE	TRUE	0.0243836	0.0326498	0.0506519	0.0671318	0.0497985	0.0400491	0	0.0375173	0.0730267
1	4543442	+	TTTTCTT	FALSE	FALSE	FALSE	FALSE	FALSE	FALSE	FALSE	FALSE	FALSE	0.244507	0.349421	0.175326	0.259144	0.231823	0.293592	NaN	0.143444	0.270463
1	4566486	-	AGCTAAG	FALSE	FALSE	FALSE	FALSE	FALSE	TRUE	FALSE	FALSE	FALSE	0	0.080088	0	0	0.05966	0.203142	0	0	0.0468783
1	4567714	-	CGCTCGG	TRUE	TRUE	TRUE	FALSE	FALSE	TRUE	FALSE	TRUE	TRUE	0.376194	0.344775	0.593684	0.334502	0.301453	0.490241	0.430751	0.400142	0.380053
1	4570591	-	GGTTGAT	FALSE	FALSE	FALSE	FALSE	FALSE	FALSE	TRUE	FALSE	FALSE	0.357373	0	0.0300559	0.181624	0.0836973	0.129667	0.21332	0.151413	0.072334
1	4573467	-	GGCTCTG	FALSE	TRUE	FALSE	FALSE	FALSE	FALSE	FALSE	FALSE	FALSE	0.062397	0.191143	0.131039	0.0666033	0.000758277	0.126211	0	0.182311	0
1	4593646	-	TTTTATA	FALSE	FALSE	FALSE	FALSE	FALSE	FALSE	FALSE	FALSE	FALSE	0.155441	0.122154	0.282833	0.22007	0.136259	0	0.587692	0.149925	0.519826
1	4608499	-	GTGTCGT	FALSE	FALSE	TRUE	FALSE	FALSE	TRUE	FALSE	TRUE	TRUE	0.0300365	0.0277411	0.0432846	0.0506932	0.0239686	0.0334043	0.0536744	0.0441783	0.036634
1	4608699	-	TGGTGAC	TRUE	TRUE	TRUE	TRUE	TRUE	TRUE	FALSE	FALSE	TRUE	0.030932	0.0305777	0.0298327	0.0444377	0.0234904	0.0247509	0.0265402	0.0206339	0.0353264
1	4608861	-	AAGTGAG	FALSE	TRUE	FALSE	FALSE	TRUE	FALSE	FALSE	FALSE	FALSE	0.507014	0.346018	0.719238	0.646648	0.743962	0.404916	0.701741	0.599532	0.743962
1	4609343	-	TATTTGT	FALSE	FALSE	FALSE	FALSE	FALSE	FALSE	FALSE	FALSE	TRUE	0	0	0	0	0	0	0	0	0.729164
1	4610216	-	AGCTCGT	FALSE	FALSE	FALSE	FALSE	FALSE	FALSE	FALSE	FALSE	TRUE	0.108549	0.0772568	0.081267	0.099437	0.0820708	0.0827058	0.0861765	0.093364	0.107768
1	4610248	-	TGCTAGA	FALSE	TRUE	FALSE	FALSE	TRUE	TRUE	FALSE	FALSE	TRUE	0.0833579	0.0688955	0.0696545	0.0829688	0.0901334	0.0716335	0.118145	0.0317396	0.095803
1	4610251	-	GGTTGCT	TRUE	TRUE	TRUE	FALSE	TRUE	TRUE	FALSE	TRUE	TRUE	0.10985	0.126445	0.109472	0.0977861	0.111074	0.0872439	0.112888	0.0926509	0.108027
1	4641417	-	TGGTATA	FALSE	FALSE	FALSE	FALSE	TRUE	TRUE	FALSE	FALSE	FALSE	0.345744	0.520706	0.19294	0.558243	0.321639	0.389451	0.625852	0.321639	0.520706
1	464504	-	ATTTCCG	FALSE	TRUE	TRUE	FALSE	FALSE	FALSE	FALSE	FALSE	TRUE	0.361439	0.674727	0.61576	0	0.368925	0.287765	NaN	0.613181	0.560421
1	46676	-	ATCTCTG	TRUE	TRUE	FALSE	FALSE	FALSE	FALSE	FALSE	TRUE	FALSE	0.236055	0.209828	0.229124	0.1978	0.317593	0.150374	0	0.243921	0.122076
1	4712221	+	AGGTCGA	TRUE	TRUE	FALSE	FALSE	FALSE	TRUE	FALSE	TRUE	TRUE	0.237668	0.274962	0.113702	0.113239	0.270883	0.181766	0.116075	0.203017	0.367565
1	4761228	+	GGTTGTA	TRUE	FALSE	TRUE	TRUE	TRUE	TRUE	FALSE	FALSE	TRUE	0.0831933	0.0540001	0.0799562	0.0673103	0.0787513	0.0545246	0.0551314	0.0319419	0.0797897
1	4761450	+	GAGTCAG	TRUE	TRUE	TRUE	TRUE	TRUE	TRUE	FALSE	TRUE	TRUE	0.216292	0.194474	0.217587	0.233179	0.180548	0.258533	0.421355	0.210364	0.289233
1	4761468	+	AAGTCAG	TRUE	TRUE	TRUE	TRUE	TRUE	TRUE	FALSE	TRUE	TRUE	0.50472	0.524331	0.520499	0.538637	0.51122	0.528026	0.458525	0.492781	0.545434
1	4779569	-	TGCTCGG	TRUE	FALSE	FALSE	FALSE	FALSE	FALSE	FALSE	FALSE	FALSE	0.25138	0	0.209307	0	0	0	0	0	0.319291
1	47912	-	GCTTGCA	TRUE	TRUE	TRUE	TRUE	TRUE	TRUE	FALSE	TRUE	TRUE	0.129759	0.0705378	0.0896704	0.166197	0.0832464	0.0684387	0	0.0640717	0.270592
1	4795140	+	GCTTACG	FALSE	FALSE	FALSE	TRUE	FALSE	FALSE	FALSE	FALSE	FALSE	0.141242	0	0.0182293	0.267933	0.116145	0.160743	0.0344136	0.112393	0
1	4796368	+	GTCTCTG	TRUE	FALSE	FALSE	FALSE	FALSE	FALSE	FALSE	FALSE	FALSE	0.173605	0.0597414	0.0991479	0.0865977	0.130196	0.157626	0.0577364	0.114675	0.16072
1	4839249	-	GGCTCTC	TRUE	TRUE	FALSE	FALSE	TRUE	TRUE	FALSE	TRUE	TRUE	0.368203	0.497602	0.290141	0.370926	0.352616	0.4182	0	0.327271	0.357033
1	4845104	-	GTGTCCC	FALSE	FALSE	TRUE	FALSE	TRUE	FALSE	FALSE	FALSE	TRUE	0.449689	0	0.421281	0	0.62071	0.686602	0.295345	0.481299	0.367088
1	4878266	+	AGCTCTG	TRUE	FALSE	TRUE	FALSE	FALSE	TRUE	FALSE	TRUE	FALSE	0.175634	0.10686	0.221808	0.107724	0.0528409	0.115682	NaN	0.169754	0
1	4878839	+	GTTTCTG	TRUE	TRUE	FALSE	TRUE	FALSE	TRUE	FALSE	TRUE	FALSE	0.320128	0.269228	0.187842	0.272097	0.22225	0.252114	0	0.214106	0
1	4888241	+	TTTTTGG	FALSE	FALSE	FALSE	FALSE	FALSE	FALSE	FALSE	FALSE	FALSE	0	0	0	0	0	0	0	0	0
1	4899559	+	TGATCGG	TRUE	TRUE	FALSE	FALSE	FALSE	TRUE	FALSE	FALSE	FALSE	0.118739	0.0845971	0.0441388	0.0407496	0.0902987	0.0558057	0	0.0503239	0
1	4928559	-	CGATCGG	TRUE	TRUE	TRUE	TRUE	TRUE	TRUE	TRUE	TRUE	TRUE	0.226987	0.179177	0.102923	0.199029	0.196348	0.16365	0.201801	0.103328	0.155642
1	4972869	-	TTTTGGG	TRUE	TRUE	TRUE	TRUE	TRUE	FALSE	TRUE	TRUE	TRUE	0.666634	0.581536	0.661257	0.658643	0.600607	0.491164	0.814131	0.628799	0.733443
1	4973079	-	AGCTCTG	FALSE	FALSE	FALSE	FALSE	FALSE	FALSE	TRUE	FALSE	FALSE	0.133058	0	0.184531	0.174288	0.159968	0.171092	0.157698	0	0.0259132
1	5012788	-	ATGTCTG	FALSE	FALSE	FALSE	FALSE	FALSE	FALSE	FALSE	TRUE	FALSE	0.0617458	0.0628177	0.0428075	0.110335	0.0652388	0.0810553	0	0.0852068	0.0296935
1	50317	-	GAGTGAC	FALSE	FALSE	FALSE	FALSE	FALSE	FALSE	FALSE	FALSE	TRUE	0.00885537	0.00911777	0.0197486	0.0054849	0.00185991	0.00461278	0.00454869	0.00681015	0.04963
1	5035029	-	GTTTCTG	FALSE	FALSE	FALSE	FALSE	FALSE	FALSE	FALSE	TRUE	FALSE	0	0	0	0.140892	0	0	0	0.53573	0.422374
1	5037729	+	GGCTATG	FALSE	FALSE	FALSE	FALSE	FALSE	FALSE	FALSE	FALSE	TRUE	0.102796	0.058025	0.0865503	0	0.0517749	0.120013	0	0.0240542	0.076263
1	5039021	+	CGCTCGG	FALSE	FALSE	FALSE	FALSE	TRUE	FALSE	FALSE	TRUE	FALSE	0.228739	0.149397	0.225529	0.259887	0.271233	0.182082	0.269969	0.190674	0.170159
1	5039587	+	TGGTATC	FALSE	FALSE	TRUE	FALSE	FALSE	FALSE	FALSE	TRUE	TRUE	0.0299332	0.0324884	0.0820652	0.0468905	0.0289353	0.00619919	0	0.0440459	0.0410183
1	50458	-	CGGTGGT	TRUE	TRUE	TRUE	TRUE	TRUE	TRUE	TRUE	TRUE	TRUE	0.174799	0.171065	0.158472	0.175134	0.155011	0.17478	0.144957	0.195087	0.159678
1	5052119	-	GGCTCTG	FALSE	FALSE	FALSE	FALSE	TRUE	FALSE	FALSE	FALSE	FALSE	0.187258	0.163533	0.0857431	0.181002	0.1603	0.190057	0	0.0610994	0.125281
1	5053591	-	AGCTATG	FALSE	FALSE	FALSE	FALSE	FALSE	TRUE	FALSE	FALSE	FALSE	0.0921493	0.103933	0.0625687	0.0884845	0.0506703	0.168765	0	0	0.0466499
1	50565	-	CTATTCG	FALSE	FALSE	FALSE	FALSE	FALSE	FALSE	FALSE	FALSE	TRUE	0	0	0	0	0	0	0	0	0
1	5063685	-	GTGTCCT	FALSE	FALSE	FALSE	FALSE	FALSE	FALSE	FALSE	FALSE	TRUE	0.199026	0.190644	0.165181	0	0.0561472	0.112239	0.31948	0.14402	0.259922
1	5084945	-	TGTTCCG	FALSE	FALSE	TRUE	FALSE	FALSE	FALSE	FALSE	FALSE	FALSE	0.10097	0.302317	0.252328	0	0	NaN	0.106353	0	NaN
1	50895	-	GGGTATC	TRUE	TRUE	FALSE	FALSE	FALSE	TRUE	FALSE	TRUE	TRUE	0.0184725	0.0248054	0.015019	0.0120363	0.0169618	0.0312302	0.0196155	0.0216082	0.0268268
1	50969	-	TCGTTTC	FALSE	FALSE	TRUE	FALSE	FALSE	FALSE	FALSE	FALSE	FALSE	0.861333	0.942562	0.746931	0	0	0.874884	1	0.988337	0.713824
1	5104280	-	TCCTCTG	TRUE	FALSE	FALSE	FALSE	FALSE	FALSE	FALSE	FALSE	FALSE	0.123555	0.0824169	0.0627583	0.0559541	0.023903	0.0911275	0.034109	0.0540131	0.0652765
1	5105381	-	GGATGGA	FALSE	FALSE	FALSE	TRUE	FALSE	FALSE	FALSE	FALSE	FALSE	0.00436973	0.0253241	0.015911	0.179566	0	0	0	0	0
1	5112450	-	GTGTCTG	FALSE	FALSE	FALSE	FALSE	FALSE	TRUE	FALSE	FALSE	FALSE	0.0346352	0.0275568	0.0929069	0.0726648	0.0904852	0.0806336	0	0.0500687	0
1	5118157	-	AGCTCTG	TRUE	TRUE	FALSE	FALSE	FALSE	FALSE	FALSE	FALSE	FALSE	0.283338	0.352616	0.197895	0.289563	0.103195	0.217801	0.199944	0.174288	0.202031
1	513238	-	AGATGGT	TRUE	FALSE	FALSE	TRUE	FALSE	FALSE	FALSE	FALSE	FALSE	0.115853	0	0.13814	0.119851	0	0	NaN	0.0413355	0
1	5132839	-	AGGTGGA	FALSE	FALSE	FALSE	TRUE	FALSE	TRUE	FALSE	FALSE	FALSE	0	0	0	0.0951404	0.0526854	0.0868881	NaN	0	0
1	5149983	+	AGCTCTG	FALSE	TRUE	FALSE	FALSE	FALSE	FALSE	FALSE	FALSE	FALSE	0.188183	0.160953	0.0857431	0.101206	0.0934871	0.142826	0.0955948	0.0864175	0.034978
1	5152990	-	GGGTCGG	FALSE	FALSE	FALSE	FALSE	FALSE	FALSE	TRUE	FALSE	FALSE	0	0.297309	0.0287064	0	0	0.264983	0.0455905	0	0
1	5155467	-	GGATCGG	FALSE	FALSE	FALSE	FALSE	FALSE	FALSE	TRUE	FALSE	FALSE	0	0	0.0209297	0	0	0	0.0315375	0	0
1	5159440	-	TGGTCTG	FALSE	FALSE	FALSE	FALSE	FALSE	FALSE	FALSE	FALSE	TRUE	0	0.0413815	NaN	NaN	NaN	0	0.043774	0	0.0712691
1	5177994	+	GGCTCTG	FALSE	FALSE	FALSE	FALSE	TRUE	FALSE	FALSE	FALSE	FALSE	0.181002	0.106888	0.128298	0.133828	0.203242	0.0620223	0.0947075	0.103774	0.0265632
1	518320	+	AGATCTG	FALSE	FALSE	FALSE	FALSE	FALSE	FALSE	FALSE	FALSE	TRUE	0.0236351	0.0144011	0.0220476	0.0219826	0.0181143	0.0261286	0.203391	0.0156895	0.0296789
1	519092	+	AGCTCTG	FALSE	TRUE	TRUE	FALSE	TRUE	TRUE	FALSE	FALSE	TRUE	0.0900828	0.108307	0.0910777	0.113293	0.083868	0.0948839	0	0.0727159	0.103079
1	519906	+	AGCTAAG	TRUE	TRUE	TRUE	TRUE	TRUE	TRUE	FALSE	TRUE	TRUE	0.0819263	0.0833665	0.0858629	0.0805373	0.115155	0.0716801	0.146598	0.107347	0.0905199
1	5203989	+	TTTTTAC	FALSE	FALSE	FALSE	FALSE	FALSE	FALSE	TRUE	FALSE	FALSE	0	0	0.0154588	0	0	0	0.141631	0	0
1	5204016	+	GGCTCTG	FALSE	FALSE	FALSE	FALSE	TRUE	FALSE	FALSE	FALSE	FALSE	0.0649131	0.0537746	0.0571988	0.0847467	0.100484	0.0629198	0.172146	0.0507568	0.0359951
1	5207195	-	TTATAGG	FALSE	FALSE	FALSE	FALSE	TRUE	FALSE	FALSE	FALSE	FALSE	0	0.87713	0	0.890178	0.961471	0	1	0	0.961471
1	5209328	-	CGATCGG	FALSE	TRUE	FALSE	FALSE	FALSE	FALSE	FALSE	FALSE	TRUE	0.089519	0.177361	0.145047	0.131509	0.112345	0.0737206	0.160062	0.0678003	0.148167
1	5211968	-	CCCTCTG	FALSE	FALSE	FALSE	FALSE	FALSE	TRUE	FALSE	FALSE	FALSE	0.0663368	0.051011	0.0593449	0.0403476	0.0719669	0.100635	0.0303535	0.0630515	0
1	5233190	-	ATCTCTG	FALSE	FALSE	FALSE	FALSE	FALSE	FALSE	FALSE	FALSE	TRUE	0	0.204647	NaN	NaN	NaN	0	NaN	0	0.193479
1	5235932	-	GGCTCTT	FALSE	FALSE	FALSE	FALSE	FALSE	FALSE	FALSE	FALSE	TRUE	NaN	0.0992789	0	NaN	NaN	0	0	0	0.144166
1	5239685	+	GTGTGGG	FALSE	FALSE	FALSE	FALSE	TRUE	FALSE	FALSE	FALSE	FALSE	0.163898	0.172108	0	0	0.515906	0	NaN	0	0
1	5241070	-	CGCTCGG	TRUE	FALSE	FALSE	FALSE	FALSE	FALSE	FALSE	FALSE	TRUE	0.5659	0.213011	0.178149	0.432899	0.279878	0.323497	0.390048	0.366878	0.48077
1	5243113	-	TGCTCTG	FALSE	FALSE	FALSE	FALSE	FALSE	FALSE	TRUE	FALSE	FALSE	0.122639	0.137256	0.175925	0.163326	0.128298	0.144926	0.0998439	0.124912	0.138705
1	5244316	+	GGTTCTG	FALSE	TRUE	FALSE	FALSE	FALSE	FALSE	FALSE	FALSE	FALSE	0.0407089	0.191647	0.120016	0.0977356	0.141265	0.175071	0.0725911	0.0969806	0.0743481
1	5248770	-	TTTTAAT	FALSE	FALSE	FALSE	TRUE	FALSE	FALSE	FALSE	FALSE	FALSE	0.295191	0.280173	0.389539	0.586626	0.245044	0.189683	0.213024	0.279079	0.42019
1	5275323	+	ACTTCGG	FALSE	FALSE	FALSE	FALSE	FALSE	FALSE	TRUE	FALSE	FALSE	0	0.416282	0	0	0	0	0.101084	0	0
1	5275355	+	CGGTGTG	FALSE	FALSE	FALSE	FALSE	FALSE	FALSE	TRUE	FALSE	FALSE	0	0	0	0	0	0	0.0235214	0	0
1	5276963	-	TACTCCG	FALSE	FALSE	FALSE	FALSE	FALSE	FALSE	TRUE	FALSE	FALSE	0.224392	0.157292	0.221184	0.232868	0.179807	0.185161	0.313681	0.123098	0.229515
1	5287193	+	TCGTACT	FALSE	FALSE	FALSE	FALSE	FALSE	FALSE	FALSE	TRUE	FALSE	0	1	NaN	NaN	0.829666	0	NaN	0.829666	0
1	5296525	-	TTCTCCG	TRUE	FALSE	FALSE	FALSE	TRUE	FALSE	FALSE	FALSE	FALSE	0.157454	0.0795784	0.0677541	0.124044	0.143015	0.0917628	0.134671	0.0930787	0.0790643
1	5298009	-	CAGTGGA	FALSE	FALSE	FALSE	FALSE	FALSE	FALSE	FALSE	FALSE	FALSE	0.041931	0	0.0114931	0	0.0131138	0.0871592	0.0356545	0	0.0694207
1	5298131	-	AGTTGGT	FALSE	FALSE	FALSE	FALSE	FALSE	FALSE	FALSE	FALSE	TRUE	0.00256644	0.0912503	0.0174018	0.0900723	0.0170672	0.0509681	0.0534343	0.0304205	0.115438
1	5300646	+	AGGTCTG	FALSE	FALSE	FALSE	FALSE	FALSE	TRUE	FALSE	FALSE	FALSE	0.0985075	0.0505178	0.0705292	0.0726839	0.0590599	0.0978448	0	0.0393382	0.0705292
1	5326737	+	CGGTGTG	TRUE	FALSE	FALSE	FALSE	TRUE	FALSE	FALSE	FALSE	FALSE	0.0373688	0.0286178	0.0313985	0.0210191	0.0495273	0.0237822	0.0403614	0.0154877	0.0248353
1	538305	+	GTCTCCT	FALSE	FALSE	FALSE	TRUE	FALSE	FALSE	FALSE	FALSE	FALSE	0.0707761	0.108792	0.0693655	0.109348	0.0998236	0.0757416	0.0179323	0.0503134	0.0343976
1	538855	+	TGGTAAT	FALSE	FALSE	TRUE	FALSE	FALSE	FALSE	FALSE	TRUE	FALSE	0.696725	0.562961	0.696725	0.663648	0.696725	0.713655	0.545477	0.84735	0.962793
1	539485	+	CATTCAT	FALSE	FALSE	FALSE	TRUE	FALSE	FALSE	FALSE	FALSE	FALSE	0.907627	0	0.907627	0.98552	0.9424	1	NaN	0.907627	0
1	5399143	+	AGCTCTG	TRUE	TRUE	TRUE	TRUE	TRUE	TRUE	TRUE	TRUE	TRUE	0.154395	0.117843	0.116572	0.120767	0.14761	0.119625	0.116572	0.0794121	0.120857
1	5400100	+	TTGTCGG	TRUE	FALSE	FALSE	FALSE	FALSE	FALSE	FALSE	FALSE	FALSE	0.0661547	0.0519488	0.0281521	0.0277163	0.0358383	0.0400888	0.0350833	0.0344977	0.041906
1	5401361	+	GGCTCTG	FALSE	FALSE	TRUE	FALSE	FALSE	FALSE	FALSE	FALSE	FALSE	0.0724647	0.0746852	0.0785413	0.0778798	0.0633976	0.0625971	0.0306671	0.0476887	0.0543849
1	5413522	+	GATTGCT	FALSE	FALSE	FALSE	TRUE	FALSE	FALSE	FALSE	FALSE	FALSE	0	0.231219	0.675907	0.692279	0.727502	0.458244	1	0.345939	0.884775
1	5414379	+	CTCTCTG	TRUE	FALSE	FALSE	TRUE	TRUE	FALSE	FALSE	FALSE	FALSE	0.195172	0.113335	0.0857133	0.164641	0.139413	0.154645	0.102399	0.0624651	0.15687
1	5416672	-	GGCTCTG	TRUE	TRUE	TRUE	TRUE	TRUE	TRUE	TRUE	TRUE	TRUE	0.209136	0.208412	0.273559	0.183881	0.202099	0.219825	0.218768	0.191222	0.221916
1	5418663	-	TTCTAGG	FALSE	FALSE	FALSE	FALSE	FALSE	FALSE	TRUE	FALSE	TRUE	0.134046	0.113328	0.0865242	0.120701	0.0874912	0	0.362205	0.0736353	0.230865
1	5431630	-	TGATCGG	TRUE	FALSE	FALSE	TRUE	FALSE	FALSE	FALSE	TRUE	FALSE	0.187855	0.0768504	0.0785099	0.159921	0.0678003	0.0601515	0	0.168342	0.145388
1	5435077	-	GCCTCTG	FALSE	TRUE	FALSE	TRUE	FALSE	FALSE	FALSE	TRUE	TRUE	0.190161	0.324256	0	0.375407	0.256119	0.0589106	0.203648	0.253552	0.349637
1	5446700	-	CGGTGCT	FALSE	FALSE	FALSE	FALSE	FALSE	FALSE	FALSE	FALSE	FALSE	0.0069277	0.0099954	0.0145324	0.00931993	0.00975065	0.010661	0	0.00992507	0.0198261
1	5446850	-	GGGTCTC	TRUE	TRUE	TRUE	TRUE	TRUE	TRUE	FALSE	TRUE	TRUE	0.0637976	0.0741397	0.0564131	0.0844673	0.0752396	0.079552	0.0221245	0.0691317	0.110365
1	5447083	-	GCATGGT	TRUE	TRUE	TRUE	TRUE	TRUE	TRUE	FALSE	TRUE	FALSE	0.0466859	0.0400779	0.0324227	0.0337141	0.035026	0.0399031	0	0.0266778	0.0384345
1	5447088	-	GTGTGGC	TRUE	TRUE	TRUE	TRUE	TRUE	TRUE	FALSE	FALSE	FALSE	0.0302511	0.0303102	0.0277015	0.0380761	0.0369787	0.0332714	0	0.0213709	0.0200954
1	5449595	+	AGATAAT	FALSE	FALSE	FALSE	FALSE	FALSE	TRUE	FALSE	FALSE	FALSE	0	0.0858644	0.0922037	0	0.0598625	0.0578885	NaN	0.0312411	0
1	5460317	-	CTGTCTG	FALSE	FALSE	FALSE	FALSE	TRUE	FALSE	FALSE	FALSE	FALSE	0.0256841	0.0145479	0.0455992	0.018887	0.119332	0	0.0889377	0.0676656	0.0573483
1	5470048	+	GGCTCTG	FALSE	FALSE	FALSE	FALSE	FALSE	FALSE	FALSE	TRUE	FALSE	0.136185	0.157893	0.233168	0	0.245391	0.0974092	0.178432	0.293656	0.178941
1	5472224	+	TGTTCGT	FALSE	FALSE	FALSE	FALSE	FALSE	FALSE	FALSE	FALSE	TRUE	0.0183911	0.0276084	0.0141652	0.00273088	0.0174083	0.00672817	0.0285013	0.0157946	0.0988029
1	5472546	+	TAATGCC	FALSE	FALSE	FALSE	FALSE	FALSE	FALSE	FALSE	FALSE	TRUE	0.0118426	0.0468468	0.0281033	0	0	0	0	0.0142808	0.129588
1	5483707	-	TGTTGAG	FALSE	TRUE	TRUE	TRUE	FALSE	FALSE	TRUE	TRUE	FALSE	0.299818	0.475484	0.286333	0.473768	0.188648	0.198884	0.39519	0.500875	0.299818
1	5484388	-	TACTCTG	FALSE	FALSE	FALSE	TRUE	FALSE	FALSE	FALSE	FALSE	FALSE	0.238275	0.207134	0.0966866	0.628679	0	0.0743267	0.302373	0.196284	0
1	5489477	+	GGCTCGA	FALSE	TRUE	TRUE	FALSE	FALSE	TRUE	FALSE	FALSE	FALSE	0.166184	0.193633	0.226334	0.171241	0.140071	0.19706	0	0.163884	0
1	5489974	+	TGATCGG	FALSE	FALSE	FALSE	FALSE	FALSE	TRUE	FALSE	FALSE	FALSE	0.0154399	0.0610955	0.0964918	0.11527	0.0955647	0.098755	0	0.0629831	0
1	5490412	+	GGGTATC	FALSE	TRUE	FALSE	FALSE	TRUE	FALSE	FALSE	TRUE	FALSE	0.026054	0.0265904	0.00192691	0.00581333	0.0352511	0.0186361	0	0.0435153	0
1	5490875	+	TGCTCTG	TRUE	TRUE	TRUE	FALSE	TRUE	TRUE	FALSE	TRUE	FALSE	0.127671	0.156367	0.150687	0.112416	0.123524	0.112559	0	0.132042	0
1	5491145	+	CATTGGA	FALSE	TRUE	TRUE	TRUE	TRUE	TRUE	FALSE	FALSE	FALSE	0.18731	0.226415	0.247682	0.263203	0.245542	0.150471	0.634748	0.198083	0
1	5491190	+	GGCTCTC	TRUE	TRUE	FALSE	FALSE	FALSE	TRUE	FALSE	TRUE	FALSE	0.160716	0.115682	0.0721539	0.0653418	0.108117	0.0952976	0	0.107796	0
1	5497394	-	AGCTCTG	FALSE	FALSE	FALSE	FALSE	FALSE	FALSE	FALSE	TRUE	FALSE	0.120797	0.0338155	0.115352	0.0578762	0.0974092	0.136185	0.0992789	0.19489	0.105945
1	5498648	+	AGCTCTG	FALSE	FALSE	FALSE	FALSE	FALSE	TRUE	FALSE	FALSE	FALSE	0.143986	0.146356	0.0828066	0.574275	0.0800213	0.24454	0	0.104555	0.167997
1	5502410	-	AGGTCCC	FALSE	FALSE	FALSE	FALSE	FALSE	FALSE	TRUE	FALSE	FALSE	0.107666	0	0	0.0774614	0	0	0.0490613	0	0
1	5503052	-	GGTTCCT	FALSE	FALSE	FALSE	FALSE	FALSE	FALSE	TRUE	FALSE	FALSE	0.0916363	0.0771853	0	0	0	0.149647	0.114517	0.205651	0
1	5503880	-	GGTTCCG	FALSE	FALSE	FALSE	FALSE	FALSE	FALSE	TRUE	FALSE	FALSE	0	0.10097	0	0	0	0.182946	0.0827906	0	0
1	5504169	-	TGATCGG	FALSE	FALSE	FALSE	FALSE	FALSE	FALSE	TRUE	FALSE	FALSE	0.152534	0	0	0	0.206837	0	0.0636414	0	0
1	5515785	+	GAGTATC	TRUE	TRUE	TRUE	TRUE	TRUE	TRUE	FALSE	TRUE	FALSE	0.155602	0.176713	0.161863	0.149448	0.169155	0.189519	0	0.107951	0.144995
1	552652	+	GTTTAGT	TRUE	TRUE	TRUE	TRUE	TRUE	TRUE	TRUE	FALSE	FALSE	0.970506	1	0.943411	0.979605	0.979605	0.949913	0.957168	0.979605	0
1	552672	+	CGTTGTG	FALSE	FALSE	TRUE	FALSE	TRUE	TRUE	TRUE	FALSE	FALSE	0.566588	0.704002	0.715556	0.823611	0.969874	0.905572	0.784157	0.671465	0.890803
1	5540525	+	CGATCGC	TRUE	FALSE	FALSE	FALSE	FALSE	FALSE	FALSE	TRUE	TRUE	0.0864506	0.051452	0.0354622	0.0662237	0.0372353	0.0323446	0	0.127525	0.0761306
1	5542391	+	GCCTCTG	TRUE	FALSE	FALSE	FALSE	FALSE	FALSE	FALSE	TRUE	FALSE	0.0923985	0.0491115	0.0908225	0.0505838	0.0495737	0.0627375	0.0875799	0.101142	0.0462857
1	5542666	+	AGTTCTG	FALSE	FALSE	FALSE	TRUE	FALSE	FALSE	FALSE	FALSE	FALSE	0.0674667	0.057354	0.0671558	0.0811639	0.0548973	0.0654986	0.0552596	0.058236	0.0344304
1	5542749	+	CTATAAT	FALSE	FALSE	FALSE	FALSE	FALSE	FALSE	TRUE	FALSE	FALSE	0.00350751	0	0.00934001	0.0540958	0.00165708	0	0.132097	0.0165607	0.00115137
1	5547100	-	GGCTCTG	FALSE	FALSE	FALSE	FALSE	FALSE	FALSE	TRUE	FALSE	FALSE	0.11207	0.109683	0.0722526	0.0999148	0.084072	0.0980262	0.104402	0.102859	0.00243982
1	5547430	-	GGGTCTG	FALSE	FALSE	FALSE	FALSE	TRUE	FALSE	TRUE	FALSE	FALSE	0.061697	0.0552238	0.0202846	0.0580154	0.0781205	0.0410065	0.058325	0.0132592	0.0501525
1	5555631	-	TTGTATG	FALSE	FALSE	FALSE	FALSE	FALSE	FALSE	FALSE	FALSE	TRUE	0	0.398849	0	0.437751	0	0.398849	0	0	0.799682
1	5555736	-	GAGTAGA	TRUE	FALSE	TRUE	FALSE	FALSE	FALSE	FALSE	FALSE	TRUE	0.819737	0.865832	0.78151	0.744599	0.773303	0.611663	0.964972	0.810138	0.78151
1	555797	-	CGCTGTA	FALSE	FALSE	FALSE	TRUE	FALSE	FALSE	FALSE	FALSE	FALSE	0.10806	0.177801	0.0710483	0.177801	0.110901	0	0.146199	0.0600689	0
1	5579252	+	GTCTCTG	FALSE	FALSE	FALSE	FALSE	TRUE	FALSE	FALSE	FALSE	FALSE	0.311703	0	0.280441	0.643716	0.643716	0.420536	NaN	0	0.355608
1	5582112	+	CTTTATG	FALSE	FALSE	FALSE	FALSE	FALSE	TRUE	FALSE	FALSE	FALSE	0.201972	0	0.312954	0	0.0524592	0.274015	0	0.240545	0
1	5603360	+	CGCTCGG	FALSE	FALSE	TRUE	FALSE	FALSE	FALSE	FALSE	FALSE	FALSE	0.311194	0.180854	0.285514	NaN	0	0.220815	NaN	0.213011	0.346266
1	5609430	+	AGCTCTC	FALSE	TRUE	TRUE	FALSE	TRUE	TRUE	FALSE	TRUE	FALSE	0.293656	0.183341	0.158481	0.116163	0.151937	0.116825	0	0.125499	0.421431
1	5621875	-	ATATAAA	FALSE	FALSE	FALSE	FALSE	FALSE	FALSE	FALSE	FALSE	FALSE	0	0.013636	0.0351966	0	0.00756416	0.0164892	0	0.0143928	0
1	564468	+	TGATCGG	FALSE	TRUE	FALSE	FALSE	FALSE	FALSE	FALSE	FALSE	FALSE	0.024422	0.160391	0.0663009	0.0681239	0.0559753	0	0	0.0946544	0.0533181
1	566866	+	TGGTGGG	TRUE	FALSE	FALSE	FALSE	TRUE	FALSE	FALSE	FALSE	FALSE	0.0639601	0.0542002	0.0532269	0.0800161	0.0881867	0.0573319	0.466483	0.0627255	0.0736217
1	566930	+	GGGTATC	TRUE	FALSE	FALSE	FALSE	TRUE	FALSE	FALSE	FALSE	FALSE	0.0396912	0.0175586	0.0243643	0.0143315	0.0250168	0	0	0.0291833	0.0258918
1	5686139	-	AACTCTG	TRUE	FALSE	TRUE	TRUE	FALSE	FALSE	FALSE	TRUE	TRUE	0.920167	0.787443	0.88484	0.971968	0.491077	0.64434	0.918047	0.892099	0.855416
1	5719246	+	AGGTGTA	FALSE	FALSE	FALSE	TRUE	FALSE	FALSE	FALSE	FALSE	FALSE	0.0568158	0.0139165	0	0.0889077	0.0101862	0.0671498	0.0345893	0.0514876	0.0258091
1	5725337	+	TGGTATC	FALSE	FALSE	FALSE	FALSE	TRUE	FALSE	FALSE	FALSE	FALSE	0.0207506	0.00860958	0.00790697	0.0208266	0.0425632	0.0123483	0	0.00322896	0
1	5726460	+	GTGTGAA	FALSE	FALSE	TRUE	FALSE	FALSE	FALSE	FALSE	FALSE	FALSE	0.101628	0	0.2441	0.124612	0.255089	0	0	0	0
1	5727918	+	GTCTCTG	FALSE	FALSE	FALSE	FALSE	FALSE	FALSE	FALSE	FALSE	TRUE	0.0894489	0.0412248	0.10657	0.1839	0.0939036	0.104355	0.118233	0.096056	0.158388
1	5738218	+	CGGTGAC	FALSE	FALSE	FALSE	FALSE	FALSE	FALSE	TRUE	FALSE	FALSE	0	0.272421	0	0	0	0	0.0518448	0	0
1	5738843	+	TGGTGGG	FALSE	FALSE	FALSE	FALSE	FALSE	FALSE	TRUE	FALSE	FALSE	0	0	0	0	0	0	0.0866429	0	0
1	57554	-	GGGTCGG	FALSE	FALSE	FALSE	FALSE	TRUE	FALSE	FALSE	FALSE	FALSE	0.0726665	0.0516517	0.0426999	0.0435156	0.0889118	0.0535586	0	0.077761	0.0651131
1	5758448	+	ATATCTG	FALSE	TRUE	FALSE	FALSE	FALSE	FALSE	FALSE	FALSE	FALSE	0	0.871942	0	1	0.765934	NaN	0	0.56053	0.404305
1	5765409	-	GGATCGT	FALSE	FALSE	FALSE	FALSE	FALSE	FALSE	TRUE	FALSE	FALSE	0.12326	0	0	0	0	0.263269	0.0616821	0	0.0832018
1	5773651	+	TTTTGTG	FALSE	FALSE	FALSE	FALSE	FALSE	FALSE	FALSE	TRUE	FALSE	0.334	0.156278	0.135794	0.155917	0.0513642	0.121053	NaN	0.210592	0.0936391
1	5773801	+	GGCTATG	FALSE	FALSE	FALSE	FALSE	FALSE	TRUE	FALSE	FALSE	FALSE	0.0185136	0.0366884	0.0362452	0.0420172	0.0201937	0.0410774	0	0.0161767	0.0777438
1	5775055	+	CTGTAAC	FALSE	FALSE	FALSE	TRUE	FALSE	FALSE	FALSE	FALSE	FALSE	0.414183	0.817569	0.7339	0.908037	0.7339	0.561155	NaN	0.561155	1
1	5776969	-	ATATAGC	TRUE	FALSE	FALSE	FALSE	FALSE	FALSE	FALSE	FALSE	FALSE	0.795214	0	0.840116	0	0.754713	0	0	0.606311	0.61924
1	5778092	-	TGATAGG	FALSE	FALSE	FALSE	FALSE	TRUE	FALSE	FALSE	FALSE	FALSE	0.951205	0.898319	0.893128	0.933339	0.835858	0.907548	0.977717	0.905687	0.923347
1	5778383	-	TCGTTCT	FALSE	FALSE	FALSE	FALSE	FALSE	FALSE	FALSE	FALSE	TRUE	0.00571752	0.00223992	0	0	0	0	0	0	0.0172052
1	5789076	-	AGTTGGC	FALSE	FALSE	FALSE	FALSE	FALSE	FALSE	FALSE	FALSE	TRUE	0.0734738	0.0743288	0.0343297	0	0.0743288	0.0502327	0	0.0608095	0.172033
1	5823151	+	TAATACG	TRUE	FALSE	FALSE	FALSE	FALSE	FALSE	FALSE	FALSE	FALSE	0.540407	0	0	NaN	0.849423	0	NaN	0	0
1	5832234	-	TTTTGTT	FALSE	FALSE	TRUE	FALSE	FALSE	FALSE	FALSE	FALSE	FALSE	0	0	0.168328	0	0	0	0.251438	0	0.14421
1	5845677	+	TGATACC	FALSE	FALSE	TRUE	FALSE	FALSE	FALSE	FALSE	FALSE	FALSE	0	0	0.783091	0	0	0.320723	0	0	0
1	5852947	+	GGCTCTG	FALSE	FALSE	FALSE	FALSE	FALSE	TRUE	FALSE	TRUE	FALSE	0.134087	0.158717	0.164577	0.108606	0.165846	0.190057	0.293656	0.154485	0.115352
1	5857244	-	AGCTAGA	TRUE	FALSE	FALSE	FALSE	FALSE	FALSE	FALSE	FALSE	TRUE	0.204794	0.097764	0.0640652	0	0	0.0324207	0	0.0688059	0.619337
1	5861754	-	CAGTATC	FALSE	FALSE	FALSE	FALSE	FALSE	FALSE	TRUE	FALSE	FALSE	0	0	0	0.303834	0	0	0.657837	0	0
1	5863735	-	AGGTGTA	FALSE	FALSE	FALSE	FALSE	FALSE	FALSE	FALSE	FALSE	TRUE	0.0320585	0	0.0688088	0.0119988	0	0	0.0214992	0.0310582	0.0449401
1	5869960	+	TGCTCTG	FALSE	FALSE	FALSE	FALSE	FALSE	FALSE	FALSE	FALSE	TRUE	0	0.0851431	0.0938332	0.150036	0	0.293656	0.116572	0.0112522	0.125637
1	5870485	+	GGGTATG	FALSE	FALSE	FALSE	FALSE	FALSE	FALSE	FALSE	FALSE	TRUE	0.0608462	0.0139976	0	0.0595662	0	0	0	0.0523514	0.0331062
1	5879519	+	AGGTCTA	FALSE	FALSE	TRUE	FALSE	FALSE	FALSE	FALSE	FALSE	FALSE	0.395182	0	0.486699	0	0	0.202967	NaN	0.46863	1
1	5879771	+	TCGTTCT	TRUE	FALSE	FALSE	FALSE	FALSE	FALSE	FALSE	FALSE	FALSE	0.00974953	0	0	0	0.020277	0	0	0	0
1	5881655	-	CCTTCGG	FALSE	FALSE	FALSE	FALSE	FALSE	FALSE	FALSE	TRUE	FALSE	0.0871744	0.120199	0.0827706	0.142017	0.178787	0.104033	0.0808816	0.220847	0.0905832
1	5886772	+	ATTTGTA	FALSE	FALSE	FALSE	FALSE	FALSE	TRUE	FALSE	FALSE	FALSE	0.0917334	0.0610432	0.0591561	0.0531247	0.026965	0.0688675	0.178984	0.0761141	0.118894
1	589087	+	TGATCGG	FALSE	FALSE	FALSE	FALSE	FALSE	FALSE	TRUE	FALSE	FALSE	0	0.167262	0.0238677	0	0	0	0.0847539	0.317973	0.450573
1	5925695	+	GGCTCTG	TRUE	TRUE	FALSE	TRUE	TRUE	FALSE	FALSE	FALSE	TRUE	0.2345	0.155463	0.119589	0.157308	0.171981	0.114835	0.189429	0.117501	0.112155
1	5953587	-	AGATCGG	FALSE	FALSE	FALSE	FALSE	FALSE	FALSE	FALSE	TRUE	FALSE	0.0424809	0.0595114	0.0357666	0.107095	0.0922233	0.0503613	0.089519	0.110804	0.0291914
1	596605	-	CGATAAC	FALSE	FALSE	FALSE	FALSE	FALSE	FALSE	FALSE	FALSE	TRUE	0.0490283	0.115937	0	NaN	0	0	NaN	0	0.117005
1	5981233	+	AGATCGG	FALSE	FALSE	FALSE	FALSE	FALSE	FALSE	FALSE	FALSE	FALSE	0.0305429	0	0.0917349	0.0982685	0.0424464	0	0	0.0889807	0.0583902
1	5981334	+	AGTTCTG	FALSE	FALSE	FALSE	FALSE	TRUE	FALSE	FALSE	FALSE	FALSE	0.0558557	0	0.0466078	0.0187839	0.125539	0.0868727	0	0.030326	0.0759202
1	6004126	+	TGCTAGT	FALSE	TRUE	FALSE	FALSE	FALSE	TRUE	FALSE	FALSE	FALSE	0.0986002	0.175879	0.112257	0.0650696	0.085762	0.192504	0.0693696	0.0992358	0.00984852
1	602727	+	CGATCGG	FALSE	TRUE	FALSE	FALSE	FALSE	FALSE	FALSE	FALSE	FALSE	0.191774	0.277943	0.175706	0.1053	0.139172	0.0561458	0.178707	0	0.037525
1	6062836	+	CGATCGG	FALSE	FALSE	TRUE	FALSE	TRUE	FALSE	FALSE	FALSE	TRUE	0.0422062	0.0839152	0.079538	0.0846401	0.0697375	0.0865049	0.0260375	0.0494406	0.0514899
1	6071509	-	TCATCAA	FALSE	TRUE	TRUE	FALSE	FALSE	TRUE	FALSE	FALSE	FALSE	0.448219	0.567556	0.582918	0	0.580407	0.47318	0	0	0
1	6071965	-	GGCTATG	FALSE	FALSE	FALSE	FALSE	FALSE	FALSE	FALSE	TRUE	FALSE	0	0	0	0	0.365284	0	0	0.42711	0
1	608301	-	CGGTGGA	FALSE	FALSE	FALSE	FALSE	FALSE	FALSE	FALSE	FALSE	TRUE	0.011052	0.00622958	0.00865777	0.0144523	0.0142149	0.0127722	0.00580491	0.00287724	0.0307612
1	608825	-	CACTCTG	FALSE	FALSE	FALSE	FALSE	FALSE	FALSE	TRUE	FALSE	TRUE	0.110735	0.0847986	0.0633824	0.0862088	0.0623287	0.114022	0.139001	0.115998	0.115895
1	6105063	+	AGCTGTA	TRUE	FALSE	FALSE	FALSE	FALSE	FALSE	FALSE	FALSE	FALSE	0.141337	0.0938767	0.0821813	0.12878	0.0720545	0.114227	0	0.0411016	0.0968308
1	611131	-	GGGTGGG	TRUE	FALSE	FALSE	FALSE	FALSE	FALSE	FALSE	FALSE	FALSE	0.0443374	0.233527	0.0617157	0.0742166	0.0221663	0	0.0325738	0	0
1	611155	-	CAATGGT	TRUE	FALSE	FALSE	FALSE	FALSE	FALSE	FALSE	FALSE	FALSE	0.0582182	0	0.0641212	0.138809	0	0	0	0	0
1	6143966	+	TGATCGG	FALSE	TRUE	FALSE	FALSE	FALSE	FALSE	FALSE	FALSE	FALSE	0.062425	0.102344	0.0451804	0	0	0.0478577	NaN	0.0498787	0
1	6149721	+	ACTTGTG	FALSE	TRUE	FALSE	FALSE	FALSE	FALSE	FALSE	TRUE	FALSE	0.0228831	0.0631546	0.00500885	0	0.017764	0	0.0374383	0.109254	0.0333837
1	6149841	+	ATCTGTA	FALSE	TRUE	FALSE	FALSE	FALSE	FALSE	FALSE	FALSE	FALSE	0.0589644	0.0451498	0.0144197	0	0.00865618	0.0312271	0	0.00435824	0.0147399
1	6185073	-	AGCTCGT	FALSE	FALSE	FALSE	FALSE	FALSE	FALSE	FALSE	FALSE	TRUE	0	0.0932488	0	0	0	0.247958	0	0	0.356279
1	6189839	-	GGTTGTA	FALSE	FALSE	FALSE	FALSE	FALSE	FALSE	FALSE	FALSE	TRUE	0.127736	0.282293	0.0918416	0.152964	0.228126	0.31043	0.317295	0.195439	0.269524
1	6193111	-	TGGTGGC	FALSE	TRUE	FALSE	TRUE	TRUE	TRUE	FALSE	TRUE	FALSE	0.0676328	0.138679	0.0882333	0.128742	0.159039	0.176275	0.0832538	0.136976	0
1	6195766	+	CCGTGGA	TRUE	TRUE	FALSE	FALSE	TRUE	TRUE	FALSE	TRUE	FALSE	0.302915	0.227596	0.0776376	0.182091	0.359433	0.300435	NaN	0.257517	0
1	6200261	-	CCGTGGA	TRUE	TRUE	FALSE	FALSE	TRUE	TRUE	FALSE	TRUE	FALSE	0.319798	0.227596	0.206941	0.156883	0.272865	0.175069	NaN	0.300709	0.561491
1	6202916	+	TGGTGGC	TRUE	TRUE	FALSE	TRUE	TRUE	TRUE	TRUE	TRUE	FALSE	0.168312	0.106077	0.102425	0.120546	0.0764368	0.12805	0.180107	0.184339	0.155011
1	6222979	+	GTTTTGC	FALSE	FALSE	FALSE	FALSE	FALSE	FALSE	FALSE	FALSE	TRUE	0	0	0	0	0	0	0	0	0
1	6223073	+	GGCTCTG	FALSE	FALSE	TRUE	FALSE	FALSE	FALSE	FALSE	FALSE	FALSE	0.0826563	0.0804755	0.106032	0.0306458	0.0716367	0.0887339	0.0202095	0.0941497	0.0574832
1	6262725	+	GGTTGTG	TRUE	FALSE	TRUE	FALSE	FALSE	FALSE	FALSE	FALSE	TRUE	0.79589	0	0.912053	NaN	0.823611	NaN	0	0.671465	0.807711
1	6268388	-	TGATCGG	TRUE	FALSE	FALSE	TRUE	TRUE	TRUE	TRUE	TRUE	TRUE	0.0715962	0.0669359	0.0587596	0.0787828	0.0809487	0.0870581	0.0723642	0.064098	0.0692238
1	6268455	-	GCCTCTG	FALSE	FALSE	FALSE	FALSE	FALSE	FALSE	FALSE	FALSE	TRUE	0.0670542	0.0773931	0.0798288	0.070267	0.0908862	0.0218398	0.0522702	0.0288496	0.0694642
1	6268636	-	GGCTATG	FALSE	FALSE	FALSE	FALSE	FALSE	FALSE	FALSE	FALSE	TRUE	0.0517054	0.0890522	0.0438093	0.0663063	0.0648573	0.0409608	0.0640774	0.0528682	0.0657725
1	627319	+	TGCTCGG	TRUE	FALSE	FALSE	FALSE	FALSE	FALSE	FALSE	FALSE	TRUE	0.190371	0.135832	0.119479	0.148976	0.183326	0.173811	0.186508	0.10745	0.192246
1	6279805	-	TGCTCTG	TRUE	FALSE	FALSE	FALSE	FALSE	FALSE	FALSE	FALSE	FALSE	0.203242	0.0955948	0.0659197	0.0112522	0.126211	0.0377686	0	0.0057037	0
1	628175	+	AGTTGAA	FALSE	FALSE	TRUE	FALSE	FALSE	FALSE	FALSE	FALSE	FALSE	1	0.97732	1	0.936951	1	0.899772	0.750685	1	0.936951
1	6283651	-	GGCTCTG	FALSE	FALSE	FALSE	FALSE	TRUE	FALSE	FALSE	FALSE	FALSE	0.0876814	0.0688073	0.0086687	0.105385	0.0969374	0.0793473	0.116572	0.0773759	0.068307
1	628858	+	AGGTATG	TRUE	FALSE	FALSE	TRUE	TRUE	FALSE	FALSE	FALSE	FALSE	0.351382	0.353689	0.258395	0.304628	0.244611	0.157716	0.783809	0.206027	0
1	629165	+	TTTTATT	FALSE	TRUE	FALSE	FALSE	FALSE	FALSE	FALSE	FALSE	FALSE	0.167726	0.22104	0	0.265182	0.158348	0.0632879	0.305731	0.191496	0
1	6292656	-	ATGTCTG	FALSE	FALSE	FALSE	FALSE	TRUE	FALSE	FALSE	FALSE	FALSE	0.0894478	0.0395508	0	0	0.0629291	0	0	0.0515397	0.0127942
1	6293781	-	TGATCGG	FALSE	FALSE	FALSE	FALSE	FALSE	FALSE	FALSE	TRUE	FALSE	0.0356138	0	0.103135	0	0.0170133	0	0	0.195856	0.0327795
1	6300015	+	GGCTATC	FALSE	FALSE	FALSE	FALSE	TRUE	FALSE	FALSE	FALSE	TRUE	0.079783	0.0441824	0.0658167	0	0.0834982	0	0	0.101026	0.0766312
1	6300603	+	GCATAAT	FALSE	FALSE	FALSE	FALSE	FALSE	FALSE	FALSE	FALSE	TRUE	0	0.133088	0	0	0.0381674	0	0	0	0.0896654
1	6305251	+	CTATAGC	FALSE	FALSE	FALSE	FALSE	FALSE	FALSE	FALSE	FALSE	TRUE	0	0	0.581938	0	0	0	0	0	0.73287
1	630632	+	GTTTCGT	FALSE	FALSE	FALSE	FALSE	FALSE	FALSE	TRUE	FALSE	FALSE	0.043448	0.0681153	0.145283	0.0881206	0.135425	0	0.156338	0.0899144	0.0549372
1	632979	+	ACGTGGA	FALSE	TRUE	TRUE	TRUE	TRUE	FALSE	TRUE	TRUE	TRUE	0.0434558	0.19291	0.186237	0.0939211	0.142078	0.267552	0.242281	0.236962	0.302915
1	6350395	+	CAGTAAG	FALSE	FALSE	FALSE	FALSE	FALSE	FALSE	FALSE	TRUE	TRUE	0.420694	0	0.510363	0	0	0.702865	0.87975	0.738304	0.839616
1	6350804	+	TAGTCCA	FALSE	FALSE	TRUE	FALSE	TRUE	FALSE	FALSE	FALSE	FALSE	0.253409	0.33144	0.525494	0.152283	0.506351	0.135004	0	0.379491	0.300824
1	6353845	+	GCCTCTG	FALSE	FALSE	FALSE	FALSE	TRUE	FALSE	FALSE	FALSE	FALSE	0.211123	0.14726	0.13263	0.111625	0.203648	0.0943892	0.0661345	0.0773931	0.061611
1	636160	+	GGCTCTG	FALSE	TRUE	FALSE	FALSE	FALSE	FALSE	FALSE	FALSE	FALSE	0.153167	0.198659	0.128795	0.171768	0.0446998	0.217801	0.162091	0.147676	0.0623343
1	6367803	+	GTTTCTG	TRUE	FALSE	TRUE	FALSE	FALSE	TRUE	FALSE	FALSE	FALSE	0.241916	0.125223	0.231754	0.193091	0.181185	0.25601	0.107153	0.133927	0.193091
1	6368409	+	TTTTCCA	FALSE	FALSE	FALSE	FALSE	FALSE	FALSE	TRUE	FALSE	FALSE	0.197251	0.413725	0.391149	0.129705	0.191358	0.172093	0.583809	0.300082	0.163154
1	6398087	+	TTTTGGA	FALSE	FALSE	TRUE	FALSE	FALSE	FALSE	FALSE	FALSE	FALSE	0.161145	0.41685	0.495168	0.354075	0.275115	0.346598	0	0.130911	0.136048
1	6410650	+	AGTTCCG	FALSE	TRUE	FALSE	FALSE	FALSE	TRUE	FALSE	FALSE	FALSE	0.14185	0.183571	0.126403	0.206932	0.121344	0.211585	0	0.111925	0.149647
1	6412168	+	AGCTCTG	FALSE	TRUE	FALSE	FALSE	FALSE	FALSE	FALSE	FALSE	FALSE	0.0828066	0.226105	0.162091	0.171092	0.166486	0.141889	0	0.0832165	0
1	6414218	+	TGATCGG	TRUE	FALSE	TRUE	TRUE	FALSE	TRUE	FALSE	TRUE	FALSE	0.179143	0.0847446	0.154812	0.159759	0.0853769	0.108014	0	0.126313	0
1	6416584	-	CGTTGCA	TRUE	TRUE	TRUE	TRUE	TRUE	TRUE	FALSE	TRUE	TRUE	0.233367	0.344837	0.246877	0.293809	0.28629	0.257226	0.49313	0.273741	0.293004
1	6416944	-	GTTTCTG	FALSE	FALSE	FALSE	FALSE	FALSE	FALSE	FALSE	FALSE	TRUE	0.121746	0.115291	0.0242347	0.105131	0.0577655	0.105931	0	0.0767213	0.213479
1	6452933	+	ACTTCGT	FALSE	FALSE	FALSE	TRUE	FALSE	FALSE	FALSE	FALSE	FALSE	0	0.216789	0.232433	0.357679	0.157473	0	NaN	0.115332	0
1	6457992	-	ACTTGAA	TRUE	TRUE	TRUE	TRUE	TRUE	FALSE	TRUE	FALSE	FALSE	0.0974146	0.116453	0.0879818	0.117892	0.130662	0.114864	0.125306	0.0799297	0.03858
1	6459377	-	ATTTGTA	FALSE	FALSE	TRUE	TRUE	TRUE	FALSE	TRUE	FALSE	FALSE	0.067206	0.0758316	0.0933256	0.0886583	0.0858407	0.0569136	0.100549	0.0473256	0.0578686
1	6460814	+	AAGTAAT	FALSE	TRUE	TRUE	FALSE	FALSE	FALSE	FALSE	FALSE	FALSE	0.843467	0.802938	0.947577	0.839616	0.87975	0.646845	NaN	0.769287	1
1	6464336	+	GGATCGG	FALSE	FALSE	FALSE	FALSE	FALSE	FALSE	FALSE	FALSE	TRUE	0.0754512	0.058268	0.0341461	0.0613358	0.00337313	0.0273439	0	0.0191118	0.0459788
1	6464385	+	AGCTATC	FALSE	FALSE	FALSE	FALSE	FALSE	FALSE	FALSE	FALSE	TRUE	0.0621288	0.0636178	0.028264	0.0572636	0.0632143	0.0229957	0	0.0288491	0.0620456
1	6464570	+	CGATCGG	FALSE	TRUE	FALSE	FALSE	FALSE	FALSE	FALSE	FALSE	FALSE	0.0551367	0.114896	0.0508333	0.0939082	0.0379741	0.058268	0	0.0571183	0.0333983
1	648919	-	CCTTCAA	FALSE	FALSE	FALSE	FALSE	FALSE	FALSE	TRUE	FALSE	FALSE	0	0.153297	0	0	0.0315498	0.0516858	0.331547	0.0668252	0
1	651426	-	TGATCCG	FALSE	FALSE	FALSE	FALSE	FALSE	FALSE	FALSE	TRUE	FALSE	0.250081	0.132094	0	0.18182	0.176631	0	0	0.36364	0.18182
1	6522881	+	GGGTATC	FALSE	FALSE	TRUE	TRUE	TRUE	FALSE	FALSE	FALSE	FALSE	0.110207	0.0216473	0.116818	0.141063	0.035567	0.0416492	0	0	0.0313141
1	6523966	-	GTTTCTG	TRUE	FALSE	FALSE	FALSE	FALSE	FALSE	FALSE	FALSE	FALSE	0.236619	0.104231	0.16447	0.185676	0.152146	0.187114	0.0931042	0.145639	0.124781
1	6561002	-	GTGTTTT	FALSE	TRUE	FALSE	FALSE	FALSE	FALSE	FALSE	FALSE	FALSE	0	0.0433937	0.0121258	0	0.039401	0.00339207	0.0227517	0	0.00428976
1	6561613	-	AGCTCTG	FALSE	TRUE	TRUE	TRUE	TRUE	TRUE	FALSE	FALSE	FALSE	0.109649	0.136353	0.169614	0.144573	0.179371	0.106146	0.0696268	0.0870786	0.074707
1	6561656	-	AGATCCT	FALSE	FALSE	FALSE	FALSE	TRUE	FALSE	FALSE	FALSE	FALSE	0.0647646	0.0568236	0.0237577	0.102646	0.141449	0.0376763	0.0721809	0.00949628	0.118616
1	656205	-	GGTTGTA	FALSE	TRUE	FALSE	FALSE	FALSE	FALSE	FALSE	FALSE	FALSE	0.123561	0.119369	0.120438	0.144037	0.0838711	0.0493134	0.136964	0.0815019	0.0560884
1	6562070	-	AGCTAGT	TRUE	TRUE	FALSE	TRUE	TRUE	TRUE	FALSE	TRUE	TRUE	0.238199	0.21873	0.157319	0.169873	0.191463	0.181903	0.145231	0.254373	0.157921
1	6562640	-	CGTTACG	FALSE	TRUE	TRUE	TRUE	FALSE	TRUE	FALSE	FALSE	FALSE	0.0385866	0.0433543	0.0656387	0.0624158	0.0349984	0.0376455	0.0158194	0.0194652	0.0109523
1	6568316	+	TCTTCTG	FALSE	FALSE	FALSE	FALSE	FALSE	FALSE	FALSE	FALSE	FALSE	0.0351437	0.109413	0.0341286	0.09004	0.0676616	0.0546863	0	0.046302	0.0493467
1	656933	-	GGGTATC	FALSE	FALSE	FALSE	FALSE	TRUE	FALSE	FALSE	FALSE	FALSE	0.0269118	0.0102079	0	0.0206149	0.0810355	0.0106779	0.06502	0.0165827	0
1	6612386	-	TTCTCGC	FALSE	FALSE	FALSE	FALSE	FALSE	FALSE	TRUE	FALSE	TRUE	0.0338293	0.149172	0.149513	0.170498	0.0789009	0.109877	0.256771	0.154455	0.302475
1	6613075	+	TCCTCTC	TRUE	TRUE	TRUE	FALSE	TRUE	TRUE	FALSE	FALSE	FALSE	0.144892	0.101203	0.153924	0.106189	0.126688	0.119451	0	0.0791075	0
1	6613685	+	CGGTGAG	FALSE	FALSE	FALSE	FALSE	FALSE	TRUE	FALSE	FALSE	FALSE	0.346832	0.716542	0.633845	0.476451	0.401501	0.452342	NaN	0.176877	NaN
1	6616948	+	GGCTCTG	FALSE	FALSE	FALSE	FALSE	TRUE	FALSE	FALSE	FALSE	FALSE	0.188183	0.066949	0.109999	0.133058	0.185562	0.177589	0.191965	0.101862	0.178941
1	6622333	+	TGTTCTG	FALSE	FALSE	FALSE	TRUE	TRUE	FALSE	FALSE	FALSE	TRUE	0.0714633	0.0471714	0.0693052	0.104788	0.0919957	0.152447	0	0.0938352	0.075633
1	6622851	+	GACTACC	TRUE	FALSE	FALSE	FALSE	FALSE	FALSE	FALSE	FALSE	TRUE	0.254107	0.0866485	0.122838	0.202423	0.114119	0.456063	0.609956	0.0398626	0.194906
1	6628799	-	GGCTATG	FALSE	FALSE	FALSE	FALSE	FALSE	FALSE	FALSE	FALSE	TRUE	0.12772	0.04326	0.0964438	0	0.0944892	0.0907974	0	0	0.282888
1	6698346	+	TGGTACG	FALSE	FALSE	FALSE	FALSE	FALSE	FALSE	FALSE	FALSE	FALSE	0	0	0	0	0	0	0	0.0888935	0.126586
1	6713407	-	AGATCGG	TRUE	TRUE	FALSE	TRUE	TRUE	TRUE	FALSE	TRUE	FALSE	0.11983	0.0988528	0.0711708	0.134264	0.123125	0.0815807	0.100041	0.111724	0
1	6730022	+	GGCTCTG	FALSE	FALSE	TRUE	FALSE	FALSE	FALSE	FALSE	FALSE	FALSE	0.0857431	0.0849941	0.143057	0.105246	0.247976	0.120623	0.163326	0.0948839	0.135832
1	6732926	-	GTTTGTA	FALSE	FALSE	FALSE	FALSE	FALSE	FALSE	FALSE	TRUE	FALSE	0.0936391	0.108341	0.0999909	0.118191	0.13917	0.0772853	0	0.168143	0.0963873
1	6733932	-	GTCTCTG	FALSE	FALSE	FALSE	FALSE	FALSE	TRUE	FALSE	FALSE	FALSE	0.245182	0.119235	0.102569	0.167279	0.201656	0.166947	0	0.0717578	0.121666
1	6734104	-	TGCTATG	FALSE	FALSE	FALSE	FALSE	FALSE	TRUE	FALSE	FALSE	FALSE	0.0865503	0.052924	0.0199885	0.032934	0.0775233	0.0582183	0	0.0321117	0.0125209
1	6765805	+	CGCTCTG	FALSE	FALSE	FALSE	FALSE	FALSE	FALSE	TRUE	FALSE	FALSE	0.153879	0.139439	0.225249	0.0701811	0.0298637	0.320642	0.101819	0	0.107364
1	6766552	+	AGCTGCA	FALSE	FALSE	FALSE	FALSE	FALSE	FALSE	TRUE	FALSE	FALSE	0	0	0	0	0.0241017	0	0.133021	0	0
1	6767112	+	GGGTCTG	FALSE	FALSE	FALSE	FALSE	FALSE	FALSE	TRUE	FALSE	FALSE	0.0162941	0	0.0524233	0	0.0149503	0	0.0289527	0	0.0165766
1	6773491	-	ATCTCTG	FALSE	FALSE	FALSE	FALSE	FALSE	FALSE	FALSE	FALSE	FALSE	0.0719389	0.0698207	0.055114	0.0585571	0.0658052	0.0568823	0.0492684	0.0518916	0.0682905
1	6774408	-	GGCTCTG	TRUE	TRUE	TRUE	TRUE	FALSE	FALSE	FALSE	TRUE	TRUE	0.109165	0.089646	0.08709	0.10267	0.0442461	0.0697582	0.0843531	0.0953204	0.0825607
1	6776827	+	GGTTCCT	FALSE	FALSE	FALSE	FALSE	FALSE	FALSE	FALSE	FALSE	TRUE	0.107948	0.151308	0.112767	0.142345	0.131886	0.142915	0.0714778	0.123195	0.167509
1	6779909	+	AGGTTGG	FALSE	FALSE	FALSE	FALSE	FALSE	FALSE	FALSE	FALSE	TRUE	0	0.951253	0.990522	0	0.972332	0	0	0.972332	0.999213
1	6800646	-	GTGTAGG	FALSE	FALSE	FALSE	TRUE	FALSE	FALSE	FALSE	FALSE	FALSE	0.390489	0	0	0.735842	0.586648	0.55675	0.985569	0.602801	0
1	6819287	-	ACTTGGC	TRUE	TRUE	TRUE	TRUE	TRUE	TRUE	FALSE	TRUE	TRUE	0.238309	0.24497	0.27335	0.261369	0.253626	0.274248	0	0.264961	0.450706
1	6820571	-	AGCTCTG	FALSE	TRUE	FALSE	FALSE	TRUE	FALSE	FALSE	FALSE	FALSE	0.204158	0.197895	0.0492766	0.141115	0.295582	0.119932	0	0.135129	0
1	6822407	-	AGCTCTG	FALSE	TRUE	FALSE	FALSE	FALSE	FALSE	FALSE	FALSE	FALSE	0.188183	0.263207	0.146356	0.164998	0.182752	0.151553	0	0.121672	0
1	6833201	+	TGCTCTG	FALSE	FALSE	FALSE	FALSE	TRUE	FALSE	FALSE	FALSE	TRUE	0.050288	0.0486024	0.0937176	0.0614049	0.0842063	0.0565283	0.0179609	0.0610598	0.070039
1	6833450	+	GGCTATG	FALSE	FALSE	FALSE	FALSE	FALSE	FALSE	FALSE	TRUE	TRUE	0.029195	0.0342677	0.0392158	0.0444977	0.0398912	0.041868	0.0323818	0.0680374	0.0503843
1	688305	-	CGTTGTA	FALSE	TRUE	FALSE	FALSE	FALSE	FALSE	FALSE	FALSE	FALSE	0.157079	0.17359	0.052436	0.0970836	0.158142	0.119644	0	0.154897	0.223114
1	6892381	-	ATGTGGG	FALSE	TRUE	FALSE	FALSE	FALSE	FALSE	FALSE	TRUE	FALSE	0.116286	0.2317	0.169981	0.0873847	0.178044	0.0675318	0.114315	0.297611	0.133914
1	6894409	-	GTTTCTG	FALSE	FALSE	FALSE	FALSE	TRUE	FALSE	FALSE	FALSE	FALSE	0.157149	0	0	0.140892	0.368658	0.172705	0.145195	0.16248	0.0522533
1	6907559	-	GGCTCTA	FALSE	FALSE	TRUE	FALSE	FALSE	FALSE	FALSE	FALSE	FALSE	0	0.0857431	0.11445	0	0	NaN	0	NaN	0.302171
1	6926840	-	GGTTCAA	TRUE	FALSE	FALSE	FALSE	FALSE	FALSE	FALSE	FALSE	FALSE	0.90928	0.983794	0.917736	1	0.849264	0.882179	1	0.956266	0.98949
1	6926881	-	CTGTAGC	FALSE	FALSE	FALSE	FALSE	FALSE	FALSE	FALSE	FALSE	TRUE	0.758557	0.758557	0.687696	0	0	0	NaN	0	0.865049
1	6938147	-	AGCTGAG	TRUE	TRUE	TRUE	TRUE	TRUE	TRUE	FALSE	TRUE	TRUE	0.214456	0.218245	0.257368	0.298345	0.285241	0.206689	0.730366	0.195325	0.297059
1	6939055	-	AGGTGTG	TRUE	FALSE	FALSE	FALSE	FALSE	FALSE	FALSE	FALSE	FALSE	0.0273572	0.010902	0.0324844	0.0280865	0.00989306	0.0124334	0	0.00234858	0.0240527
1	6940371	-	CAGTGGA	TRUE	FALSE	FALSE	FALSE	FALSE	TRUE	FALSE	TRUE	FALSE	0.122324	0.134818	0.0547521	0.148417	0.131781	0.226408	0	0.109444	0.129935
1	6943997	+	CTGTAGG	TRUE	TRUE	TRUE	FALSE	TRUE	TRUE	FALSE	TRUE	FALSE	0.178457	0.152487	0.133438	0.0800389	0.114395	0.14378	0	0.276337	0
1	6946912	+	TGCTCTG	FALSE	FALSE	FALSE	TRUE	TRUE	FALSE	FALSE	FALSE	FALSE	0.0877911	0.217801	0.0620223	0.295934	0.159271	0	0.238732	0.0921223	0.150036
1	6970767	-	AATTACT	FALSE	TRUE	FALSE	TRUE	FALSE	TRUE	TRUE	TRUE	FALSE	0.0815596	0.245919	0.0855013	0.328707	0.166061	0.403757	0.306247	0.422015	0.0246265
1	6991145	-	ATCTCTG	FALSE	TRUE	FALSE	FALSE	TRUE	FALSE	FALSE	FALSE	FALSE	0.122076	0.239153	0.0784653	0.17438	0.175153	0.247259	0	0.123953	0.0985843
1	6992647	-	TGCTCTG	FALSE	FALSE	FALSE	FALSE	TRUE	FALSE	FALSE	FALSE	FALSE	0	0.0539776	0.059311	0	0.106464	0.146356	0	0.119932	0.0226107
1	7003872	-	GGCTCTG	FALSE	FALSE	FALSE	FALSE	FALSE	FALSE	FALSE	TRUE	FALSE	0.165267	0.139439	0.15835	0.157308	0.152902	0.143321	0.0476136	0.206012	0.090609
1	7005338	-	AGATGGA	FALSE	FALSE	FALSE	FALSE	FALSE	FALSE	FALSE	FALSE	TRUE	0.015911	0.0084527	0.0300168	0.0413355	0	0.0113396	0.0319367	0	0.0745336
1	7006733	-	GGCTATG	FALSE	FALSE	FALSE	TRUE	FALSE	FALSE	FALSE	FALSE	FALSE	0.0269186	0	0.0167915	0.254059	0	0	0.0658167	0.0526216	0.0449784
1	7009150	-	GATTGTA	TRUE	FALSE	FALSE	FALSE	FALSE	FALSE	FALSE	FALSE	FALSE	0.135241	0.0668532	0.0980666	0.0958531	0.0960943	0.097428	0.0452026	0.0957977	0.068102
1	7020119	+	GTTTCTG	TRUE	TRUE	TRUE	TRUE	TRUE	TRUE	FALSE	TRUE	TRUE	0.227433	0.199981	0.256457	0.195101	0.218728	0.193216	0.389309	0.202007	0.213063
1	7042792	-	TGGTCGG	FALSE	TRUE	FALSE	FALSE	FALSE	TRUE	FALSE	FALSE	FALSE	0.0437316	0.0411149	0.0192852	0.0460525	0.0204256	0.0349691	0	0.0153875	0.00714719
1	7043043	-	GGATGGG	FALSE	FALSE	FALSE	FALSE	FALSE	FALSE	FALSE	FALSE	FALSE	0.00429331	0.00414919	0.000168409	0.00925096	0.000940431	0.00162479	0.0500257	0.00409309	0.00312284
1	7084670	-	GTGTTTT	TRUE	FALSE	FALSE	FALSE	TRUE	FALSE	FALSE	TRUE	FALSE	0.0190722	0.0198966	0.0209123	0.0146383	0.0163539	0.00196	0	0.0501773	0.00410222
1	7084861	-	CGGTGGA	FALSE	FALSE	FALSE	FALSE	FALSE	FALSE	FALSE	FALSE	TRUE	0.0242027	0.0137901	0.0220453	0.0243864	0.0262245	0.0167687	0.0946748	0.00354668	0.0306796
1	7085036	-	GTTTCCA	FALSE	FALSE	FALSE	FALSE	TRUE	TRUE	FALSE	FALSE	FALSE	0.179469	0.168928	0.163357	0.194202	0.228838	0.307432	0	0.156716	0.13926
1	7085475	-	ATCTCTG	TRUE	TRUE	TRUE	TRUE	TRUE	TRUE	FALSE	TRUE	TRUE	0.171053	0.20364	0.171152	0.172385	0.180138	0.187263	0.300546	0.150771	0.151722
1	7088780	-	TCCTCTG	FALSE	FALSE	FALSE	FALSE	FALSE	FALSE	FALSE	FALSE	TRUE	0.0314869	0.0416534	0.0208906	0.0389265	0.0562175	0.0299827	0	0.0333509	0.0641826
1	7088927	-	ATCTCTG	FALSE	FALSE	FALSE	FALSE	TRUE	FALSE	FALSE	FALSE	TRUE	0.133652	0.187903	0.155824	0.165591	0.173605	0.112397	0	0.141953	0.113118
1	709698	+	GGTTGCG	TRUE	FALSE	FALSE	FALSE	FALSE	FALSE	FALSE	FALSE	FALSE	0.162769	NaN	0	0	0	0	0	0	NaN
1	7101984	-	AGCTCTG	FALSE	FALSE	TRUE	FALSE	FALSE	FALSE	FALSE	FALSE	FALSE	NaN	NaN	0.190965	0	NaN	NaN	NaN	NaN	NaN
1	7103777	-	GTTTGTA	FALSE	FALSE	FALSE	FALSE	TRUE	FALSE	FALSE	FALSE	TRUE	0.129387	0.128627	0.0657082	0.103702	0.0968415	0.0214649	0	0.0247673	0.0980287
1	7104455	-	TGATCGG	FALSE	FALSE	FALSE	FALSE	FALSE	FALSE	FALSE	FALSE	TRUE	0.0558057	0.0231105	0.0320037	0.0823452	0.0636023	0.0265845	0	0.0170591	0.0779279
1	7127770	-	TCATGGA	FALSE	FALSE	FALSE	FALSE	FALSE	FALSE	TRUE	FALSE	FALSE	0.0792861	0.07301	0.0331262	0	0.0641537	0.0490211	0.452267	0.0338789	0
1	7128966	+	TTTTGTA	TRUE	TRUE	FALSE	TRUE	TRUE	FALSE	FALSE	FALSE	TRUE	0.110589	0.0983687	0.073509	0.150808	0.166971	0.0787417	0.082673	0.0882045	0.0918894
1	7130085	+	ATGTAGG	FALSE	FALSE	FALSE	FALSE	TRUE	FALSE	FALSE	FALSE	FALSE	0.855067	0.953974	0.941888	0.996563	1	0.924314	0.953974	0.933997	0.833417
1	7144305	+	AGGTATC	FALSE	FALSE	FALSE	FALSE	TRUE	FALSE	FALSE	FALSE	FALSE	0	0	0.206027	0.0697764	0.184152	0.310794	0	0.127535	0
1	7144460	+	AGGTCCG	FALSE	TRUE	FALSE	TRUE	FALSE	FALSE	TRUE	FALSE	TRUE	0.0552646	0.057931	0.0558335	0.0479019	0.0281095	0.0376855	0.0589215	0.0230744	0.0850745
1	7145166	+	TTGTTGG	FALSE	FALSE	FALSE	FALSE	TRUE	FALSE	FALSE	FALSE	FALSE	0	0	0	0	0.00704632	0	0	0	0
1	7145359	+	GGTTCTG	TRUE	TRUE	TRUE	TRUE	TRUE	TRUE	TRUE	TRUE	TRUE	0.111572	0.117406	0.0898915	0.117814	0.104779	0.083006	0.0822721	0.0758245	0.123587
1	7145422	+	TCTTGTG	TRUE	TRUE	FALSE	TRUE	TRUE	TRUE	TRUE	TRUE	TRUE	0.0542484	0.0544588	0.0427233	0.0647187	0.0523488	0.0543194	0.0601049	0.0496235	0.061476
1	7146043	+	AGGTCAG	FALSE	FALSE	FALSE	FALSE	FALSE	FALSE	FALSE	FALSE	TRUE	0.644223	0.559509	0.341692	0.507623	0.554416	0.56261	0.533057	0.528735	0.692935
1	7146169	+	CCGTCTG	FALSE	FALSE	FALSE	TRUE	TRUE	FALSE	FALSE	FALSE	FALSE	0.0197546	0.0241115	0.018316	0.0208699	0.0252583	0.0163791	0.015522	0.0179369	0.0121978
1	7146416	+	CAGTAAA	FALSE	FALSE	FALSE	FALSE	FALSE	FALSE	FALSE	FALSE	FALSE	0.0766657	0.0506709	0.0412164	0.071093	0.056642	0.0585325	0.079019	0.0164882	0.0259373
1	7146434	+	ATTTATG	FALSE	FALSE	FALSE	FALSE	FALSE	FALSE	TRUE	TRUE	FALSE	0.105865	0.131622	0	0.140206	0.0724345	0.0686479	0.274015	0.213866	0.0897336
1	7156409	+	TGCTCTG	FALSE	FALSE	FALSE	TRUE	FALSE	FALSE	FALSE	FALSE	FALSE	0	0.159271	0.153879	0.385131	0.101206	0.0272299	0	0.136185	0
1	7159337	-	TGATCGG	FALSE	FALSE	FALSE	TRUE	FALSE	FALSE	FALSE	FALSE	FALSE	0.0982685	0.0575446	0.0656119	0.194135	0.037525	0.0431817	0.0454127	0.0638375	0
1	716730	-	GCGTGGG	FALSE	TRUE	FALSE	FALSE	FALSE	FALSE	FALSE	FALSE	FALSE	0.110582	0.19291	0.119435	0.0639807	0.0492887	0	0	0.100604	0
1	7177628	+	AGGTGAG	FALSE	FALSE	FALSE	FALSE	FALSE	FALSE	FALSE	TRUE	FALSE	0.428479	0.197758	0.476451	0.145921	0.559917	0	NaN	0.499744	0.245957
1	7178629	+	CCCTCTG	FALSE	TRUE	FALSE	FALSE	TRUE	FALSE	FALSE	FALSE	FALSE	0.078437	0.100568	0.0691478	0.0734504	0.0913149	0.0645579	0.0281148	0.0757891	0.0167105
1	7181154	+	ATGTAGG	FALSE	FALSE	TRUE	TRUE	FALSE	FALSE	FALSE	FALSE	FALSE	0.472035	0.567607	0.833417	0.675053	0.452253	0	0.896415	0.526477	0.733401
1	7213782	+	AAGTCCT	FALSE	FALSE	FALSE	FALSE	FALSE	FALSE	FALSE	FALSE	TRUE	0.112091	0.233887	0.284835	0	0.273958	0	0.517675	0.106233	0.515117
1	7245273	-	CGATCGG	TRUE	FALSE	FALSE	TRUE	TRUE	TRUE	FALSE	FALSE	TRUE	0.131593	0	0.0327795	0.10958	0.136734	0.443216	0	0.0489027	0.115187
1	7246560	-	AGATGCC	FALSE	FALSE	FALSE	FALSE	FALSE	FALSE	FALSE	FALSE	TRUE	0.0364838	0.104588	0	0.039512	0.0439697	0	0	0.0406235	0.0974631
1	7247149	-	GGCTCTG	FALSE	FALSE	FALSE	FALSE	TRUE	FALSE	FALSE	FALSE	FALSE	0.2438	0	0.0332508	0.110761	0.142539	0.352616	0	0.108449	0.0895563
1	7248292	-	ACTTGCT	FALSE	FALSE	FALSE	FALSE	FALSE	FALSE	FALSE	FALSE	TRUE	0	0	NaN	0	0.117275	NaN	NaN	0	0.444736
1	7273512	+	AAATGGC	FALSE	FALSE	FALSE	FALSE	FALSE	FALSE	FALSE	FALSE	TRUE	0	0	0	NaN	0	0	0.131788	0	0.122189
1	7297960	-	TGGTGGA	FALSE	FALSE	FALSE	FALSE	FALSE	FALSE	FALSE	FALSE	TRUE	0.0166725	0	0.0242719	0.0633846	0.0114515	0.00877361	0	0.0176785	0.0885536
1	7307701	-	GGCTGGT	FALSE	FALSE	FALSE	FALSE	FALSE	TRUE	FALSE	FALSE	FALSE	0.205019	0.0984518	0	0.115333	0.140132	0.333261	0.140815	0.0278234	0.148772
1	7319320	+	TTTTGGC	FALSE	FALSE	FALSE	FALSE	FALSE	FALSE	TRUE	FALSE	FALSE	0.100496	0	0.0794817	0.038492	0.0574909	0.0825827	0.249732	0.106146	0.111759
1	7337858	+	GGCTATC	TRUE	FALSE	FALSE	TRUE	FALSE	FALSE	TRUE	FALSE	TRUE	0.0909593	0.0626795	0.0182815	0.0764041	0.0297271	0.031583	0.101925	0.0756199	0.0868762
1	7338499	+	TGCTCTC	FALSE	TRUE	FALSE	FALSE	FALSE	FALSE	TRUE	FALSE	FALSE	0.066949	0.107696	0.0800213	0.0533241	0.0704207	0.0686451	0.0707167	0.0761024	0.0730073
1	7338515	+	AGGTATA	FALSE	FALSE	FALSE	FALSE	FALSE	FALSE	TRUE	FALSE	FALSE	0.186993	0	0	0.0635695	0	0.104993	0.503759	0	0
1	7338984	+	AGCTCTG	TRUE	TRUE	FALSE	TRUE	TRUE	FALSE	TRUE	FALSE	FALSE	0.101821	0.101862	0.0537859	0.0885598	0.12236	0.0684604	0.0759155	0.066303	0.0303515
1	7375583	+	GGCTCTG	FALSE	TRUE	FALSE	FALSE	FALSE	FALSE	FALSE	FALSE	FALSE	0.0878385	0.100766	0.10243	0.0618791	0.0816104	0.0608938	0.0903506	0.0363935	0.036622
1	7375670	+	GCTTGTA	FALSE	TRUE	FALSE	FALSE	FALSE	FALSE	FALSE	FALSE	FALSE	0.0598171	0.0656663	0.0425779	0.053888	0.0311819	0.0452457	0.0701802	0.054555	0.0769303
1	7377528	-	TGCTCTC	FALSE	FALSE	TRUE	FALSE	FALSE	FALSE	FALSE	FALSE	FALSE	0.0408301	0	0.215121	0	0	0.121672	0	0.0506626	0.0252794
1	7391277	-	AGCTCGG	FALSE	FALSE	FALSE	FALSE	FALSE	FALSE	FALSE	FALSE	TRUE	0	0.172968	0	0.0932488	0.105457	0	0	0.265267	0.170109
1	7422398	+	GATTGTA	FALSE	FALSE	FALSE	FALSE	FALSE	FALSE	FALSE	FALSE	TRUE	0.0442565	0.0858184	0.204315	0.14782	0.170262	0.26298	0	0.279207	0.289398
1	743641	+	TCCTCTG	FALSE	FALSE	FALSE	FALSE	FALSE	FALSE	FALSE	TRUE	FALSE	0.0702787	0.0449004	0	0.0673384	0.0675524	0.068355	0.0394173	0.101997	0.0469172
1	74405	-	TGCTCTC	TRUE	FALSE	FALSE	FALSE	FALSE	FALSE	FALSE	FALSE	FALSE	0.115384	0.06384	0.0944147	0.0790135	0.0499632	0.0508513	0.0275014	0.0794531	0.0135707
1	7477703	-	ATTTGAG	FALSE	FALSE	FALSE	FALSE	FALSE	FALSE	FALSE	TRUE	FALSE	0.104456	0.0834109	0.0180378	0.0387758	0.0779343	0.0519799	0	0.134199	0
1	748287	-	ATCTCTG	FALSE	FALSE	FALSE	FALSE	FALSE	FALSE	TRUE	FALSE	FALSE	0	0	0.0899035	0	0	0	0.10249	0	0
1	748329	-	GGTTGTA	FALSE	FALSE	FALSE	FALSE	FALSE	FALSE	TRUE	FALSE	FALSE	0	0.185196	0.170833	0	0	0	0.144853	0	0
1	748945	-	CCGTCCG	FALSE	FALSE	FALSE	FALSE	FALSE	FALSE	TRUE	FALSE	FALSE	0	0	0	0	0	0	0.132333	0	0
1	7495606	+	CGGTATC	FALSE	TRUE	FALSE	FALSE	FALSE	FALSE	FALSE	FALSE	FALSE	0.0159585	0.0364697	0.00438748	0.0380231	0.0119391	0.019258	0	0.0306771	0
1	7502490	-	AGCTCTT	FALSE	FALSE	FALSE	FALSE	FALSE	FALSE	FALSE	TRUE	FALSE	0.0953965	0.0876309	0.0759455	0.0865024	0.0759231	0.0958934	0	0.166187	0.0762284
1	7502695	-	ATGTGCA	FALSE	FALSE	FALSE	FALSE	TRUE	FALSE	FALSE	FALSE	FALSE	0.378557	0.413316	0.378557	0.505945	0.466766	0.36326	NaN	0.323912	0.594465
1	7503975	-	TGTTCAC	FALSE	FALSE	FALSE	FALSE	FALSE	FALSE	FALSE	FALSE	TRUE	0.0891816	0.0993483	0.0772697	0.0276427	0.0892844	0.0228247	NaN	0.0691468	0.110681
1	7509985	+	GGCTCTG	FALSE	FALSE	FALSE	TRUE	FALSE	FALSE	FALSE	FALSE	FALSE	0.0786818	0.0586901	0.0506626	0.248664	0.10166	0.134087	0.111814	0.0298282	0.124362
1	7512612	-	AGCTCTC	TRUE	FALSE	FALSE	FALSE	FALSE	FALSE	FALSE	FALSE	FALSE	0.12042	0.145163	0.10405	0.103195	0.0279139	0.0584443	0.120245	0.0466509	0.281683
1	751824	+	TTTTAGG	FALSE	FALSE	TRUE	FALSE	FALSE	FALSE	FALSE	FALSE	FALSE	0.447993	0.347911	0.638493	0.491087	0	0	0	0.39565	0.4824
1	7530156	-	AGGTATT	FALSE	FALSE	FALSE	FALSE	FALSE	FALSE	FALSE	FALSE	FALSE	0.00309434	0.00574498	0	0.010783	0.0139457	0.00899085	0	0.00602663	0
1	7530257	-	CGCTCTG	FALSE	TRUE	FALSE	TRUE	FALSE	TRUE	FALSE	FALSE	FALSE	0.0759141	0.101206	0.0731958	0.0884467	0.0636857	0.0845707	0	0.0624388	0
1	753056	+	ACTTAGA	FALSE	FALSE	FALSE	FALSE	FALSE	FALSE	TRUE	FALSE	FALSE	0.238749	0.358117	0.114214	0.477402	0	0	0.701701	0	0
1	755432	-	TTTTAAG	TRUE	TRUE	TRUE	TRUE	TRUE	TRUE	TRUE	TRUE	TRUE	0.928385	0.923959	0.921443	0.919146	0.933921	0.919927	0.974783	0.924436	0.909805
1	7555591	+	AGATCGA	FALSE	TRUE	FALSE	FALSE	FALSE	FALSE	FALSE	FALSE	FALSE	0.170543	0.329667	0.120346	0	0.308833	0.099049	NaN	0.245106	0.126313
1	756022	-	GGCTCTG	FALSE	TRUE	FALSE	FALSE	FALSE	FALSE	FALSE	FALSE	FALSE	0.109871	0.160092	0.0867578	0.120363	0.128843	0.0914516	0.0748602	0.138838	0.0645825
1	756179	+	AGCTAGA	FALSE	TRUE	FALSE	FALSE	TRUE	FALSE	FALSE	FALSE	FALSE	0.248361	0.511601	0.619337	0.35657	0.444163	0.301434	NaN	0.571321	0
1	7572125	-	AGTTCTG	TRUE	TRUE	TRUE	TRUE	TRUE	FALSE	FALSE	TRUE	FALSE	0.145884	0.1222	0.183509	0.155682	0.148423	0.0939693	0.053118	0.169192	0.0837526
1	7574099	+	AATTATT	FALSE	FALSE	FALSE	FALSE	FALSE	FALSE	FALSE	TRUE	FALSE	0.139007	0	0	0.159278	0.179466	0.370456	0.223591	0.315553	0
1	7590763	+	GATTCCA	FALSE	FALSE	FALSE	FALSE	FALSE	FALSE	FALSE	TRUE	FALSE	0.350787	0.313597	0	0.272882	0.353071	0.363951	0	0.595076	0.4848
1	7612311	+	GGCTCTG	FALSE	TRUE	FALSE	TRUE	FALSE	FALSE	FALSE	FALSE	FALSE	0.0483803	0.169442	0.131539	0.154253	0.164019	0	0.0847467	0.117927	0
1	7614511	+	CCGTGAG	TRUE	TRUE	FALSE	TRUE	FALSE	FALSE	FALSE	TRUE	FALSE	0.0593182	0.0601508	0.0212139	0.059326	0.0370936	0.0409144	0.0422275	0.0423926	0.073841
1	7648510	+	AGCTCTG	TRUE	FALSE	FALSE	FALSE	FALSE	FALSE	FALSE	FALSE	FALSE	0.124545	0.102127	0.0732504	0.0883902	0.0618155	0.107905	0	0.0501368	0.0500499
1	7691475	-	GGGTGTT	FALSE	FALSE	TRUE	FALSE	FALSE	FALSE	FALSE	FALSE	FALSE	0.0239764	0.00633752	0.0429399	0.0036236	0.0102618	0.00900017	0	0.0139165	0.00419239
1	7692204	-	GTCTCCG	FALSE	TRUE	FALSE	FALSE	FALSE	FALSE	FALSE	FALSE	FALSE	0.0276115	0.194041	0.0768271	0.0552296	0.0743829	0.0467732	0.108222	0.0654068	0.085556
1	7705531	-	CGCTGTA	FALSE	FALSE	FALSE	FALSE	TRUE	FALSE	FALSE	FALSE	FALSE	0.148696	0.074921	0.0306821	0.0987176	0.129103	0.0867228	0	0.0264371	0
1	7735276	+	CGCTACC	TRUE	TRUE	TRUE	FALSE	FALSE	TRUE	FALSE	TRUE	FALSE	0.340699	0.255435	0.309457	0	0.160297	0.207889	NaN	0.172908	0.144043
1	7759966	-	GGATGTA	FALSE	FALSE	FALSE	FALSE	TRUE	FALSE	FALSE	FALSE	FALSE	0.0314292	0.08634	0	0	0.128774	0	0	0	0.0620557
1	781140	+	GGATAAT	FALSE	FALSE	FALSE	FALSE	FALSE	FALSE	TRUE	FALSE	FALSE	0.0474453	0	0.130147	0	0	0	0.239381	0	0
1	7814203	-	AGTTACG	TRUE	FALSE	FALSE	FALSE	FALSE	FALSE	FALSE	FALSE	FALSE	0.802491	NaN	NaN	NaN	NaN	NaN	0	NaN	NaN
1	7865703	+	AGCTCTG	TRUE	TRUE	FALSE	FALSE	TRUE	TRUE	TRUE	FALSE	FALSE	0.142634	0.154595	0.105356	0.126638	0.143986	0.209253	0.174288	0.0662913	0.0770734
1	787988	+	CGGTATC	TRUE	TRUE	FALSE	FALSE	TRUE	FALSE	FALSE	TRUE	FALSE	0.046554	0.0583365	0.0262022	0.019005	0.0260886	0	0.0212617	0.0377769	0.0172095
1	7879978	-	ATGTAGG	FALSE	FALSE	FALSE	FALSE	TRUE	FALSE	FALSE	FALSE	TRUE	0.687696	0.499248	0.687696	0.55675	0.799631	0.656919	0.896415	0.671963	0.826437
1	7887522	+	TGCTCCG	TRUE	FALSE	FALSE	FALSE	FALSE	FALSE	FALSE	FALSE	FALSE	0.214591	0.140864	0.047338	0.224422	0.149636	0.171304	NaN	0.0991268	0.146358
1	7897155	-	GGTTGTA	FALSE	TRUE	FALSE	FALSE	FALSE	FALSE	FALSE	FALSE	FALSE	0.162412	0.121955	0.234132	0.13013	0.0970836	0.0856457	0.0849273	0.093356	0.0665348
1	7898306	-	AGATCGG	FALSE	FALSE	FALSE	FALSE	FALSE	FALSE	TRUE	FALSE	FALSE	0.0449503	0	0	0.0276711	0	0	0.0963139	0.0143879	0
1	7906226	-	GGTTGTA	TRUE	FALSE	FALSE	FALSE	FALSE	FALSE	FALSE	TRUE	FALSE	0.158739	0.108814	0	0.165324	0	0.109507	0.0884853	0.129093	0.0308269
1	7920037	+	GGTTCAT	FALSE	TRUE	FALSE	FALSE	FALSE	FALSE	FALSE	FALSE	FALSE	0.496273	0.749336	0	NaN	0.673204	0.20136	0.818707	0	0
1	7926099	+	CTGTAGT	TRUE	TRUE	TRUE	TRUE	TRUE	TRUE	TRUE	TRUE	TRUE	0.415579	0.318371	0.137908	0.218485	0.28645	0.141199	0.529681	0.316877	0.624456
1	7967379	-	AGGTGTA	FALSE	FALSE	FALSE	FALSE	FALSE	FALSE	FALSE	FALSE	TRUE	0.0309201	0.0612249	0	0.189366	0.250901	0	NaN	0.0529818	0.0654381
1	7978298	-	ACCTCTC	FALSE	FALSE	FALSE	FALSE	FALSE	FALSE	FALSE	TRUE	FALSE	0	0.150176	0	0.138657	0	0	0	0.184057	0.135162
1	8003922	+	GTCTACA	FALSE	FALSE	FALSE	FALSE	FALSE	TRUE	FALSE	FALSE	FALSE	0.251211	0.18698	0	0.535408	0.437763	0.358656	0	0.361782	0
1	8003975	+	AAGTAAG	TRUE	FALSE	FALSE	TRUE	FALSE	TRUE	FALSE	TRUE	FALSE	0.723715	0.664517	0.820874	0.769287	0.947577	0.904031	NaN	0.867318	1
1	8006423	+	TGGTACT	TRUE	FALSE	FALSE	FALSE	FALSE	FALSE	FALSE	FALSE	FALSE	0.320455	0	0	0.372073	0.547532	0	0.685348	0.560062	0.685348
1	8027537	+	AGGTAAG	FALSE	TRUE	FALSE	FALSE	FALSE	FALSE	FALSE	TRUE	FALSE	NaN	0.576821	0	0	0	0.894561	NaN	0.550263	NaN
1	8028783	-	TGGTGCA	TRUE	TRUE	FALSE	TRUE	FALSE	FALSE	FALSE	FALSE	FALSE	0.0601808	0.0579649	0.0615355	0.0961303	0.0353703	0.0471122	0.132985	0.0254306	0.112779
1	8049581	+	CGATCGG	TRUE	FALSE	FALSE	FALSE	FALSE	FALSE	FALSE	FALSE	FALSE	0.128295	0.0283453	0.0458836	0.0403677	0.0605416	0	0	0.0756482	0.0715249
1	8050146	+	AGGTATC	FALSE	FALSE	FALSE	TRUE	TRUE	FALSE	FALSE	FALSE	FALSE	0.0168338	0	0.0322872	0.0410183	0.0501289	0.0153072	0	0	0
1	8066255	+	CGCTATG	TRUE	FALSE	FALSE	FALSE	FALSE	FALSE	FALSE	FALSE	FALSE	0.113287	0.139805	0.04326	0.0729517	0.0211375	0	0	0.0658167	0
1	8068278	+	GGGTATT	FALSE	FALSE	FALSE	FALSE	FALSE	FALSE	FALSE	TRUE	TRUE	0.00815867	0.0150506	0.02106	0.0392282	0.00909007	0.00416876	0	0.0349403	0.02066
1	8117532	+	AGATCGT	FALSE	FALSE	FALSE	FALSE	FALSE	FALSE	TRUE	FALSE	FALSE	0	0.00757583	0	0.00485545	0.0308576	0	0.146073	0	0
1	8118569	+	AGATCGG	FALSE	FALSE	FALSE	FALSE	TRUE	FALSE	FALSE	FALSE	FALSE	0.0485498	0.00770069	0.0260375	0.0764457	0.106867	0.0144595	0.102084	0.0111081	0.057189
1	8119376	+	TGCTCGG	FALSE	FALSE	FALSE	TRUE	FALSE	FALSE	FALSE	FALSE	FALSE	0.185863	0.108302	0.11022	0.186314	0.107305	0.115718	0.129192	0.161204	0.144096
1	8131140	-	GTTTGTG	TRUE	FALSE	FALSE	FALSE	FALSE	FALSE	FALSE	TRUE	FALSE	0.151259	0.0968606	0.102834	0.130507	0.0987005	0.0376188	0.13765	0.131532	0.166226
1	8168576	-	TTTTAAT	FALSE	FALSE	FALSE	TRUE	FALSE	FALSE	FALSE	FALSE	FALSE	0.224654	0.0892344	0.222757	0.245415	0.18766	0.459716	0	0.163028	0.241035
1	8181138	-	CCGTGGC	FALSE	FALSE	FALSE	FALSE	FALSE	TRUE	FALSE	FALSE	FALSE	0.0370682	0.023956	0	0.00852659	0.0252526	0.0360409	0	0.0362704	0.0221602
1	8200890	+	CACTTAA	FALSE	FALSE	FALSE	TRUE	FALSE	FALSE	FALSE	FALSE	FALSE	0	0	0	0.00615295	0	0	0	0	0
1	8228815	+	GGCTCTC	FALSE	FALSE	TRUE	FALSE	FALSE	FALSE	FALSE	FALSE	FALSE	0	0	0.203225	0.191965	0.293656	0.293656	NaN	0.546335	0
1	8253891	-	CGCTCGG	TRUE	FALSE	FALSE	FALSE	FALSE	FALSE	FALSE	FALSE	FALSE	0.23279	0	NaN	0	0	0	NaN	NaN	0
1	8263069	+	ACGTATC	FALSE	TRUE	FALSE	FALSE	FALSE	FALSE	FALSE	FALSE	FALSE	0.0210271	0.0350712	0.023763	0	0.0145698	0.0146594	0.0171679	0.0120407	0.0141542
1	8268953	-	GGCTCTG	TRUE	TRUE	TRUE	TRUE	TRUE	TRUE	FALSE	TRUE	FALSE	0.114973	0.0847008	0.0781555	0.0883532	0.104854	0.106714	0.0773759	0.0851903	0.0831252
1	8269090	-	TGTTAGG	FALSE	FALSE	FALSE	FALSE	FALSE	TRUE	FALSE	FALSE	FALSE	0.224562	0.470099	0.328477	0.650507	0.392765	0.273795	0	0.442002	0
1	8269093	-	AAATGTT	FALSE	FALSE	FALSE	FALSE	FALSE	TRUE	FALSE	FALSE	FALSE	0.0877602	0.293865	0.144375	0.533481	0.23008	0.153958	0	0.293865	0
1	8271324	-	GGCTCTC	FALSE	TRUE	FALSE	TRUE	FALSE	TRUE	FALSE	TRUE	FALSE	0.0928208	0.0828731	0.0804912	0.0818461	0.0727039	0.062348	0.108815	0.0674286	0.0675778
1	8271700	-	GGCTCTA	TRUE	FALSE	FALSE	FALSE	FALSE	FALSE	FALSE	FALSE	FALSE	0.12752	0.0697773	0.0693521	0.0712381	0.0813139	0.0676162	0.0955948	0.0524281	0.0364971
1	8271854	-	GGCTCTG	FALSE	TRUE	FALSE	FALSE	FALSE	FALSE	FALSE	FALSE	FALSE	0.0845496	0.212153	0.137256	0.0173587	0.140273	0.0510172	0	0.0929716	0.034978
1	8302308	-	CTTTGTC	FALSE	FALSE	FALSE	FALSE	TRUE	FALSE	FALSE	FALSE	FALSE	0.122535	0.121053	0.337622	0	0.201089	0	0.282394	0.121053	0.0287773
1	8309765	-	CGATCGG	TRUE	TRUE	TRUE	TRUE	TRUE	TRUE	FALSE	TRUE	FALSE	0.149596	0.155808	0.146852	0.107283	0.166292	0.128636	0	0.133404	0.101394
1	83106	-	GGCTCTC	FALSE	FALSE	FALSE	FALSE	FALSE	FALSE	FALSE	FALSE	TRUE	0	0.209427	0	NaN	0	0.265318	0	0	0.239751
1	8312815	-	GTTTGTA	TRUE	TRUE	TRUE	TRUE	TRUE	TRUE	FALSE	TRUE	FALSE	0.157579	0.147208	0.185494	0.14109	0.148188	0.156536	0.204003	0.127316	0.307576
1	8313209	-	GCTTGAA	FALSE	TRUE	FALSE	FALSE	FALSE	FALSE	FALSE	FALSE	FALSE	0.031427	0.120982	0.0283156	0.0700256	0.0301466	0.0652524	0.0347592	0.0535426	0
1	8313273	-	CGCTAGT	TRUE	TRUE	TRUE	TRUE	FALSE	TRUE	FALSE	TRUE	FALSE	0.229305	0.291931	0.349345	0.22558	0.129584	0.289645	0.229305	0.282063	0
1	8337347	+	AGCTCGG	FALSE	FALSE	FALSE	FALSE	FALSE	FALSE	FALSE	FALSE	FALSE	0.0701873	0.0624537	0.098213	0.107547	0.082252	0.0933784	0.086378	0.0652512	0.0900272
1	833744	+	TTTTGGT	FALSE	FALSE	FALSE	FALSE	FALSE	FALSE	FALSE	FALSE	TRUE	0.0735194	0.139693	0.339426	0.127689	0.174435	0.236073	0	0.168873	0.293712
1	834266	+	GGCTCTG	FALSE	FALSE	FALSE	TRUE	FALSE	FALSE	FALSE	FALSE	FALSE	0.191965	0.0649131	0.127153	0.261916	0.0401244	0.0207221	0	0.0701811	0.081118
1	836046	+	CGGTGAG	FALSE	FALSE	TRUE	FALSE	FALSE	FALSE	FALSE	FALSE	FALSE	0.0295466	0.0249275	0.26529	0.0105047	0.0449032	0	0	0.0654002	0
1	837879	+	GTTTCTG	FALSE	TRUE	FALSE	TRUE	TRUE	FALSE	FALSE	FALSE	FALSE	0.138158	0.296113	0.311054	0.23777	0.213063	0.068356	0.174269	0.17748	0.046458
1	838976	+	AGGTCTG	FALSE	FALSE	FALSE	TRUE	FALSE	TRUE	TRUE	FALSE	FALSE	0.0694974	0.0747347	0	0.112421	0.0514538	0.116597	0.126032	0.0933184	0
1	8400766	+	AGGTCGT	TRUE	FALSE	FALSE	FALSE	FALSE	FALSE	FALSE	FALSE	FALSE	0.181479	0.0986693	0.0361302	0	0.208032	0.122175	0	0.155964	0.0534455
1	8428754	-	TGGTCGT	FALSE	FALSE	FALSE	FALSE	FALSE	FALSE	TRUE	FALSE	FALSE	0.0390559	0.00313138	0.0370446	0.0376371	0.0545961	0.0834153	0.149401	0.00558541	0.0518006
1	8434617	+	GTCTCTG	TRUE	TRUE	TRUE	TRUE	TRUE	FALSE	FALSE	TRUE	TRUE	0.263894	0.201204	0.257425	0.170252	0.19971	0.136502	0.209828	0.202149	0.20205
1	8445955	+	CGGTGTA	TRUE	FALSE	FALSE	FALSE	TRUE	FALSE	FALSE	FALSE	FALSE	0.0939768	0.0705494	0.0375269	0.0484057	0.07603	0	0	0.0134194	0.0405139
1	847058	+	GGTTATG	FALSE	FALSE	TRUE	FALSE	FALSE	TRUE	FALSE	FALSE	TRUE	0.040797	0	0.0420277	0	0.0425265	0.0198105	0	0	0.107318
[truncated: 6,514 more rows]

## Sheet: Table 3
Supp Table 3 Number of mRNA Ψ sites among ten different rice tissues
Chrom	Pos	Strand	Motif	plumule_passed	radicle_passed	seedling8DAY_passed	seedling2W_passed	straw heading_passed	flagleaf heading_passed	panicle_passed	flagleaf 10DAA_passed	embryo_passed	endosperm_passed	plumule_fraction	radicle_fraction	seedling8DAY_fraction	seedling2W_fraction	straw heading_fraction	flagleaf heading_fraction	panicle_fraction	flagleaf 10DAA_fraction	embryo_fraction	endosperm_fraction
1	10025083	-	AGGTCTG	FALSE	FALSE	FALSE	FALSE	FALSE	FALSE	FALSE	FALSE	FALSE	FALSE	0.0704487	0.0597041	0.0644525	0.0152018	0.0587906	0.0593589	0.0612341	0.0830735	0.066485	0.0541329
1	10048730	-	GCTTCGC	FALSE	FALSE	TRUE	FALSE	FALSE	FALSE	TRUE	FALSE	FALSE	FALSE	0.308495	0.241935	0.434577	0.31128	0.189262	0	0.33391	0	0	0.840344
1	10099680	-	ATCTCGC	FALSE	TRUE	FALSE	FALSE	FALSE	FALSE	FALSE	FALSE	FALSE	FALSE	0.0827416	0.137514	0.115444	0.0907505	0.112242	0	0.0819312	0	0.0802709	0.0917986
1	10101021	-	TGTTGAG	FALSE	TRUE	TRUE	FALSE	FALSE	FALSE	FALSE	FALSE	TRUE	FALSE	0.0875211	0.161764	0.169938	0.0845669	0.118385	0	0.133268	0	0.161381	0.158867
1	10101163	-	GTTTCCA	FALSE	FALSE	FALSE	FALSE	FALSE	FALSE	FALSE	FALSE	FALSE	FALSE	0.359008	0.40213	0.368925	0	0	0	0.465257	0	0.432387	0.393298
1	10102227	-	AGATCGG	FALSE	FALSE	FALSE	FALSE	FALSE	FALSE	FALSE	FALSE	FALSE	FALSE	0.0460881	0.0260076	0.0264736	0.0711003	0.0262177	0	0.0390196	0	0.050956	0.0419346
1	10102902	-	CTCTTCG	FALSE	FALSE	FALSE	FALSE	FALSE	FALSE	FALSE	FALSE	TRUE	FALSE	0.000326485	0.00306606	0.00990672	0	0	0	0.014684	0	0.0227042	0.014244
1	1012038	+	CGGTGCA	FALSE	FALSE	FALSE	FALSE	TRUE	FALSE	FALSE	FALSE	FALSE	FALSE	0.0865942	0	0.055898	0.047137	0.148652	0.144408	0	0	0	0
1	10168910	-	AGCTCTG	FALSE	FALSE	FALSE	FALSE	FALSE	FALSE	FALSE	FALSE	FALSE	FALSE	0.0436179	0.0777392	0.0192178	0.0967984	0.0773759	0	0	0	0.0941814	0.270576
1	10168932	-	CTGTTCG	FALSE	TRUE	FALSE	FALSE	FALSE	FALSE	FALSE	FALSE	FALSE	FALSE	0.00819071	0.00822593	0	0	0	0	0	0	0	0
1	1018088	+	TGCTCAG	FALSE	FALSE	FALSE	FALSE	FALSE	FALSE	FALSE	FALSE	TRUE	FALSE	0.207845	0.170312	0.188045	0.225149	0.230798	0.162317	0.238579	0.255894	0.260134	0.209366
1	1019177	+	CGGTCGC	FALSE	FALSE	FALSE	FALSE	FALSE	FALSE	TRUE	FALSE	FALSE	FALSE	0.0597823	0.0701739	0.0319148	0.11187	0.0559153	0.069568	0.156368	0.0347262	0.0638848	0.0806399
1	1025491	+	GGTTGTA	FALSE	FALSE	FALSE	TRUE	FALSE	FALSE	TRUE	FALSE	FALSE	FALSE	0.272955	0.372044	0.185196	0.328175	0.399556	0.278869	0.407075	0.187657	0.32693	0.395898
1	10292272	+	GGCTACC	FALSE	FALSE	TRUE	FALSE	FALSE	FALSE	TRUE	FALSE	FALSE	FALSE	0.122911	0	0.157928	0.0878703	0.0672706	0.138016	0.26436	0.0972726	0	0.176096
1	10346337	-	ATATAAA	FALSE	FALSE	FALSE	FALSE	TRUE	FALSE	FALSE	FALSE	FALSE	FALSE	0	0	0	0	0.557808	0	0	0	0	0
1	10494397	-	GGGTCTG	FALSE	FALSE	FALSE	FALSE	FALSE	FALSE	TRUE	FALSE	FALSE	FALSE	0.016721	0.0265295	0.0369941	0.0405569	0.0415079	0.0325652	0.0546062	0.0386813	0.0342092	0.0461307
1	10494789	-	AGATCGG	FALSE	FALSE	FALSE	FALSE	FALSE	FALSE	TRUE	FALSE	FALSE	FALSE	0.117561	0.0995429	0.122152	0.0407496	0.115187	0.0892491	0.0907251	0.079311	0	0.0305429
1	10518756	-	CCTTGTC	TRUE	FALSE	TRUE	TRUE	FALSE	FALSE	TRUE	FALSE	FALSE	FALSE	0.266342	0.241803	0.302199	0.251982	0.205037	0.243582	0.247147	0.117322	0.0909411	0.190895
1	10561417	-	AGATGGT	FALSE	TRUE	FALSE	FALSE	FALSE	FALSE	FALSE	FALSE	FALSE	FALSE	0	0.0428787	0	0	0.00916469	0.0715169	0.00857259	0	0	0
1	10561471	-	GTGTGGG	FALSE	FALSE	FALSE	FALSE	TRUE	FALSE	FALSE	FALSE	FALSE	FALSE	0.0917394	0.0689014	0.0364221	0	0.128563	0.0982383	0.0494115	0.15933	0	0.358465
1	10561836	-	CGGTGGG	FALSE	TRUE	FALSE	FALSE	FALSE	FALSE	FALSE	FALSE	FALSE	FALSE	0.0349591	0.0598807	0.0700814	0	0.0631634	0.0208738	0.0714896	0.0552076	0	0
1	10562366	-	GGCTAGG	FALSE	TRUE	FALSE	FALSE	FALSE	FALSE	FALSE	FALSE	FALSE	FALSE	0.103496	0.124913	0.0668932	0.145469	0.127874	0.142319	0.0846021	0	0	0
1	1057596	-	AGATCGC	FALSE	TRUE	FALSE	FALSE	TRUE	FALSE	FALSE	FALSE	FALSE	FALSE	0.460116	0.240942	0.372997	0.317973	0.454766	0.14012	0	0.317973	NaN	0.386326
1	1059374	-	CGATCAT	FALSE	FALSE	FALSE	FALSE	FALSE	FALSE	FALSE	FALSE	FALSE	FALSE	0.097822	0.0700977	0.123946	0.102666	0.0786535	0.0752832	0	0	0	0
1	10655298	+	TGATCGG	FALSE	FALSE	FALSE	FALSE	FALSE	TRUE	FALSE	TRUE	FALSE	FALSE	0.148167	0	0	0.0772591	0.0382022	0.115552	0.0243415	0.155586	0.103135	0.0839152
1	10656050	+	CGCTCGG	FALSE	FALSE	FALSE	FALSE	FALSE	FALSE	FALSE	TRUE	FALSE	FALSE	0.208099	0.132132	0.208099	0.139236	0.22833	0.267812	0.335955	0.377611	0.167279	0.161204
1	10749181	-	CCGTCGT	FALSE	TRUE	FALSE	FALSE	FALSE	FALSE	FALSE	FALSE	FALSE	FALSE	0.129472	0.0771842	0.0897003	0.0498649	0	0.567479	0.275989	0	NaN	0
1	10750176	-	GGTTGCT	FALSE	TRUE	FALSE	FALSE	FALSE	FALSE	FALSE	FALSE	FALSE	FALSE	0.117518	0.152415	0.0903334	0.229437	0.105247	NaN	0.254155	0	0	0
1	1079393	-	AGCTGGC	FALSE	TRUE	FALSE	FALSE	FALSE	FALSE	FALSE	FALSE	FALSE	FALSE	0	0.125605	0	0	0	NaN	0.0907719	NaN	0	0
1	10913643	+	GGCTCTG	FALSE	FALSE	FALSE	FALSE	FALSE	FALSE	TRUE	FALSE	TRUE	TRUE	0	0.470432	0	0	NaN	NaN	0.53681	NaN	0.497602	0.490866
1	1092845	-	GCTTAGA	TRUE	FALSE	FALSE	FALSE	FALSE	FALSE	FALSE	FALSE	TRUE	FALSE	0.539398	0.542188	0.636692	0.345422	0.714071	0	0.368201	NaN	0.590792	0.553623
1	11000209	-	GGTTCTG	FALSE	TRUE	FALSE	FALSE	FALSE	FALSE	FALSE	FALSE	FALSE	FALSE	0.115644	0.113864	0.0977356	0.105961	0.100711	0.121264	0.118177	0.154429	0.114452	0.138869
1	11001252	-	AGCTCCC	FALSE	TRUE	TRUE	FALSE	FALSE	FALSE	FALSE	FALSE	FALSE	FALSE	0.146111	0.288462	0.257898	0.16323	0.191549	0.232093	0.188335	0.212374	0.147378	0.204435
1	11063839	+	TGATAAT	FALSE	FALSE	FALSE	FALSE	FALSE	FALSE	FALSE	FALSE	FALSE	TRUE	0	0	0	0	0	0	0	NaN	0	0.335078
1	11222063	-	ATTTGTA	FALSE	FALSE	FALSE	FALSE	FALSE	FALSE	FALSE	FALSE	TRUE	FALSE	0	NaN	0	0	0	0	0	0	0.151051	0.145483
1	11249708	-	ATGTGAG	FALSE	TRUE	FALSE	FALSE	FALSE	FALSE	FALSE	FALSE	FALSE	FALSE	0.0289991	0.101128	0.0261745	0.00765859	0.0101809	0.0107021	0	0.0132812	0.0103603	0.0198027
1	11316876	+	CGCTCGG	FALSE	FALSE	TRUE	FALSE	FALSE	FALSE	FALSE	FALSE	FALSE	FALSE	0.0455144	0.411674	0.396721	0.160474	0.233622	0.278177	0.306016	0.230786	0.318109	0.290362
1	11356448	+	CTGTGGG	FALSE	FALSE	FALSE	FALSE	FALSE	FALSE	FALSE	FALSE	FALSE	FALSE	0.0957917	0	0.0829904	0.181165	0.122617	0.0771412	0.1948	0.124879	0.13547	0.114315
1	11618729	+	CGCTCGG	FALSE	FALSE	FALSE	TRUE	FALSE	TRUE	TRUE	FALSE	FALSE	TRUE	0.29615	0.430751	0.362565	0.354997	0.390048	0.539795	0.458803	0.344505	0.497235	0.514213
1	11623412	-	TGATCGT	FALSE	FALSE	FALSE	FALSE	FALSE	FALSE	TRUE	FALSE	FALSE	FALSE	0.892057	0.491302	0.892057	0.767371	0.892057	1	0.892057	0.935428	0.949854	0.767371
1	11630662	-	AGGTCTG	FALSE	FALSE	TRUE	FALSE	FALSE	FALSE	FALSE	FALSE	FALSE	FALSE	0	0.202967	0.527342	0	0	0	0	0	0.0715909	0.0383315
1	11664491	+	GGATATC	FALSE	FALSE	FALSE	FALSE	FALSE	FALSE	TRUE	FALSE	FALSE	FALSE	0.0226124	0	0.0447309	0.0344012	0.0304223	0	0.136434	0	0.0552359	0
1	11690387	+	AGATCGG	FALSE	FALSE	FALSE	FALSE	FALSE	FALSE	TRUE	FALSE	FALSE	FALSE	0	0	0	0.0609363	0.16907	0.0811283	0.324367	0.0943546	0.284271	0
1	1172632	-	AATTGCA	FALSE	FALSE	FALSE	FALSE	FALSE	FALSE	FALSE	FALSE	TRUE	FALSE	0.160331	0.0741437	0.203489	0.178597	0.124556	0.107857	0.155051	0.198584	0.223598	0.235496
1	11749794	+	AGCTGTG	FALSE	FALSE	FALSE	FALSE	FALSE	FALSE	FALSE	FALSE	TRUE	FALSE	0.0719092	0	0.145115	0.0640686	0.315983	NaN	0	NaN	0.256623	0
1	1178376	-	AGATCTG	FALSE	TRUE	FALSE	FALSE	FALSE	TRUE	FALSE	FALSE	FALSE	FALSE	0.0396864	0.139455	0.0968186	0.0758067	0.0445022	0.131942	0.059487	0.0829743	0.0446939	0.030309
1	11784627	+	GCTTCCT	FALSE	FALSE	FALSE	TRUE	FALSE	FALSE	FALSE	FALSE	TRUE	TRUE	0.377382	0.505795	0.530522	0.485444	0.499398	0	0.636586	0.445	0.472108	0.428973
1	1183489	+	AGGTCGG	FALSE	FALSE	FALSE	FALSE	FALSE	TRUE	FALSE	FALSE	FALSE	FALSE	0.0926525	0.17169	0.108797	0.0860469	0.105074	0.177271	0.0460094	0.0766013	0.11905	0.0575515
1	11908203	-	TGCTCGG	TRUE	FALSE	TRUE	TRUE	TRUE	FALSE	TRUE	TRUE	FALSE	TRUE	0.390048	0.291447	0.453486	0.314554	0.286889	0.285637	0.34305	0.362455	0.285514	0.42177
1	11910258	-	TCGTCGA	FALSE	FALSE	FALSE	FALSE	FALSE	FALSE	FALSE	TRUE	FALSE	FALSE	0.075081	0.0651912	0.0717918	0.0906915	0.0840685	0.0626306	0.113765	0.150198	0.0927927	0.169505
1	11970924	+	GGTTGTA	TRUE	TRUE	TRUE	TRUE	TRUE	FALSE	FALSE	TRUE	TRUE	TRUE	0.146779	0.132963	0.150706	0.15007	0.128313	0.12345	0.125077	0.155911	0.131737	0.16791
1	11972187	+	TGGTATC	FALSE	FALSE	FALSE	FALSE	FALSE	FALSE	FALSE	FALSE	FALSE	TRUE	0.0104683	0.0154163	0.0207506	0.00267571	0.0237248	0.0321377	0.0241647	0.00684209	0.0193786	0.0482575
1	11972331	+	GGTTGTA	TRUE	TRUE	FALSE	FALSE	TRUE	TRUE	TRUE	TRUE	TRUE	TRUE	0.254074	0.270691	0.204618	0.159945	0.267344	0.221623	0.270253	0.310948	0.223993	0.289804
1	11974445	+	GGTTTGC	FALSE	FALSE	FALSE	FALSE	FALSE	FALSE	FALSE	FALSE	TRUE	FALSE	0	0.132414	0	0	0.252593	0.0837416	0.0758532	0	0.415652	0.298397
1	11981540	+	GGGTCCG	FALSE	FALSE	FALSE	FALSE	FALSE	TRUE	FALSE	FALSE	TRUE	FALSE	0.0971412	0.147172	0.12918	0.164872	0.134246	0.200067	0.183396	0.132944	0.183068	0.188624
1	12068500	+	AGGTGGA	TRUE	FALSE	TRUE	FALSE	TRUE	FALSE	TRUE	TRUE	TRUE	FALSE	0.109393	0.0887376	0.167889	0.108935	0.151349	0.0784864	0.147852	0.201412	0.145777	0.0963444
1	12111070	+	GTTTAGT	TRUE	FALSE	FALSE	FALSE	FALSE	FALSE	FALSE	FALSE	FALSE	TRUE	0.824678	0	0.793236	0.736957	0.793236	0.607196	0.75482	0.736957	0.736957	0.781312
1	12111090	+	CGTTGTG	FALSE	FALSE	TRUE	TRUE	FALSE	FALSE	TRUE	FALSE	TRUE	TRUE	0.449311	0.458822	0.725074	0.671465	0.566588	0.489914	0.671465	0.739834	0.808361	0.833812
1	12363999	-	AGCTCTG	TRUE	FALSE	TRUE	TRUE	TRUE	TRUE	TRUE	TRUE	TRUE	TRUE	0.287438	0.284451	0.258921	0.311948	0.295495	0.327449	0.273713	0.324091	0.314108	0.27864
1	12364276	-	AGATAAA	FALSE	FALSE	FALSE	FALSE	FALSE	FALSE	FALSE	FALSE	FALSE	FALSE	0.00096015	0.00756898	0.0117946	0.011576	0.00479085	0.00319676	0.0175243	0.0265856	0.00507306	0.0345712
1	12364343	-	GGATCCC	FALSE	FALSE	FALSE	FALSE	TRUE	FALSE	FALSE	TRUE	FALSE	FALSE	0.0938837	0.0931058	0.0978395	0.162591	0.191384	0.178867	0.117277	0.192268	0.102353	0.135902
1	12364848	-	AGATCGC	FALSE	FALSE	FALSE	FALSE	FALSE	FALSE	FALSE	FALSE	FALSE	FALSE	0.0123004	0.036909	0.0335879	0.0166092	0.045165	0.0785099	0.0433795	0.04207	0.0590618	0.0768817
1	12365190	-	AGGTGCT	FALSE	FALSE	FALSE	FALSE	TRUE	FALSE	FALSE	FALSE	FALSE	FALSE	0.0446914	0.0422895	0.0388967	0.0461678	0.0727533	0.0702888	0.0569981	0.0863759	0.0695843	0.096863
1	12365449	-	CTCTTCA	FALSE	FALSE	FALSE	FALSE	FALSE	TRUE	FALSE	FALSE	FALSE	FALSE	0	0	0	0	0	0.020916	0.00102478	0	0	0
1	12426430	-	TGTTCGT	FALSE	FALSE	FALSE	FALSE	FALSE	FALSE	TRUE	FALSE	FALSE	FALSE	0.355134	0	0.340216	0.20816	0.256016	0.138398	0.34702	0	0	0
1	1251134	+	AGGTGTC	FALSE	FALSE	FALSE	FALSE	FALSE	FALSE	TRUE	FALSE	FALSE	FALSE	0.151919	NaN	0.222079	0.108629	0.140747	0.122651	0.133789	0.222079	0.0807167	0
1	12569755	+	ACTTGCA	FALSE	FALSE	FALSE	FALSE	FALSE	FALSE	TRUE	FALSE	FALSE	FALSE	0.227751	0	0.0550956	0.0619327	0	0	0.110121	0.330512	0	0
1	12578278	+	TTCTTCC	FALSE	FALSE	FALSE	FALSE	FALSE	FALSE	FALSE	FALSE	FALSE	FALSE	0	0	0	0	0	0.00319195	0.0118266	0	0	0
1	12645936	-	GAGTGCC	FALSE	TRUE	FALSE	FALSE	FALSE	FALSE	FALSE	FALSE	FALSE	FALSE	0.0579426	0.122334	0.0678043	0.0638908	0.0275582	0.0135151	0.0290689	0.00971163	0.0935406	0.0626987
1	12646337	-	AGGTAAG	FALSE	FALSE	FALSE	FALSE	FALSE	FALSE	FALSE	FALSE	FALSE	FALSE	0.0176957	0.00183218	0.0087893	0.015383	0.012568	0.0152391	0.0198672	0.0126931	0.0141082	0.0231949
1	12648500	+	GGATATC	FALSE	FALSE	FALSE	FALSE	FALSE	FALSE	FALSE	FALSE	FALSE	FALSE	0.121495	0	0	0.0584878	0	0	0	0	0	0
1	12653173	+	AGATGTA	FALSE	FALSE	FALSE	TRUE	FALSE	FALSE	FALSE	FALSE	FALSE	FALSE	0.0180493	0.0370626	0.080221	0.0644494	0.0731227	0.0828941	0.0646758	0.0185286	0.0304262	0.0251287
1	12655245	-	CCTTGAA	FALSE	TRUE	FALSE	FALSE	FALSE	FALSE	FALSE	FALSE	FALSE	FALSE	0.0531912	0.156186	0.112762	0.0523754	0.102215	0.075515	0.0484308	0.104437	0.0857104	0.0719471
1	12656066	-	GGTTATT	FALSE	TRUE	FALSE	FALSE	FALSE	FALSE	FALSE	FALSE	FALSE	FALSE	0	0.0405668	0	0	0	0	0	0	0	0
1	12656447	-	GGCTCTG	FALSE	TRUE	FALSE	FALSE	FALSE	FALSE	FALSE	FALSE	TRUE	FALSE	0.106935	0.174141	0.136185	0.12482	0.120208	0.113465	0.125365	0.131193	0.179808	0.0982036
1	12658254	-	CAATCCT	FALSE	TRUE	FALSE	FALSE	FALSE	FALSE	FALSE	FALSE	FALSE	FALSE	0.419955	0.608755	0.669673	0.17797	0.433536	0.0625115	0.471615	0.323867	0.594599	0.264776
1	12742975	+	CATTTCT	TRUE	FALSE	FALSE	FALSE	FALSE	FALSE	FALSE	FALSE	FALSE	FALSE	0.311385	NaN	0	0	0	NaN	0	0	0	0
1	12873599	+	CGCTCTG	TRUE	FALSE	FALSE	TRUE	TRUE	TRUE	TRUE	TRUE	FALSE	TRUE	0.458902	0.38279	0.241605	0.370695	0.397249	0.440426	0.384152	0.324766	0.302171	0.438314
1	12924311	-	AGGTATA	FALSE	FALSE	FALSE	TRUE	FALSE	FALSE	TRUE	FALSE	FALSE	FALSE	0.425228	0.737321	0.295819	0.568484	0.415686	0.357206	0.298699	0.568484	0.728675	0.366309
1	13247129	-	TCATTCT	FALSE	TRUE	FALSE	FALSE	FALSE	FALSE	FALSE	FALSE	FALSE	FALSE	0	0.46442	0.172243	0	0	0	0	0	0	0
1	13287901	+	CACTCCT	FALSE	FALSE	FALSE	FALSE	FALSE	FALSE	FALSE	FALSE	FALSE	FALSE	0.222697	0.271444	0.156512	0.146223	0.221787	0.145652	0.140573	0.0980844	0.229124	0.188294
1	13336462	+	GGTTCAA	TRUE	FALSE	FALSE	FALSE	FALSE	FALSE	FALSE	FALSE	FALSE	FALSE	0.896067	0.644531	1	NaN	0	NaN	0.818707	NaN	0.818707	0.673204
1	13355377	+	GTTTCTG	TRUE	FALSE	FALSE	FALSE	FALSE	FALSE	FALSE	FALSE	FALSE	FALSE	0.232859	0.156448	0.188842	0.136829	0.0727267	0.103181	0.118629	0.203164	0.200953	0.26147
1	13355846	+	CTTTGAC	TRUE	FALSE	FALSE	FALSE	FALSE	FALSE	FALSE	FALSE	FALSE	FALSE	0.144248	0.135397	0.116757	0.0219695	0.0483607	0.018318	0.0491854	0.0180378	0.0406502	0.084051
1	13356452	+	GTTTCTG	TRUE	FALSE	FALSE	FALSE	FALSE	FALSE	FALSE	FALSE	TRUE	FALSE	0.251329	0.140298	0.184259	0.139123	0.134063	0.104604	0.197018	0.116109	0.292348	0.229214
1	1338694	-	CCGTGGG	FALSE	FALSE	FALSE	FALSE	TRUE	FALSE	FALSE	TRUE	FALSE	FALSE	0.119435	0	0.0211721	0.0546278	0.0450865	0.0421512	0.0395467	0.0551327	0	0
1	1341532	-	CGATCGA	FALSE	FALSE	FALSE	FALSE	FALSE	FALSE	FALSE	TRUE	FALSE	FALSE	0	0	0.0715249	0	0.0543744	0.0529059	0	0.0747859	0	0
1	1341950	-	CGTTGCA	FALSE	FALSE	FALSE	FALSE	TRUE	TRUE	FALSE	TRUE	FALSE	FALSE	0	0	0.103081	0.175753	0.211107	0.182138	0.471707	0.182826	0.138218	NaN
1	1345447	-	CCGTGGG	TRUE	FALSE	FALSE	FALSE	FALSE	FALSE	FALSE	FALSE	FALSE	FALSE	0.0606212	0.0434558	0	0.0339076	0.0380936	0.0226861	0.137737	0.0942059	0.139875	0.142078
1	1345540	-	GCTTGCC	FALSE	FALSE	FALSE	TRUE	FALSE	FALSE	FALSE	FALSE	FALSE	FALSE	0	0	0	0.0264573	0	0	0.0713925	0.0228452	0	0.117275
1	1347737	-	GTGTTTA	TRUE	FALSE	FALSE	FALSE	FALSE	FALSE	FALSE	FALSE	FALSE	FALSE	0.00651705	0	0	0.000448657	0.0215791	0	0	0.0757302	0	0
1	1348288	-	CGTTCTG	FALSE	FALSE	FALSE	FALSE	FALSE	FALSE	FALSE	FALSE	FALSE	FALSE	0.0625088	0.0615792	0.0934011	0.0633044	0.0714633	0.0580196	0.0743481	0.0737535	0.0723771	0.100873
1	1353777	-	GTGTTTG	TRUE	FALSE	FALSE	FALSE	FALSE	FALSE	FALSE	FALSE	TRUE	FALSE	0.0221578	0.0299257	0.0309407	0	0	0	0	0	0.0194669	0.0659473
1	1365731	-	AGCTCTG	FALSE	FALSE	FALSE	TRUE	TRUE	FALSE	FALSE	FALSE	FALSE	FALSE	0	0.0675778	0.115352	0.142543	0.176727	0.162091	0.177589	0.216494	0	0.123455
1	1365756	-	TGTTGCT	FALSE	FALSE	FALSE	FALSE	TRUE	FALSE	FALSE	FALSE	FALSE	FALSE	0	0.137601	0.11786	0.0953113	0.175484	0.10985	0.125501	0.159585	0	0.0610091
1	1366148	-	AGGTGTG	FALSE	TRUE	FALSE	TRUE	TRUE	FALSE	FALSE	TRUE	FALSE	FALSE	0.0869502	0.0909184	0.0447702	0.0698498	0.0895405	0.0209521	0.057829	0.0792526	0.213878	0.0812166
1	1366163	-	GCGTGGC	FALSE	FALSE	TRUE	TRUE	TRUE	FALSE	FALSE	TRUE	FALSE	FALSE	0.133649	0.0528005	0.101245	0.0459826	0.0660877	0.026744	0.0446088	0.114109	0	0.0219898
1	1366346	-	CCCTCGG	FALSE	FALSE	FALSE	TRUE	FALSE	FALSE	FALSE	FALSE	FALSE	FALSE	0.234004	0.199444	0.207084	0.166361	0.170157	0.305387	0.23685	0.175542	0.566338	0.065592
1	13843335	+	CGGTGAC	FALSE	FALSE	FALSE	FALSE	FALSE	FALSE	FALSE	FALSE	FALSE	FALSE	NaN	0.083661	NaN	NaN	0	NaN	0	0	NaN	0
1	13890035	+	AGGTATT	FALSE	FALSE	FALSE	TRUE	FALSE	FALSE	FALSE	FALSE	FALSE	FALSE	0.0289002	0.0309396	0.0285304	0.0551366	0.0086537	0.0271538	0	0.0395745	0.0174905	0.0115854
1	13892302	+	GTGTTCT	FALSE	FALSE	FALSE	FALSE	FALSE	FALSE	FALSE	FALSE	FALSE	FALSE	0.00160236	0	0	0	0	0	0	0	0	0
1	13896811	+	CAATCGG	FALSE	FALSE	FALSE	FALSE	FALSE	FALSE	TRUE	FALSE	FALSE	FALSE	0	0	0	0.922973	0.594989	0	0.898492	0	0.78068	0.78068
1	13900022	-	GTTTCTG	FALSE	FALSE	FALSE	FALSE	FALSE	FALSE	FALSE	FALSE	FALSE	FALSE	0.104309	0.0950321	0	0	NaN	0	0	0	0	0
1	13903519	-	AGGTCTG	TRUE	TRUE	TRUE	FALSE	TRUE	FALSE	FALSE	FALSE	FALSE	FALSE	0.0435329	0.0623453	0.0606494	0.0352406	0.0652837	0	0.0662268	0	0.0336872	0.0461307
1	13903678	-	ATTTCTG	TRUE	TRUE	TRUE	FALSE	FALSE	FALSE	FALSE	FALSE	FALSE	FALSE	0.131464	0.152582	0.154747	0.105878	0.0718061	0	0.0849551	0	0.121346	0.125893
1	13903699	-	TCCTCTG	TRUE	TRUE	TRUE	FALSE	FALSE	FALSE	FALSE	FALSE	FALSE	FALSE	0.109628	0.132035	0.100898	0.0849054	0.133453	0	0.0834258	0	0.135001	0.0996971
1	14012600	+	AGATCGG	FALSE	FALSE	FALSE	FALSE	FALSE	FALSE	TRUE	FALSE	FALSE	TRUE	0.102084	0.0665336	0	0.0857498	0.103135	0.0281402	0.213335	0.089519	0.127894	0.109532
1	14019078	+	AGGTCGC	FALSE	FALSE	FALSE	FALSE	FALSE	FALSE	FALSE	FALSE	FALSE	TRUE	0.0296326	0.0423023	0	0.0251753	0.0260107	0.0132876	0.122577	0.00974912	0.0894546	0.100333
1	1404953	+	TGCTCTG	FALSE	FALSE	FALSE	FALSE	FALSE	FALSE	TRUE	FALSE	FALSE	FALSE	0.166486	0.107364	0.209427	0.059311	0.119077	NaN	0.258387	NaN	0.123005	0
1	1406495	+	GGCTATG	FALSE	FALSE	FALSE	FALSE	FALSE	FALSE	FALSE	FALSE	TRUE	FALSE	0.0264296	0	0.0380138	0.0289237	0.0588052	0	0.111796	0	0.117012	0.162029
1	14341069	-	AGTTGCT	FALSE	FALSE	FALSE	FALSE	FALSE	FALSE	FALSE	FALSE	TRUE	FALSE	0.159937	0.0650989	0.100998	0.153833	0.170332	0.168542	0.294667	0.142168	0.277048	0.274553
1	1434778	+	TGCTCTG	FALSE	TRUE	FALSE	FALSE	FALSE	FALSE	FALSE	FALSE	FALSE	FALSE	NaN	0.326597	0	NaN	0	NaN	0	0	NaN	0
1	14351706	-	CGGTGAC	TRUE	TRUE	TRUE	TRUE	TRUE	TRUE	TRUE	TRUE	TRUE	TRUE	0.247158	0.208109	0.231856	0.157146	0.200915	0.251267	0.193947	0.199062	0.178556	0.268809
1	14451897	+	GCATGGA	FALSE	FALSE	FALSE	FALSE	FALSE	FALSE	FALSE	FALSE	FALSE	FALSE	0.0580467	0.0518532	0.0719282	0.0411827	0	0.0405367	0	0	0	0.218718
1	14452164	+	TGATCGG	FALSE	TRUE	FALSE	FALSE	FALSE	FALSE	FALSE	TRUE	FALSE	FALSE	0.0489027	0.100518	0.0706804	0.0596894	0.122274	0.111415	0	0.15663	0.099049	0
1	14452968	+	AGCTCGT	FALSE	TRUE	FALSE	FALSE	FALSE	FALSE	FALSE	FALSE	FALSE	FALSE	0.136256	0.195205	0.129432	0.0633492	0.151374	0.132887	0.180854	0.0735549	0	0
1	14481192	-	TGCTCCG	FALSE	TRUE	FALSE	TRUE	FALSE	FALSE	FALSE	FALSE	FALSE	FALSE	0.0735676	0.152314	0.131695	0.191846	0.164993	0.141395	0.0894337	0.0704149	0.0237758	0.15513
1	1448731	+	AGTTAGA	FALSE	FALSE	FALSE	FALSE	FALSE	FALSE	TRUE	FALSE	FALSE	FALSE	0	NaN	0.85905	0	0.339617	0.339617	0.517216	0.339617	0.465287	0.290291
1	145027	-	GATTATT	FALSE	FALSE	FALSE	TRUE	TRUE	FALSE	FALSE	FALSE	FALSE	FALSE	0	0	0	0.869442	0.495411	0.547982	0.487605	0.823576	0.612889	0
1	14507273	-	AGATCTG	FALSE	FALSE	FALSE	FALSE	FALSE	TRUE	FALSE	FALSE	FALSE	FALSE	0.0899194	NaN	0	0	0.0541038	0.167619	0.0509942	0.0868118	0	0
1	14514684	+	CGGTCTG	FALSE	TRUE	FALSE	FALSE	FALSE	FALSE	FALSE	FALSE	FALSE	FALSE	0.0286636	0.0751381	0.0832211	0.0497921	0.111281	0.0786708	0	0.0576074	0.0407601	0.0662593
1	14623026	-	GGTTGCA	FALSE	FALSE	FALSE	FALSE	TRUE	FALSE	TRUE	FALSE	FALSE	FALSE	0.433946	0	0.430496	0.426619	0.447898	0.148163	0.442815	0.714889	0.309365	0.361369
1	14731771	-	ACCTCAG	FALSE	FALSE	FALSE	TRUE	FALSE	FALSE	FALSE	FALSE	FALSE	FALSE	0	0	0	0.394557	0.257255	0.376387	0	0	0	1
1	14800838	+	GGCTAGC	FALSE	FALSE	FALSE	FALSE	FALSE	FALSE	FALSE	FALSE	TRUE	FALSE	0.212854	0.450268	0.158209	0.0909558	0.252338	0.120795	0.190512	0.0419834	0.318782	0.0754765
1	14819991	+	GGCTAGT	FALSE	FALSE	FALSE	FALSE	FALSE	FALSE	FALSE	FALSE	FALSE	TRUE	0.30358	0.334407	0.237118	0.143355	0.410672	0.196607	0.146547	0.164711	0.252844	0.432424
1	150417	+	TTTTTGG	FALSE	TRUE	FALSE	FALSE	FALSE	FALSE	FALSE	FALSE	FALSE	FALSE	0	0	0	0	0	0	0	0	0	0
1	15076195	-	TGATCGG	FALSE	TRUE	FALSE	FALSE	FALSE	FALSE	FALSE	FALSE	TRUE	FALSE	0.0803637	0.169593	0.0260375	0.131734	0.0433244	0.089519	0.137621	0.162903	0.138114	0.125279
1	15161135	+	CCGTGGT	FALSE	FALSE	FALSE	FALSE	FALSE	FALSE	TRUE	FALSE	FALSE	FALSE	NaN	NaN	NaN	0	NaN	NaN	0.0957971	0	0	0
1	15161390	+	ACATGGA	FALSE	FALSE	FALSE	FALSE	FALSE	FALSE	TRUE	FALSE	FALSE	FALSE	0	NaN	NaN	NaN	NaN	NaN	0.463161	0	0.891532	0
1	1516215	+	CGGTGAG	FALSE	TRUE	FALSE	FALSE	FALSE	FALSE	FALSE	FALSE	FALSE	FALSE	0.0185223	0.0379723	0.0366161	0	0.0298152	0	0.072516	0.0175362	0.0221608	0
1	1516525	+	CCTTGCT	FALSE	TRUE	FALSE	FALSE	FALSE	FALSE	FALSE	FALSE	TRUE	FALSE	0.0327546	0.0437395	0.0729092	0.0994396	0.000150503	0.107971	0	0.0690211	0.0484119	0
1	15170583	-	AAGTGGG	FALSE	TRUE	FALSE	FALSE	FALSE	FALSE	FALSE	FALSE	FALSE	FALSE	0.0453822	0.159527	0.0666544	0	0.112489	0.153548	0.250647	0.202434	0.190475	0.128242
1	15170617	-	TGATGGC	FALSE	TRUE	FALSE	FALSE	TRUE	FALSE	TRUE	TRUE	TRUE	FALSE	0.112701	0.12834	0.122665	0.0891514	0.114229	0.050154	0.109284	0.146867	0.130154	0.0722765
1	15170809	-	TGCTCGG	FALSE	TRUE	FALSE	FALSE	FALSE	FALSE	FALSE	FALSE	FALSE	FALSE	0.163884	0.202868	0.227756	0.125689	0.141362	0.198908	0.139919	0.196732	0.195661	0.209587
1	15170821	-	AGCTGGA	FALSE	TRUE	FALSE	FALSE	TRUE	FALSE	FALSE	FALSE	FALSE	FALSE	0.129429	0.0856159	0.038358	0.125193	0.148145	0.0877587	0.079361	0.103054	0.0811732	0.0677913
1	15171283	-	GGATGGC	FALSE	FALSE	FALSE	FALSE	FALSE	FALSE	FALSE	FALSE	FALSE	FALSE	0	0.0266985	0.0369505	0	0.0244179	0.0528542	0.0363724	0.0392753	0.0134811	0
1	15171647	-	AGGTCCG	FALSE	FALSE	FALSE	FALSE	FALSE	FALSE	FALSE	FALSE	FALSE	FALSE	0.069366	0.0694171	0.0390968	0.0858301	0.0626481	0.0285963	0.0618013	0.105972	0.11851	0.0837821
1	15330570	-	GTATAGA	FALSE	FALSE	FALSE	FALSE	FALSE	FALSE	FALSE	FALSE	TRUE	FALSE	1	NaN	0	0	NaN	NaN	0	NaN	0.817071	0
1	15357769	-	TCTTCCA	TRUE	FALSE	FALSE	FALSE	FALSE	FALSE	FALSE	FALSE	FALSE	FALSE	1	0.755679	0	0.92272	0.962465	0.940221	0.952235	0.937262	0.937262	0
1	15463097	-	TGCTGTA	FALSE	TRUE	FALSE	FALSE	FALSE	FALSE	FALSE	FALSE	FALSE	FALSE	0.150233	0.349123	0	0.177801	0.312743	0.21673	0.0719092	0.132753	0.227077	0.258084
1	15465764	-	CGCTGCG	FALSE	FALSE	FALSE	FALSE	FALSE	FALSE	FALSE	FALSE	FALSE	FALSE	0	0.102484	0.431096	0.220461	0.211193	0.0754043	0.226398	0.180444	0	0.129493
1	15488120	+	GTTTATC	FALSE	FALSE	FALSE	FALSE	FALSE	FALSE	FALSE	FALSE	FALSE	FALSE	0.192107	0.137396	0.1132	0.234786	0.103615	0.144772	0.0445259	0.230639	0.210158	0.298828
1	15492067	+	CGGTGTA	TRUE	FALSE	TRUE	FALSE	FALSE	FALSE	FALSE	FALSE	FALSE	FALSE	0.0729444	0.0534585	0.108629	0.131087	0.0601598	0.0779167	0.079779	0.0566697	0.0429399	0.0396153
1	15958870	-	GTGTTTG	FALSE	FALSE	FALSE	FALSE	TRUE	FALSE	FALSE	FALSE	FALSE	FALSE	0.561867	0	0.0554856	0.0257451	0.13692	0.0377491	0.0409004	0.0365137	0	0
1	15959284	-	GGTTCGC	FALSE	FALSE	FALSE	TRUE	FALSE	FALSE	FALSE	FALSE	FALSE	FALSE	0.195904	0	0.0843322	0.112237	0.0678115	0.0698638	0.11117	0.0732203	0	0.650283
1	15959320	-	GCGTGGG	FALSE	FALSE	FALSE	FALSE	FALSE	TRUE	FALSE	FALSE	FALSE	FALSE	0	0	0.0307178	0.0229999	0.0400225	0.0510475	0.0371517	0.0377459	0	0
1	15979578	+	GTTTTGA	FALSE	FALSE	FALSE	FALSE	FALSE	TRUE	FALSE	FALSE	FALSE	FALSE	0	NaN	0	0	0	0.719694	0	0	0	0
1	16088568	+	AGATCAG	FALSE	FALSE	FALSE	FALSE	TRUE	FALSE	FALSE	FALSE	FALSE	FALSE	0	0	0	0	0.484808	0	0.313183	0	0	0
1	16131039	+	AGTTCTG	FALSE	FALSE	FALSE	TRUE	FALSE	FALSE	FALSE	FALSE	FALSE	FALSE	0	0.0360559	0.0947818	0.0928985	0.0664728	0.0273969	0.105079	0.0628116	0.113167	0.117067
1	16131148	+	AGCTCGG	FALSE	FALSE	FALSE	TRUE	FALSE	FALSE	FALSE	FALSE	FALSE	FALSE	0	0.325641	0.198032	0.180593	0.195661	0.227207	0.333745	0.213339	0.22747	0.258507
1	16131162	+	CGGTGTA	FALSE	FALSE	FALSE	TRUE	FALSE	FALSE	FALSE	FALSE	FALSE	FALSE	0	0.0349324	0.0391802	0.0379141	0.0312535	0.0545619	0.0462438	0.0245003	0	0.0236385
1	16232207	+	CTTTTCC	FALSE	FALSE	FALSE	TRUE	FALSE	FALSE	FALSE	FALSE	FALSE	FALSE	0	0	0	0	0	0	0.00197206	0.0133877	0	0
1	16299988	-	AGCTCTG	FALSE	FALSE	FALSE	FALSE	FALSE	FALSE	FALSE	FALSE	TRUE	FALSE	0	0	0	0	0	NaN	0	1	0.178128	0.153879
1	16719077	+	GGTTCTG	FALSE	FALSE	TRUE	FALSE	FALSE	FALSE	FALSE	FALSE	FALSE	FALSE	0.147773	0.0597492	0.264122	0.0998869	0.0418961	0.0898782	0.0872203	0.12472	0.0913237	0.114255
1	16721177	-	GGGTGGT	FALSE	FALSE	FALSE	FALSE	FALSE	FALSE	FALSE	FALSE	FALSE	TRUE	0	0	0	0	0	0	NaN	0	0.00904261	0.0752319
1	1673891	-	CTTTGTG	FALSE	FALSE	FALSE	FALSE	FALSE	FALSE	FALSE	FALSE	FALSE	TRUE	0	0.121053	0.0761141	0.0862322	0.100814	0.122535	0.17813	0.138311	0.123423	0.193528
1	1674112	-	AGGTCGG	FALSE	TRUE	FALSE	FALSE	FALSE	FALSE	FALSE	FALSE	FALSE	FALSE	0	0.136426	0	0.0516336	0.0632635	0.116075	0.118616	0.0678758	0.0668546	0.074252
1	1674454	-	AGCTGTG	FALSE	FALSE	FALSE	TRUE	FALSE	FALSE	FALSE	FALSE	FALSE	FALSE	0	0.0881767	0	0.243136	0.196449	0.123821	0.0395335	0.155111	0.0187026	0
1	169261	-	AGATAAA	FALSE	FALSE	FALSE	FALSE	FALSE	TRUE	FALSE	FALSE	FALSE	FALSE	0	0	0.00738063	0.00639482	0.00365431	0.0190992	0.0152018	0.0126035	0.272583	0
1	169461	-	CGCTAGT	FALSE	FALSE	FALSE	TRUE	TRUE	TRUE	TRUE	TRUE	FALSE	FALSE	0.0998788	0	0.112788	0.14496	0.10513	0.13052	0.166243	0.137881	0.212854	0.227912
1	169629	-	CGATCTG	FALSE	FALSE	TRUE	TRUE	TRUE	TRUE	TRUE	TRUE	FALSE	FALSE	0	0	0.135666	0.106723	0.110753	0.167619	0.126475	0.114935	0	0
1	1701627	+	TCTTCGG	TRUE	FALSE	FALSE	FALSE	FALSE	FALSE	FALSE	FALSE	TRUE	FALSE	0.177208	0	0.171948	0.156062	0.0936236	0	0.123078	0	0.213551	0.171948
1	1701926	+	TGCTACG	TRUE	FALSE	TRUE	FALSE	FALSE	FALSE	FALSE	FALSE	TRUE	TRUE	0.191533	0.15591	0.235595	0.246367	0.201227	0	0.112772	0.277256	0.202072	0.351141
1	1702416	+	TGCTCGG	TRUE	FALSE	FALSE	FALSE	FALSE	FALSE	FALSE	FALSE	FALSE	FALSE	0.238817	0.181773	0.260971	0.235898	0.26799	0	0.0661181	0	0.243279	0.327812
1	1712322	-	CGATCGG	FALSE	FALSE	FALSE	FALSE	FALSE	FALSE	FALSE	TRUE	TRUE	TRUE	0.152534	0.360544	0.252866	0.0554694	0.121303	0.217032	0.121303	0.206164	0.282131	0.222039
1	17302221	+	AGGTGCT	FALSE	FALSE	TRUE	FALSE	FALSE	FALSE	FALSE	FALSE	FALSE	FALSE	0.105938	0.145971	0.203631	0	0.250817	0.263627	0.193988	0.142373	0.0788918	0.140393
1	17349460	+	AGCTCGG	FALSE	FALSE	FALSE	TRUE	FALSE	FALSE	FALSE	FALSE	FALSE	FALSE	0.116039	0.269969	0.1723	0.184611	0.154183	0.195734	0.134956	0.112472	0.192515	0.191331
1	17349793	+	GCGTGCC	TRUE	FALSE	TRUE	TRUE	FALSE	TRUE	FALSE	TRUE	FALSE	FALSE	0.0906667	0.0894319	0.0759052	0.0710394	0.0598393	0.0635629	0.0649037	0.0696865	0.134871	0.060112
1	17350186	+	TGGTCGC	TRUE	FALSE	TRUE	TRUE	TRUE	TRUE	TRUE	TRUE	FALSE	FALSE	0.117388	0	0.137731	0.107789	0.175779	0.166583	0.122443	0.175707	0.0872956	0.117544
1	17350546	+	GTTTTGT	FALSE	FALSE	FALSE	FALSE	TRUE	FALSE	FALSE	FALSE	FALSE	FALSE	0	0	0	0	0	0	0	0	0	0
1	17350629	+	CGATCGG	TRUE	FALSE	TRUE	TRUE	TRUE	TRUE	TRUE	TRUE	FALSE	TRUE	0.135152	0	0.163551	0.145322	0.149495	0.154483	0.14162	0.167741	0.107552	0.144663
1	1739293	+	CCATCGG	FALSE	FALSE	FALSE	FALSE	TRUE	FALSE	FALSE	FALSE	FALSE	FALSE	0.217709	0.232632	0.189875	0.248123	0.335423	0.222317	0.319788	0.205721	0.171188	0.270939
1	1746687	+	TGCTCAG	FALSE	FALSE	FALSE	FALSE	TRUE	FALSE	FALSE	FALSE	FALSE	FALSE	0.320653	0.555159	0.433861	0.401526	0.512933	0.378394	0.372661	0.349481	0.380834	0.33028
1	1747060	+	CTTTTCC	FALSE	FALSE	FALSE	FALSE	FALSE	FALSE	FALSE	FALSE	FALSE	FALSE	0	0	0	0	0	0	0	0	0	0
1	1747158	+	GGCTATC	FALSE	FALSE	FALSE	FALSE	FALSE	FALSE	FALSE	FALSE	TRUE	FALSE	0.0614367	0.0463068	0.0324727	0.0326283	0.0406633	0.0794048	0.0615635	0.054911	0.0761346	0.0756739
1	1747286	+	GACTCTG	FALSE	FALSE	FALSE	FALSE	TRUE	FALSE	FALSE	FALSE	FALSE	FALSE	0.146771	0.0924924	0.111055	0.10652	0.196284	0.160579	0.144407	0.167894	0.138261	0.204314
1	1748068	+	CCGTGGT	FALSE	FALSE	FALSE	TRUE	TRUE	FALSE	FALSE	TRUE	TRUE	FALSE	0.0454104	0.0432319	0.0385268	0.0426697	0.0404341	0.0462042	0.0447036	0.0526907	0.0587326	0.0506504
1	17561600	+	TGCTCCG	FALSE	FALSE	FALSE	FALSE	TRUE	FALSE	FALSE	FALSE	FALSE	FALSE	0.119935	0.0951005	0.0993782	0.0835038	0.170941	0.105012	0.0873125	0.0565773	0.0488586	0.0651038
1	17561702	+	CCTTCCT	FALSE	FALSE	FALSE	TRUE	FALSE	FALSE	FALSE	FALSE	FALSE	FALSE	0.237112	0.193669	0.336712	0.384794	0.271113	0.322535	0.271451	0.3218	0.268716	0.527955
1	17561705	+	TCCTCCC	FALSE	FALSE	TRUE	TRUE	TRUE	TRUE	TRUE	TRUE	FALSE	FALSE	0.186633	0.18784	0.252701	0.201899	0.221059	0.23405	0.176449	0.18701	0.106465	0.264436
1	1760273	-	GTTTCCC	TRUE	TRUE	TRUE	FALSE	TRUE	FALSE	FALSE	TRUE	FALSE	FALSE	0.303908	0.29152	0.349158	0.303908	0.339413	0.332061	0.291357	0.31951	0.289807	0.185015
1	1760483	-	CGATCGA	FALSE	FALSE	FALSE	FALSE	FALSE	FALSE	FALSE	FALSE	FALSE	FALSE	0.0475626	0.0321149	0.0526874	0.0241819	0.0464753	0.0312588	0.0665336	0.0219921	0.0677198	0
1	17605921	+	GATTGCG	FALSE	FALSE	FALSE	FALSE	FALSE	FALSE	FALSE	FALSE	TRUE	FALSE	0.284472	0.291904	0	0.264247	0	0.394361	0.394361	0.356912	0.596456	0
1	17742023	+	TTATTAC	FALSE	FALSE	FALSE	FALSE	FALSE	FALSE	FALSE	TRUE	FALSE	FALSE	0	0	0	0.0359841	0.0790623	0.0476744	0	0.0930687	0	0
1	17976205	-	GAGTCGA	FALSE	TRUE	FALSE	TRUE	TRUE	FALSE	TRUE	FALSE	TRUE	TRUE	0.364312	0.463401	0.335164	0.383754	0.501079	0.177466	0.392963	0.604527	0.323527	0.429219
1	17976291	-	CGCTCGG	FALSE	FALSE	FALSE	FALSE	FALSE	FALSE	FALSE	FALSE	TRUE	TRUE	0.232723	0.242299	0.283476	0.193955	0.346266	0.0786616	0.180854	0.346266	0.217146	0.252896
1	17996046	-	CCGTGAG	TRUE	FALSE	FALSE	FALSE	TRUE	TRUE	TRUE	TRUE	TRUE	TRUE	0.181398	0.117476	0.101221	0.113641	0.120908	0.154425	0.137685	0.200195	0.130187	0.224965
1	17996235	-	TGGTCGT	FALSE	TRUE	FALSE	FALSE	FALSE	FALSE	FALSE	FALSE	FALSE	FALSE	0.10242	0.138906	0	0.0451225	0.0519073	0.0776255	0.0284825	0.0883194	0.073898	0.0525565
1	17999845	-	AGGTGGA	FALSE	TRUE	FALSE	FALSE	FALSE	FALSE	FALSE	FALSE	FALSE	FALSE	0.0376336	0.153362	0.0807145	0	0.0527526	0	0.0141598	0.064743	0.0871012	0.0386628
1	18013970	-	CTGTCGG	FALSE	FALSE	FALSE	FALSE	FALSE	TRUE	FALSE	FALSE	FALSE	FALSE	0	0	0.146369	0.235567	0.0871657	0.145196	0.0506155	0.0280928	0	0
1	18014616	-	GGCTCTG	FALSE	FALSE	FALSE	FALSE	FALSE	TRUE	FALSE	FALSE	FALSE	FALSE	0.405733	NaN	0.264582	0.125281	0.129629	0.211991	0.224738	0.158717	0.40198	0
1	1802431	-	CGGTCCG	FALSE	TRUE	FALSE	FALSE	FALSE	FALSE	FALSE	FALSE	FALSE	FALSE	0	0.190778	0.227558	0.245326	0.169701	0.218736	0.0600375	0.222183	0.172862	0.505322
1	18087881	-	CTCTTTG	FALSE	FALSE	FALSE	FALSE	FALSE	FALSE	FALSE	FALSE	FALSE	TRUE	0	0	0	0	0	0	0	0	0	0.195458
1	18128316	+	ATGTCTG	FALSE	FALSE	FALSE	FALSE	FALSE	FALSE	FALSE	FALSE	FALSE	FALSE	0.088183	0.0787874	0.0460262	0.0112914	0.07611	0	0.0267473	0.0808861	0.0525887	0.0278931
1	18128465	+	TGATCGG	FALSE	FALSE	FALSE	TRUE	FALSE	FALSE	FALSE	FALSE	FALSE	FALSE	0.0609363	0	0.163329	0.189697	0.148167	0.122519	0.0998414	0.125074	0.143037	0.0605416
1	18141687	-	AGATCGG	FALSE	FALSE	FALSE	FALSE	FALSE	FALSE	FALSE	FALSE	FALSE	FALSE	0.0206802	0.0554694	0.0839152	0.0568373	0.119404	0.165142	0	0.121787	0.163329	0.112345
1	18166038	+	AGATCTG	TRUE	FALSE	FALSE	FALSE	FALSE	FALSE	FALSE	FALSE	FALSE	FALSE	0.321133	0.10201	0.129495	0	0.374898	0	0	0.141261	0	0
1	18284684	+	AGATCGG	FALSE	FALSE	FALSE	FALSE	FALSE	FALSE	FALSE	FALSE	FALSE	FALSE	0.00897923	0.0807252	0.114896	0.073346	0	0	0.0312588	0.0665336	0.0489027	0.112345
1	1844304	+	TGATCGG	FALSE	FALSE	FALSE	FALSE	FALSE	FALSE	FALSE	FALSE	TRUE	FALSE	0.0291914	0.0205572	0.0289759	0.033865	0.118476	0.0300808	0.0354622	0.0824997	0.153539	0.0952595
1	1845887	+	ATTTCTG	FALSE	FALSE	FALSE	FALSE	FALSE	FALSE	FALSE	FALSE	TRUE	FALSE	0.0769187	0.163171	0.246975	0.142299	0.0535724	0.0192079	0.167978	0.117989	0.231754	0.189624
1	1847723	+	TTGTTGG	FALSE	FALSE	FALSE	FALSE	FALSE	TRUE	FALSE	FALSE	FALSE	FALSE	0	0.110745	0.132944	0	0	0.307339	0.0460342	0	0	0.0976362
1	18597854	+	GGATGTA	FALSE	FALSE	FALSE	FALSE	FALSE	FALSE	FALSE	FALSE	TRUE	FALSE	0	0	0	0	0	0	0	0.0398287	0.123743	0.0161794
1	19013455	+	GGATAAA	FALSE	FALSE	FALSE	FALSE	FALSE	FALSE	FALSE	FALSE	FALSE	TRUE	0.0138268	0.0209323	0.0135249	0.00807398	0.0172487	0	0.0479622	0.0211091	0.0249739	0.0754134
1	19013877	+	AGGTATC	FALSE	FALSE	FALSE	FALSE	FALSE	FALSE	FALSE	FALSE	FALSE	FALSE	0.00814514	0.0149428	0	0	0.0239681	0.0443636	0.0294069	0.0302147	0	0.06502
1	1904943	+	ATGTGGC	FALSE	FALSE	FALSE	FALSE	TRUE	FALSE	FALSE	FALSE	FALSE	FALSE	0	0.364665	0.152928	0.165213	0.282173	0.120741	0	0.0969531	0.811161	0.297611
1	19059557	+	TGCTACC	TRUE	FALSE	TRUE	TRUE	FALSE	FALSE	TRUE	FALSE	FALSE	FALSE	0.191662	0	0.256183	0.223966	0.176096	0.386625	0.2453	0.419522	0	0.480724
1	19086471	+	AGCTGAG	FALSE	FALSE	FALSE	FALSE	TRUE	FALSE	FALSE	FALSE	FALSE	FALSE	0.305586	0.282892	0.200613	0.107089	0.331678	0.0575058	0.0320128	0.162131	0.251295	0.142293
1	19086520	+	GGCTATC	FALSE	FALSE	FALSE	FALSE	TRUE	FALSE	FALSE	FALSE	FALSE	FALSE	0.0306929	0.123325	0.0868217	0	0.146157	0.118593	0.107492	0.100592	0.108551	0.0374807
1	19185220	-	CGATCGA	TRUE	FALSE	FALSE	FALSE	FALSE	FALSE	FALSE	FALSE	FALSE	FALSE	0.315308	0	0	0.0766476	0.109899	0	0.0709949	0.0568373	0.0489027	0.169988
1	1931388	-	TGATCGC	FALSE	FALSE	FALSE	TRUE	FALSE	FALSE	FALSE	FALSE	FALSE	FALSE	0.106415	0	0.0868872	0.125186	0.107882	0	0.0597659	0.0843972	0.132873	0
1	1931670	-	CGGTGAC	FALSE	FALSE	FALSE	TRUE	FALSE	FALSE	FALSE	FALSE	FALSE	FALSE	0.282541	0.0796927	0.11203	0.115641	0.0814778	0.074765	0.0401857	0.101367	0.0409058	0.102229
1	19394781	-	TCGTGGC	FALSE	TRUE	FALSE	FALSE	FALSE	FALSE	FALSE	FALSE	FALSE	FALSE	0.0208911	0.0685779	0.0292674	0.0164395	0.0191171	0.0253618	0.0639807	0.0649381	0.0145987	0.0501609
1	19403274	-	CTTTCAG	FALSE	FALSE	FALSE	FALSE	TRUE	FALSE	FALSE	FALSE	FALSE	FALSE	0.903775	0.913836	0.430801	0.846109	0.931987	NaN	0.764692	0.677603	0.430801	0.922391
1	1941240	+	GGCTGGC	FALSE	FALSE	TRUE	TRUE	TRUE	TRUE	TRUE	TRUE	FALSE	FALSE	0.115735	0.0739201	0.155792	0.117716	0.119329	0.119508	0.114055	0.113171	0.275218	0.0984518
1	1949222	-	TGGTGAT	FALSE	FALSE	FALSE	FALSE	FALSE	FALSE	FALSE	FALSE	TRUE	FALSE	0	0	0.137847	0	0	0	0.0420325	0	0.0650964	0.0596658
1	1949487	-	ACTTCGC	FALSE	FALSE	FALSE	FALSE	FALSE	FALSE	FALSE	FALSE	TRUE	FALSE	0	NaN	0	0	0	0	0	0	0.168289	0.169067
1	1952282	+	TGGTGAT	FALSE	FALSE	FALSE	FALSE	FALSE	FALSE	FALSE	FALSE	TRUE	FALSE	0	0	0.287885	0	0.224139	0	0.0908542	0	0.0658709	0.0599725
1	19684800	+	ACGTCTG	FALSE	FALSE	TRUE	FALSE	FALSE	FALSE	FALSE	FALSE	FALSE	FALSE	0.0575362	0.0295228	0.149416	0.0437759	0.0663574	0.0489016	0.0567206	0.0312282	0.0408223	0.0611428
1	19693073	+	AGGTCCA	FALSE	FALSE	FALSE	FALSE	FALSE	FALSE	FALSE	FALSE	TRUE	FALSE	0	NaN	0	0	0.417535	0	0	0	0.111188	0
1	19693245	+	GTTTGTA	FALSE	FALSE	FALSE	FALSE	FALSE	FALSE	FALSE	FALSE	TRUE	FALSE	0	NaN	0	0	0.807717	0	0	0	0.167802	0
1	19825685	+	ACATAAA	FALSE	FALSE	FALSE	FALSE	FALSE	FALSE	FALSE	FALSE	FALSE	TRUE	0.141708	0	0.129122	0.213255	0.221913	0.0897275	0.0489514	0.0776185	0	0.485543
1	19972744	+	GGTTCAA	FALSE	FALSE	FALSE	FALSE	FALSE	FALSE	FALSE	TRUE	TRUE	FALSE	0.142521	0.0903254	0.123814	0.128827	0.0653658	0.180377	0.164388	0.219737	0.172933	0.186614
1	20042159	+	CGCTACC	FALSE	FALSE	FALSE	FALSE	TRUE	TRUE	FALSE	FALSE	FALSE	FALSE	0	0	0	0	0.288985	0.358459	0.115583	0.0793405	0.027807	0
1	20282475	+	TGGTGGG	FALSE	FALSE	FALSE	FALSE	TRUE	FALSE	FALSE	FALSE	FALSE	FALSE	0	0.408605	0.272622	0	0.543284	0	0.344356	0.297444	0.155011	0.408605
1	20544384	+	TTATGTT	TRUE	TRUE	FALSE	FALSE	FALSE	FALSE	FALSE	FALSE	FALSE	FALSE	0.130322	0.178123	0.0190189	0.0343788	0.0142528	0.0185733	0	0.00818821	0.0846832	0
1	20574225	+	TTATGTT	TRUE	TRUE	TRUE	FALSE	FALSE	FALSE	FALSE	FALSE	TRUE	FALSE	0.127174	0.115865	0.119113	0.0181452	0.0194831	0	0	0.00530882	0.0920114	0.0345962
1	20581758	-	TGGTCGG	FALSE	TRUE	FALSE	FALSE	FALSE	FALSE	FALSE	FALSE	FALSE	FALSE	0.0621284	0.115014	0.0999004	0.0788611	0.0323523	0.0636505	0.0262672	0.0191109	0.00941098	0.0606011
1	20600053	-	CGATCCT	FALSE	FALSE	FALSE	FALSE	FALSE	FALSE	TRUE	TRUE	FALSE	FALSE	0.130141	0.163244	0.164509	0.0961455	0.124194	0.133811	0.152978	0.191613	0.127772	0.159791
1	20601812	-	AGATGGG	FALSE	FALSE	FALSE	FALSE	TRUE	FALSE	FALSE	FALSE	FALSE	FALSE	0.0422533	0.0104836	0.0199153	0.0373543	0.0416214	0.0372955	0.0181577	0.0259666	0.0163305	0.0476276
1	20664753	+	AGCTCTG	FALSE	FALSE	FALSE	FALSE	FALSE	FALSE	FALSE	TRUE	FALSE	FALSE	0.391102	0	0.191965	0.103195	0.138496	0.122431	0.030838	0.243465	0	0
1	20665842	-	AGCTCTG	FALSE	FALSE	FALSE	FALSE	FALSE	TRUE	FALSE	FALSE	FALSE	FALSE	0	0	0	0.191965	0.261676	0.320642	0.165591	0.236851	0	0
1	20702701	+	TAGTTCC	FALSE	FALSE	TRUE	FALSE	FALSE	FALSE	FALSE	FALSE	FALSE	FALSE	0	0.130257	0.360813	0	0	0	0	0	0.270795	0
1	2077500	-	CCGTCCG	TRUE	TRUE	TRUE	TRUE	TRUE	TRUE	TRUE	TRUE	TRUE	FALSE	0.597972	0.434658	0.399789	0.500711	0.537136	0.459035	0.493638	0.450076	0.49329	0.34319
1	2077626	-	GGTTCGA	FALSE	TRUE	TRUE	TRUE	TRUE	TRUE	TRUE	TRUE	TRUE	FALSE	0.213495	0.284774	0.370341	0.2436	0.314928	0.313979	0.279736	0.486258	0.417762	0.311398
1	20852749	+	GTGTGAA	FALSE	FALSE	FALSE	TRUE	FALSE	FALSE	FALSE	FALSE	FALSE	FALSE	NaN	NaN	0	0.344175	0	NaN	0.294827	NaN	0	0
1	2085978	-	AGGTCGG	FALSE	FALSE	FALSE	TRUE	TRUE	TRUE	FALSE	FALSE	FALSE	TRUE	0.0786295	0.0845659	0.0240449	0.1376	0.180473	0.157973	0.123097	0.125687	0.158395	0.243966
1	2086200	-	GGATCGC	FALSE	FALSE	FALSE	FALSE	FALSE	FALSE	TRUE	FALSE	FALSE	FALSE	0.111518	0	0.0371943	0.0313401	0.0328676	0.056663	0.138381	0.0529059	0.0458836	0.0356138
1	20942893	-	ATCTCCA	FALSE	FALSE	FALSE	FALSE	FALSE	FALSE	TRUE	FALSE	FALSE	FALSE	0.201664	0.13712	0.241851	0.156896	0.198653	0.182697	0.340869	0.152569	0.160883	0.180918
1	20945578	-	CGGTGGG	FALSE	FALSE	FALSE	FALSE	FALSE	TRUE	FALSE	FALSE	FALSE	FALSE	0.0855556	0.0985813	0.0997087	0.136279	0.0633846	0.211402	0.140424	0.0718904	0	0.110205
1	209504	-	CGCTTCT	FALSE	FALSE	FALSE	FALSE	FALSE	FALSE	FALSE	FALSE	FALSE	FALSE	0	0	0	0	0	0	0	0	0	0
1	21076381	-	CGCTCCG	FALSE	TRUE	FALSE	FALSE	FALSE	FALSE	FALSE	FALSE	FALSE	FALSE	0.0924462	0.143515	0.169148	0.13532	0.184714	0.159696	0.173888	0.109935	0	0.164686
1	21144068	-	AGATAAA	FALSE	FALSE	FALSE	FALSE	FALSE	FALSE	FALSE	FALSE	FALSE	TRUE	0	0.00873132	0.0250337	0.000585892	0.0203633	0.0164303	0.0157285	0.0212733	0.00029896	0.0400575
1	21172264	+	AGGTGAG	FALSE	FALSE	FALSE	FALSE	FALSE	FALSE	TRUE	FALSE	FALSE	FALSE	0	0.346832	0.633845	0.476451	0	0	0.841961	0	0.661103	0.758952
1	21176276	+	AAATCGG	FALSE	FALSE	FALSE	FALSE	FALSE	FALSE	FALSE	FALSE	FALSE	FALSE	0.355326	0.404199	0.1527	0	0	0.0679247	0	0	0.411399	0
1	2121374	+	CTGTTCG	FALSE	FALSE	FALSE	FALSE	FALSE	FALSE	FALSE	FALSE	FALSE	TRUE	0.000997067	0	0.00425502	0.00774964	0.00590567	0	0.0213823	0	0.000796358	0.0111639
1	21234099	+	TGATCGG	FALSE	FALSE	FALSE	TRUE	FALSE	TRUE	FALSE	TRUE	FALSE	TRUE	0.142051	0.0595749	0.0584515	0.10028	0.0699564	0.0724248	0.110139	0.0930481	0.120346	0.112189
1	21234864	+	GTTTGTA	FALSE	FALSE	FALSE	TRUE	FALSE	FALSE	FALSE	FALSE	FALSE	FALSE	0.419293	0.123289	0.104538	0.155379	0.104623	0.0968355	0.181718	0.084371	0.242557	0.217724
1	2137877	+	GCGTGAC	FALSE	FALSE	FALSE	FALSE	FALSE	FALSE	FALSE	FALSE	TRUE	FALSE	0.0365353	0.0426081	0.0259788	0.0442371	0.0226208	0.00288143	0.0294585	0.0185912	0.0830666	0.0232526
1	2138341	+	GGGTCGG	FALSE	TRUE	TRUE	TRUE	TRUE	FALSE	FALSE	FALSE	TRUE	FALSE	0.0679671	0.10929	0.136978	0.0913214	0.123952	0.0946576	0.0931107	0.0990764	0.0918329	0.0802781
1	21431632	+	TGCTCGG	FALSE	TRUE	FALSE	FALSE	TRUE	FALSE	FALSE	FALSE	FALSE	FALSE	0.24138	0.287153	0.169188	0.156457	0.22437	0.216048	0.213172	0.150612	0	0
1	21632487	+	CAGTGGC	FALSE	FALSE	FALSE	FALSE	TRUE	FALSE	FALSE	FALSE	FALSE	FALSE	0.184266	0.075424	0.153548	0.176306	0.215273	0.171986	0.119775	0.158806	0.0813298	0.134436
1	21703296	-	TGGTGAT	FALSE	TRUE	FALSE	FALSE	FALSE	FALSE	FALSE	FALSE	FALSE	FALSE	0.0275479	0.0688154	0.0240758	0.0020627	0.0174582	0.00908638	0.00894754	0	0.0174291	0.0173942
1	21721615	+	TCGTGGG	FALSE	FALSE	FALSE	FALSE	FALSE	FALSE	TRUE	FALSE	FALSE	FALSE	NaN	NaN	NaN	NaN	NaN	NaN	0.115583	NaN	NaN	NaN
1	21895276	+	CCTTCCA	TRUE	FALSE	FALSE	FALSE	FALSE	FALSE	FALSE	FALSE	FALSE	FALSE	0.527172	0	0.151292	0.26193	0.222719	0.189728	0.231142	0.276815	0.287809	0.177471
1	21895799	+	GGGTGGC	FALSE	FALSE	FALSE	TRUE	FALSE	FALSE	FALSE	FALSE	FALSE	FALSE	0.0438485	0.0186456	0.068394	0.0726022	0.0494749	0.0303151	0.0773349	0.018791	0	0.0687807
1	21900298	-	AGCTATA	FALSE	FALSE	FALSE	FALSE	FALSE	FALSE	FALSE	TRUE	FALSE	FALSE	0	0	0.0517749	0.0603065	0.0621288	0.0233051	0.202181	0.164958	0.210826	0
1	2202929	+	TCGTGGG	FALSE	FALSE	FALSE	TRUE	FALSE	TRUE	FALSE	FALSE	FALSE	FALSE	0	0	0.104539	0.111874	0.252775	0.172845	NaN	0.0772474	0	0
1	2203367	+	CTCTTCG	FALSE	FALSE	FALSE	TRUE	FALSE	FALSE	FALSE	FALSE	FALSE	FALSE	0	0	0	0.0105009	0	0.00158482	0	0	0	0
1	2203368	+	TCTTCGG	FALSE	FALSE	FALSE	TRUE	FALSE	FALSE	FALSE	FALSE	FALSE	FALSE	0	0.115332	0.222078	0.173797	0.118533	0.151971	0	0.136225	0.275637	0.3144
1	22125062	+	ACTTCGA	FALSE	TRUE	FALSE	FALSE	FALSE	FALSE	FALSE	FALSE	FALSE	FALSE	0.0800968	0.208054	0.0264714	0.0274425	0.0651542	0.032021	0.051068	0.0145848	0	0.0496921
1	22142280	+	AGTTGCA	FALSE	FALSE	FALSE	FALSE	FALSE	TRUE	FALSE	FALSE	FALSE	FALSE	0	0.361369	0.361369	0.274916	0.208602	0.265382	0	0.167292	NaN	0.33031
1	2216413	-	GGCTCGT	FALSE	FALSE	FALSE	TRUE	FALSE	TRUE	FALSE	FALSE	FALSE	FALSE	0.19084	0.261844	0.217628	0.271821	0.276915	0.344694	0.18768	0.197452	0.136256	0.213807
1	2222298	-	GGGTAAG	FALSE	TRUE	FALSE	FALSE	FALSE	FALSE	FALSE	FALSE	FALSE	FALSE	0.0285404	0.0641882	0	0.0471984	0.0185881	0.0498664	0.0409101	0.0375763	0.0295845	0.0682778
1	22430707	+	GGTTGTA	TRUE	FALSE	FALSE	TRUE	FALSE	FALSE	TRUE	FALSE	FALSE	FALSE	0.269524	0.303852	0.228126	0.21698	0.155224	0.291489	0.228405	0	0.250602	0.102935
1	22470629	+	AGCTCTG	FALSE	FALSE	FALSE	FALSE	FALSE	FALSE	TRUE	FALSE	FALSE	FALSE	0.144573	0.0680018	0	0	0.270576	NaN	0.416073	0	0.24454	0.0980262
1	22495373	-	GCTTCCG	FALSE	FALSE	FALSE	TRUE	TRUE	FALSE	FALSE	FALSE	FALSE	TRUE	0.333172	0.597764	0.505795	0.595404	0.562608	0.466033	0.561635	0.489045	0.454232	0.600936
1	22605390	+	CCGTCGC	FALSE	FALSE	FALSE	FALSE	FALSE	FALSE	FALSE	TRUE	FALSE	FALSE	0	0.160508	0.0905336	0.061686	0.125413	0.0668434	0.0709865	0.117594	0.0758633	0.0585063
1	22605719	+	TGATCGG	FALSE	FALSE	FALSE	TRUE	FALSE	FALSE	FALSE	TRUE	FALSE	FALSE	0.099049	0.0684505	0.0948956	0.113437	0.0785099	0.146073	0.120346	0.118282	0.082222	0.0774134
1	22618434	+	CTGTGGG	TRUE	FALSE	FALSE	FALSE	TRUE	FALSE	TRUE	TRUE	FALSE	FALSE	0.190395	0.0969531	0.1199	0.109125	0.191206	0.0388864	0.167162	0.14299	0.0196355	0.114315
1	22619247	+	GGCTATC	FALSE	FALSE	FALSE	FALSE	FALSE	FALSE	TRUE	FALSE	FALSE	FALSE	0.0167915	0.102796	0.0458841	0.0616946	0.0448976	0	0.128777	0.0849549	0.0502523	0.0710368
1	22683855	-	GTGTTCT	FALSE	FALSE	TRUE	FALSE	FALSE	FALSE	FALSE	FALSE	FALSE	FALSE	0	0	0.21701	0	0	0	0	0	0	0
1	2269685	-	CTTTGCC	TRUE	FALSE	FALSE	FALSE	FALSE	FALSE	FALSE	FALSE	FALSE	FALSE	0.284532	0	0.230146	0.0740135	0.0746145	0.1988	0.130133	0.0894967	0	0.369566
1	22732047	+	AGGTCGG	FALSE	FALSE	FALSE	TRUE	TRUE	TRUE	FALSE	TRUE	FALSE	FALSE	NaN	NaN	0	0.392491	0.382328	0.385322	0	0.388362	1	0
1	22747734	+	GGTTCTA	FALSE	FALSE	FALSE	FALSE	FALSE	FALSE	FALSE	FALSE	FALSE	FALSE	1	0.154894	0	0.237003	0.257205	0.194936	NaN	0.141265	0	0.325174
1	227503	+	CCTTACC	TRUE	TRUE	TRUE	TRUE	TRUE	FALSE	TRUE	FALSE	FALSE	FALSE	0.27845	0.402786	0.38807	0.351416	0.284539	0.23498	0.366014	0.29149	0.320571	0.259767
1	22772076	+	AGGTATC	TRUE	FALSE	FALSE	TRUE	FALSE	FALSE	FALSE	FALSE	FALSE	TRUE	0.11159	0.0641422	0.113008	0.117477	0.0901831	0.0491142	0.0455943	0.0365469	0	0.163908
1	22780732	+	TTGTGGG	TRUE	FALSE	FALSE	FALSE	FALSE	FALSE	FALSE	FALSE	FALSE	FALSE	0.176523	0.0623032	0.0799635	0.0448105	0.157448	0.0678151	0.0661484	0.109958	0.0777518	0.123738
1	227809	+	CGCTCGT	FALSE	FALSE	FALSE	FALSE	FALSE	FALSE	FALSE	FALSE	FALSE	FALSE	0.180854	0.164019	0.177618	0.141199	0.200199	0.174978	0.175763	0.192797	0.148224	0.0633492
1	22855847	-	TGATGGC	FALSE	TRUE	FALSE	FALSE	FALSE	FALSE	FALSE	FALSE	FALSE	FALSE	0.0203855	0.0835223	0.076195	0.0336188	0.0481009	0.0566123	0.0363013	0.0241398	0.0677847	0.0253992
1	229009	+	CGATGGA	FALSE	FALSE	FALSE	FALSE	FALSE	FALSE	FALSE	FALSE	FALSE	FALSE	0.00602038	0.00550168	0.020891	0.00611649	0.0156077	0.0376211	0.0220318	0.0191152	0.0640642	0.0526424
1	22908464	-	CATTGTG	TRUE	FALSE	TRUE	FALSE	TRUE	FALSE	TRUE	FALSE	TRUE	TRUE	0.31326	0.289398	0.324497	0.232496	0.299997	0.327981	0.294899	0.281375	0.332985	0.261941
1	22909126	-	AGCTCTC	FALSE	TRUE	FALSE	FALSE	FALSE	FALSE	FALSE	FALSE	FALSE	FALSE	0.112681	0.172677	0.059311	0.0223315	0.0575951	0.0160631	0.0902779	0.0857431	0.0800213	0.0776993
1	22962478	-	GGTTCCG	FALSE	FALSE	FALSE	FALSE	FALSE	FALSE	FALSE	TRUE	FALSE	FALSE	NaN	NaN	NaN	0	NaN	0	NaN	0.478009	NaN	NaN
1	2297657	+	AGCTGGA	FALSE	FALSE	FALSE	TRUE	TRUE	FALSE	FALSE	TRUE	FALSE	FALSE	0.0974252	0.162934	0.113265	0.130487	0.207119	0.115199	0.125782	0.133457	0.0659867	0.0717658
1	22983035	-	CCTTGGC	FALSE	FALSE	TRUE	TRUE	FALSE	FALSE	FALSE	FALSE	FALSE	FALSE	0.100962	0.174591	0.316184	0.300709	0.0490107	0.102611	0.2211	0.142485	0.103739	0.356037
1	22985759	+	TGGTGGC	FALSE	TRUE	FALSE	FALSE	FALSE	FALSE	FALSE	FALSE	FALSE	FALSE	0.0274492	0.0982803	0.0297327	0.0562508	0.0193927	0.0552076	0.0966282	0	0	0.0242719
1	23000238	+	CCGTCGC	TRUE	FALSE	FALSE	FALSE	FALSE	FALSE	TRUE	FALSE	FALSE	FALSE	0.48425	0.166399	0	0.177209	0.219743	0.525373	0.39908	0.271377	0.235465	0.545622
1	23103882	+	AGATCGC	FALSE	TRUE	FALSE	FALSE	FALSE	FALSE	FALSE	FALSE	FALSE	FALSE	0.136404	0.163757	0.158758	0.0971193	0.076045	0.206837	0.0742892	0.151051	0.101053	0.157156
1	23105680	+	CGGTGAT	FALSE	FALSE	FALSE	FALSE	TRUE	FALSE	FALSE	FALSE	FALSE	FALSE	0.0996368	0.0527336	0.0198024	0	0.135203	0.10552	0.0952796	0.105069	0.0823998	0.200382
1	23201400	+	GAGTATC	FALSE	FALSE	FALSE	FALSE	FALSE	FALSE	TRUE	FALSE	FALSE	FALSE	0.128073	0	0	0.168851	0	0	0.377573	0	0	0.602342
1	23292054	-	CGCTAGT	FALSE	FALSE	FALSE	FALSE	FALSE	FALSE	TRUE	FALSE	FALSE	FALSE	0	NaN	0	0	NaN	0	0.128576	NaN	0	0.248361
1	23311724	-	CGATAAA	FALSE	FALSE	FALSE	FALSE	FALSE	FALSE	TRUE	FALSE	FALSE	FALSE	0	NaN	NaN	0	NaN	0	0.0346543	0	0	0
1	23323770	+	GCGTGAG	TRUE	TRUE	TRUE	FALSE	FALSE	FALSE	TRUE	FALSE	TRUE	TRUE	0.342397	0.232653	0.522313	0.354971	0.232235	0.197132	0.209973	0.280449	0.261115	0.352276
1	23365926	+	GCTTGCC	FALSE	FALSE	FALSE	FALSE	FALSE	FALSE	FALSE	FALSE	FALSE	TRUE	NaN	NaN	NaN	NaN	NaN	NaN	0.605572	1	0.83644	0.586256
1	23516001	+	CCGTGGG	FALSE	FALSE	FALSE	FALSE	FALSE	FALSE	FALSE	FALSE	TRUE	FALSE	0.0435911	0.0208219	0.0354702	0.143586	0.0170643	0	0.0335308	0	0.0510108	0.0464363
1	23516261	+	CTCTCCC	FALSE	FALSE	FALSE	FALSE	FALSE	FALSE	FALSE	FALSE	FALSE	TRUE	0.104462	0.0383584	0.104462	0.135669	0.289149	0	0.217121	0	0.0526442	0.219394
1	23541963	-	AGATCAG	FALSE	FALSE	FALSE	FALSE	FALSE	TRUE	FALSE	FALSE	FALSE	FALSE	0	0	0	0	0	0.248186	0.145176	0.0548774	0	0
1	23578101	+	CAGTGAG	FALSE	FALSE	FALSE	FALSE	FALSE	FALSE	FALSE	FALSE	TRUE	FALSE	0.195271	0	0.231313	0.226111	0.17397	0.0591041	0.185087	0.0777445	0.186167	0.318886
1	23607655	+	GGGTGGG	FALSE	FALSE	TRUE	FALSE	TRUE	TRUE	FALSE	FALSE	FALSE	FALSE	0.0410803	0	0.0617987	0.038112	0.0528704	0.0679993	0.0424929	0.049455	0	0.0628563
1	23607710	+	AGCTGGA	FALSE	FALSE	TRUE	FALSE	TRUE	FALSE	FALSE	FALSE	FALSE	FALSE	0.0685297	0	0.0756586	0.0456217	0.11018	0.087723	0.0686908	0.0741154	0.0667776	0.0834226
1	23607823	+	GGGTCGC	FALSE	FALSE	TRUE	FALSE	FALSE	TRUE	TRUE	TRUE	FALSE	TRUE	0.0578022	0.0986693	0.0695136	0.041968	0.0572451	0.0735491	0.0846528	0.0754037	0.0939284	0.0912737
1	23607940	+	GGGTACC	TRUE	FALSE	TRUE	TRUE	TRUE	TRUE	TRUE	TRUE	FALSE	TRUE	0.044136	0	0.0464976	0.0660123	0.0664258	0.0559688	0.0437559	0.041627	0	0.0704172
1	23608102	+	TTCTTCG	FALSE	FALSE	TRUE	FALSE	FALSE	FALSE	FALSE	FALSE	FALSE	FALSE	0	0	0.0022184	0	0	0.00132055	0.00125517	0	0.0361315	0.000114144
1	23608447	+	GGTTCTG	TRUE	FALSE	TRUE	TRUE	TRUE	TRUE	TRUE	FALSE	FALSE	FALSE	0.100322	0	0.116525	0.112184	0.106036	0.118297	0.116741	0.0847069	0.104211	0.111813
1	23608488	+	TTATAAA	FALSE	FALSE	TRUE	FALSE	FALSE	FALSE	FALSE	FALSE	FALSE	FALSE	0.0395371	0	0.0694069	0.0513335	0.131235	0.0956073	0.0438106	0.0709955	0	0.0405003
1	23633783	-	GTATCTT	FALSE	FALSE	FALSE	FALSE	FALSE	TRUE	FALSE	FALSE	FALSE	FALSE	NaN	NaN	NaN	0	0.455207	0.398719	0	0	0	NaN
1	23741097	-	GTTTCCC	TRUE	FALSE	FALSE	FALSE	FALSE	FALSE	TRUE	FALSE	TRUE	FALSE	0.475507	0.535836	0.468415	0.242538	0.384576	0.40901	0.550189	0.420999	0.448781	0.466612
1	23743784	-	CCGTGGC	TRUE	TRUE	FALSE	TRUE	FALSE	FALSE	TRUE	FALSE	TRUE	FALSE	0.142936	0.140516	0.0717077	0.147132	0.0733103	0.0946076	0.123547	0.079034	0.119435	0.0634458
1	2377479	-	CCTTGCA	FALSE	TRUE	FALSE	FALSE	FALSE	FALSE	FALSE	TRUE	FALSE	FALSE	0.107971	0.0774084	0.086694	0.0740093	0.109766	0.086694	0.113944	0.140356	0	0.116307
1	2380576	-	CCTTGTG	TRUE	FALSE	FALSE	FALSE	FALSE	FALSE	FALSE	TRUE	FALSE	FALSE	0.151046	0.0445955	0.151707	0.0800253	0.148912	0.209465	0.126563	0.279135	0.0677079	0.127199
1	23914625	+	GGCTCTC	FALSE	TRUE	TRUE	FALSE	FALSE	FALSE	FALSE	FALSE	FALSE	FALSE	0	0.273458	0.395386	0	0.258264	NaN	NaN	NaN	NaN	NaN
1	23932826	+	CGATCGG	FALSE	FALSE	FALSE	FALSE	FALSE	TRUE	FALSE	FALSE	FALSE	FALSE	0	0.138238	0.074866	0.308833	0.0590083	0.391925	0	0.101053	0.099049	0
1	23942101	-	GTCTCCA	FALSE	TRUE	FALSE	TRUE	TRUE	FALSE	TRUE	TRUE	TRUE	TRUE	0.228187	0.325362	0.274432	0.238964	0.337446	0.198269	0.244336	0.246119	0.251992	0.264989
1	23949710	-	CGGTGGG	FALSE	FALSE	FALSE	FALSE	FALSE	FALSE	FALSE	FALSE	FALSE	TRUE	0.0614457	0.0318187	0.0879832	0.0955026	0.184691	0.0346114	0.134174	0.127707	0.160173	0.251584
1	2403676	+	CGCTCGG	FALSE	FALSE	FALSE	FALSE	FALSE	FALSE	FALSE	FALSE	FALSE	FALSE	0.393595	0.475519	0.209307	0.291447	0.208099	0.24397	0.34907	0.343506	0.330013	0.516206
1	24079321	-	TTCTCCT	FALSE	FALSE	FALSE	FALSE	FALSE	FALSE	FALSE	FALSE	FALSE	FALSE	0.241851	0.437993	0.355933	0.182697	0.100102	0.141788	0.192134	0.227198	0.332507	0.277541
1	24129561	+	TGGTCTG	FALSE	TRUE	FALSE	FALSE	FALSE	FALSE	FALSE	FALSE	FALSE	FALSE	0.036714	0.0654326	0.0700834	0.0203529	0.0356395	0.0429481	0.0232209	0.0457849	0.014586	0.0394071
1	24182577	+	CGGTGGG	FALSE	FALSE	FALSE	FALSE	FALSE	FALSE	FALSE	FALSE	FALSE	FALSE	0.0450432	0.0287358	0.0539811	0.0490201	0.0648355	0	0.037728	0	0.0392874	0.035949
1	24182803	+	GGGTGCT	TRUE	FALSE	FALSE	FALSE	FALSE	FALSE	TRUE	FALSE	FALSE	FALSE	0.102434	0.0814219	0.0790292	0.0924928	0.062583	NaN	0.0886589	0	0.0839917	0.0409482
1	24183259	+	CCGTGGG	TRUE	FALSE	FALSE	FALSE	FALSE	FALSE	FALSE	FALSE	FALSE	FALSE	0.0566135	0.017	0.0452074	0.0323735	0.0158536	0	0.0590861	NaN	0.019831	0.0481698
1	24183295	+	TGGTCGC	TRUE	TRUE	FALSE	FALSE	TRUE	FALSE	TRUE	FALSE	FALSE	FALSE	0.131333	0.119927	0.141557	0.119285	0.141803	0	0.12807	NaN	0.120985	0.140121
1	24183690	+	TACTCTG	FALSE	TRUE	FALSE	FALSE	FALSE	FALSE	FALSE	FALSE	FALSE	FALSE	0.0936475	0.186633	0.0879565	0.0745682	0.115228	0	0.0959763	0	0.0653131	0.101334
1	24283649	-	GGATCGG	TRUE	TRUE	FALSE	TRUE	FALSE	TRUE	FALSE	FALSE	FALSE	FALSE	0.124651	0.149976	0.129983	0.112153	0.0837557	0.177115	0.110299	0.0740988	0.0941309	0.0851652
1	24370953	-	TGGTGGG	FALSE	FALSE	FALSE	FALSE	FALSE	TRUE	TRUE	FALSE	TRUE	FALSE	0.113285	0.12151	0.121821	0.123616	0.0984024	0.147328	0.206742	0.0605178	0.118849	0.16197
1	24398182	-	TGGTGGC	TRUE	TRUE	TRUE	TRUE	TRUE	FALSE	TRUE	TRUE	TRUE	FALSE	0.163214	0.204135	0.255531	0.206742	0.228432	0.125144	0.229985	0.285038	0.250616	0.151747
1	24400302	-	GACTGCA	FALSE	TRUE	FALSE	FALSE	FALSE	FALSE	FALSE	FALSE	FALSE	FALSE	0.184798	0.259078	0.147188	0.178967	0.167413	0.09689	0.211825	0.091374	0.112738	0.27365
1	24428710	+	ACGTCGT	FALSE	FALSE	FALSE	TRUE	FALSE	FALSE	FALSE	FALSE	FALSE	FALSE	0.30227	0.134877	0.184376	0.285691	0.164389	0.279551	0.162426	0.200548	0.230753	0.11715
1	24482835	+	TGTTGCA	FALSE	FALSE	FALSE	FALSE	FALSE	FALSE	FALSE	FALSE	FALSE	FALSE	0.116616	0.115178	0.0314628	0.0679003	0.0424998	0.0544249	0.107502	0.131144	0.0330028	0.0916756
1	24540016	-	TATTGCA	TRUE	FALSE	FALSE	FALSE	FALSE	FALSE	FALSE	FALSE	FALSE	FALSE	0.292859	0.135329	0.0843011	0.197987	0.105945	0.18309	0.272193	0.0862019	0.227149	0.0743641
1	24574757	+	CGATGGA	FALSE	FALSE	TRUE	FALSE	FALSE	FALSE	FALSE	FALSE	FALSE	FALSE	0	0	0.110812	0	0.0260136	0.0225796	0.102717	0	0.0965739	0
1	24616719	-	CTTTAGC	TRUE	FALSE	FALSE	FALSE	FALSE	FALSE	FALSE	TRUE	FALSE	FALSE	0.44152	0.24193	0.310212	0.253158	0.282533	0.243648	0.294187	0.313072	0	0.409345
1	24631399	+	TGATGGA	FALSE	FALSE	FALSE	FALSE	FALSE	FALSE	FALSE	FALSE	TRUE	FALSE	0.0256648	0.0656254	0.0451396	0.0408022	0.0537179	0.17106	0	0	0.258762	0.0481724
1	24705202	-	TGTTGAG	FALSE	FALSE	FALSE	FALSE	FALSE	FALSE	FALSE	FALSE	TRUE	FALSE	0.138648	0.141546	0.0836973	0.133515	0.122306	0.114723	0.0652101	0.0774764	0.266033	0.131244
1	24706132	-	CTGTTTC	FALSE	FALSE	FALSE	FALSE	FALSE	FALSE	FALSE	FALSE	FALSE	FALSE	0	0	0	0	0	0	0	0	0	0
1	24767763	-	AGTTGCT	FALSE	TRUE	FALSE	FALSE	FALSE	FALSE	TRUE	TRUE	TRUE	FALSE	0.235382	0.458419	0.253722	0.263592	0.444631	0	0.282802	0.410882	0.382477	0.30281
1	24814574	-	TGCTCTG	FALSE	TRUE	FALSE	FALSE	FALSE	FALSE	FALSE	FALSE	FALSE	FALSE	0.194299	0.456524	0.370926	0.142826	0.206763	0.0955948	0.0813958	0.186341	0.0974092	0.0584443
1	24839674	+	AGCTCTG	TRUE	FALSE	FALSE	FALSE	FALSE	FALSE	FALSE	FALSE	FALSE	FALSE	0.246534	0.136476	0.170465	0.17692	0.160872	0.167617	0.127787	0.187127	0.102193	0.138613
1	24844821	-	TCTTCAG	FALSE	FALSE	FALSE	TRUE	FALSE	FALSE	FALSE	FALSE	FALSE	FALSE	0.566169	0.945274	1	0.720634	0	0.689351	0.566169	0.88006	0.88006	0.805847
1	24850849	+	CGCTGGG	FALSE	TRUE	FALSE	FALSE	FALSE	FALSE	FALSE	FALSE	FALSE	FALSE	0	0.336989	0	0	0	0	0.0359398	0	0.267825	0
1	24895410	+	TGCTCTG	FALSE	FALSE	FALSE	FALSE	FALSE	TRUE	FALSE	TRUE	FALSE	FALSE	0.438314	0.719981	0.191965	0.301299	0	0.348015	0.362866	0.358958	0.256959	0.293656
1	24914371	-	TGGTCCC	FALSE	TRUE	FALSE	FALSE	FALSE	FALSE	FALSE	FALSE	FALSE	FALSE	0.0646344	0.193845	0.0517923	0.0695536	0.152451	0.141142	0.0684418	0.0481204	0.12447	0.0761029
1	24921538	-	GGCTATC	TRUE	TRUE	FALSE	FALSE	TRUE	FALSE	TRUE	TRUE	FALSE	FALSE	0.291125	0.255508	0.220224	0.160691	0.372027	0.0784126	0.254927	0.466466	0.179953	0.278938
1	24940126	+	AGCTCTT	FALSE	TRUE	FALSE	FALSE	FALSE	FALSE	FALSE	FALSE	TRUE	FALSE	0.105369	0.153879	0.177392	0.104266	0.186341	0.130318	0.172677	0.168553	0.163326	0.0731712
1	25033023	-	GGTTGTA	FALSE	FALSE	FALSE	FALSE	FALSE	FALSE	FALSE	TRUE	FALSE	FALSE	0.162412	0.149693	0.0613819	0.18046	0.250602	0.143123	0.142289	0.232953	0.280083	0.146555
1	25041033	+	GCCTGAG	FALSE	TRUE	FALSE	FALSE	FALSE	FALSE	FALSE	FALSE	FALSE	FALSE	0	0.190882	0	0	0.269993	0	0.140499	0	0.0585163	0
1	25043603	+	TGATCCT	TRUE	TRUE	FALSE	FALSE	TRUE	FALSE	FALSE	FALSE	FALSE	FALSE	0.364632	0.323001	0.364632	0.332735	0.59253	0.624786	0.36364	0.227896	0.286446	0.457575
1	25049036	-	CGCTCGG	FALSE	TRUE	FALSE	FALSE	FALSE	FALSE	FALSE	FALSE	FALSE	FALSE	0.159034	0.244703	0.220815	0.16495	0.201775	0.184933	0.128051	0.194264	0.175522	0.186508
1	25118268	+	CGCTCGG	FALSE	FALSE	FALSE	TRUE	FALSE	FALSE	FALSE	TRUE	TRUE	FALSE	0.443057	0.357756	0.454407	0.441481	0.301004	0.381029	0.319291	0.357218	0.462872	0.313466
1	25147466	-	TCGTTCT	FALSE	FALSE	FALSE	FALSE	FALSE	FALSE	FALSE	TRUE	FALSE	FALSE	0	0	0	0	0	0	0	0.277416	0	0
1	25350791	-	CGATCGG	TRUE	FALSE	TRUE	FALSE	TRUE	TRUE	FALSE	TRUE	FALSE	FALSE	0.0934658	0.200544	0.0907655	0.0674196	0.0785846	0.0876613	0.0790066	0.0784689	0.0811283	0.136404
1	25351125	-	TGGTCGG	FALSE	FALSE	FALSE	FALSE	FALSE	FALSE	TRUE	FALSE	FALSE	FALSE	0.0960285	0.0781702	0.0724282	0.0322263	0.0591418	0.0544131	0.123131	0.065961	0.104995	0.123252
1	25359969	+	AAGTATC	FALSE	FALSE	FALSE	FALSE	FALSE	FALSE	FALSE	FALSE	FALSE	TRUE	0	0	0	0	0	0	0	0	0.0116658	0.0560779
1	25360842	+	AGGTATG	FALSE	FALSE	FALSE	FALSE	FALSE	FALSE	FALSE	FALSE	FALSE	TRUE	NaN	0	NaN	NaN	0	NaN	NaN	0	0	0.245924
1	25361013	+	GGGTGTG	FALSE	FALSE	FALSE	FALSE	FALSE	FALSE	FALSE	FALSE	TRUE	TRUE	0.151919	0	0.0580115	0.0239764	0.0926572	0	0.0629643	0.118085	0.060085	0.0597651
1	25361622	+	ATATAAA	FALSE	FALSE	FALSE	FALSE	FALSE	FALSE	FALSE	FALSE	FALSE	TRUE	0	0	0	0	0	0.132533	0	0	0.020443	0.062956
1	25363920	+	CCTTGCC	FALSE	FALSE	FALSE	TRUE	FALSE	FALSE	FALSE	FALSE	FALSE	FALSE	0.104686	0.0377029	0.188515	0.176137	0	0.07893	0.0907551	0.028156	0.108608	0.0358038
1	25366582	+	AGCTGTG	FALSE	FALSE	FALSE	FALSE	FALSE	FALSE	FALSE	FALSE	TRUE	FALSE	0.12878	0.267381	0.11188	0.177011	0.28213	0.330757	0.222499	0.213293	0.26782	0.218489
1	25599346	+	AGCTCTC	FALSE	FALSE	FALSE	FALSE	FALSE	FALSE	FALSE	FALSE	FALSE	FALSE	0	0.0764178	0	0	0.241605	0.677296	0.162091	0	0	0
1	25599703	+	CGATGGT	FALSE	FALSE	FALSE	FALSE	FALSE	FALSE	FALSE	FALSE	FALSE	FALSE	0	0.0432093	0.674871	0	0.108535	0.495146	0.17106	0	0	0
1	25599706	+	TGGTGAC	FALSE	FALSE	FALSE	FALSE	FALSE	FALSE	FALSE	FALSE	FALSE	FALSE	0	0.0398346	0	0	0.0771528	0	0	0	0	0
1	25599950	+	GGGTGGG	FALSE	TRUE	FALSE	FALSE	FALSE	FALSE	FALSE	FALSE	FALSE	FALSE	0	0.110945	0	0	0	0	0	0	0	0
1	25600075	+	TGATCGG	FALSE	FALSE	FALSE	FALSE	FALSE	FALSE	FALSE	FALSE	FALSE	FALSE	0	0.103847	0	0	0.386326	0	0	0	0	0
1	25637666	+	GGCTATC	FALSE	TRUE	FALSE	FALSE	FALSE	FALSE	FALSE	FALSE	FALSE	FALSE	0.0770857	0.210826	0.188608	0.145497	0.0350013	0.15765	0.0775233	0.0907974	0.0477074	0.164771
1	25639422	+	CGCTCTG	TRUE	FALSE	FALSE	FALSE	FALSE	FALSE	FALSE	FALSE	FALSE	FALSE	0.268551	0.191965	0.0872721	0.0667413	0.104949	0.214944	0.155463	0.21424	0.208938	0.204158
1	2565232	+	TGATCGG	FALSE	FALSE	FALSE	FALSE	FALSE	FALSE	FALSE	TRUE	FALSE	FALSE	0.0726074	0.099049	0.100041	0.111109	0.071259	0.0436122	0.15957	0.195007	0	0.151051
1	25700843	+	GAGTAAG	FALSE	FALSE	FALSE	TRUE	FALSE	FALSE	FALSE	TRUE	FALSE	FALSE	0	NaN	0.781576	0.820874	0.794257	0.843467	0	0.87975	NaN	0
1	25704382	+	GTTTCCC	FALSE	FALSE	FALSE	FALSE	FALSE	FALSE	FALSE	TRUE	FALSE	FALSE	0.261821	0.285205	0.255134	0.221399	0.227612	0.2174	0.228281	0.243101	0.188932	0.361157
1	25704725	+	AGCTCGT	FALSE	FALSE	FALSE	FALSE	FALSE	TRUE	FALSE	FALSE	FALSE	FALSE	0.144096	0.178766	0.168991	0.164431	0.196578	0.21847	0.157039	0.190968	0.253606	0.208271
1	25704963	+	TTTTTCC	FALSE	FALSE	FALSE	FALSE	TRUE	FALSE	FALSE	TRUE	FALSE	FALSE	0	0	0	0	0	0	0	0	0	0
1	2580139	-	AGTTGTA	FALSE	FALSE	FALSE	FALSE	FALSE	FALSE	FALSE	FALSE	TRUE	FALSE	0.169189	0.167577	0.158142	0.0721247	0.174372	0.180974	0.115208	0.234132	0.163815	0.206858
1	2580322	-	AGCTGGT	FALSE	FALSE	FALSE	FALSE	FALSE	FALSE	FALSE	FALSE	TRUE	FALSE	0.0792953	0.207903	0.0587813	0.0499354	0.14206	0.130015	0.173574	0.15349	0.171666	0.0715758
1	2590053	-	CCTTCGG	TRUE	FALSE	FALSE	FALSE	FALSE	FALSE	FALSE	FALSE	FALSE	FALSE	0.172654	0.15037	0.0884951	0.0807784	0.0878716	0.080045	0.0857871	0.0491499	0.100377	0.0955849
1	2590484	-	TGATGGC	FALSE	FALSE	FALSE	FALSE	TRUE	FALSE	FALSE	FALSE	FALSE	FALSE	0.0103616	0.0113916	0.0128114	0.0169232	0.0368226	0.0202848	0.0236327	0.0240742	0.0118785	0.038736
1	2591636	-	CACTCTG	FALSE	TRUE	FALSE	FALSE	FALSE	TRUE	FALSE	FALSE	TRUE	FALSE	0.148634	0.161621	0.15766	0.121826	0.200529	0.219871	0.160741	0.156354	0.153713	0.105889
1	25949887	+	CGATCGG	TRUE	FALSE	FALSE	FALSE	FALSE	FALSE	FALSE	FALSE	FALSE	TRUE	0.102324	0.0596566	0.123759	0.0931147	0.172801	0	0.0647135	0	0.0427588	0.187663
1	2599801	+	GCGTGGG	FALSE	TRUE	FALSE	FALSE	FALSE	TRUE	FALSE	FALSE	FALSE	FALSE	0.10791	0.196521	0	0.0444071	0.0903649	0.0910616	0.0721019	0.0418496	0.0263857	0.115052
1	26033695	-	CGCTCGG	FALSE	FALSE	FALSE	FALSE	FALSE	TRUE	FALSE	TRUE	FALSE	FALSE	0.378114	0.274013	0.462872	0.216845	0.129192	0.428187	0.163432	0.469717	0.346266	0.208099
1	26065461	-	GTTTATC	FALSE	FALSE	FALSE	TRUE	FALSE	FALSE	FALSE	TRUE	FALSE	FALSE	0.374659	0	0.500521	0.447255	0	0.374659	0.421934	0.587692	0	0
1	26081744	-	CGCTCGG	FALSE	TRUE	FALSE	FALSE	FALSE	FALSE	FALSE	FALSE	FALSE	FALSE	0.0821985	0.374294	0.264116	0.236666	0.210037	0.302419	0.213011	0.25961	0.263735	0.277335
1	26122169	-	TGTTCAA	FALSE	FALSE	FALSE	FALSE	FALSE	FALSE	FALSE	TRUE	FALSE	FALSE	0.226002	0.283516	0.26982	0.165131	0.20136	0.26982	0	0.438479	0.324612	0
1	2638656	+	GGTTCGA	FALSE	FALSE	FALSE	FALSE	FALSE	FALSE	FALSE	FALSE	FALSE	FALSE	0.412984	0	0	0	1	NaN	NaN	0	0	0.803578
1	26392612	+	TGTTCCC	FALSE	FALSE	FALSE	FALSE	TRUE	FALSE	TRUE	FALSE	TRUE	FALSE	0.0967379	0.0862422	0.138693	0.0968459	0.14731	0.118609	0.166363	0.0869674	0.12212	0.149102
1	26395711	+	CTTTTGT	FALSE	FALSE	FALSE	TRUE	FALSE	FALSE	FALSE	FALSE	TRUE	FALSE	0	0	0	0	0	0	0	0	0	0
1	26401865	-	TCTTCCA	TRUE	FALSE	FALSE	FALSE	FALSE	FALSE	FALSE	FALSE	TRUE	FALSE	0.446257	0.512938	0.527765	0.235998	0.234159	NaN	0.502579	0	0.536439	0.580649
1	2644219	-	TGATCCG	FALSE	TRUE	FALSE	FALSE	FALSE	FALSE	FALSE	FALSE	FALSE	FALSE	0.276741	0.442631	0.23415	0.0773001	0.188241	0.17833	0.276741	0.135125	0.180935	0.101551
1	26452320	+	GCTTCGA	FALSE	FALSE	FALSE	TRUE	FALSE	FALSE	FALSE	FALSE	FALSE	FALSE	0.157473	0.346806	0.3144	0.33063	0.299383	0.0506679	0.163375	0.259586	0.198191	0.338102
1	26534475	-	GGCTATG	FALSE	FALSE	FALSE	FALSE	FALSE	FALSE	FALSE	TRUE	FALSE	FALSE	0.0300432	0.0483906	0.0427774	0.0457106	0.0368001	0.0396812	0.0447134	0.084288	0.0426345	0.0544616
1	26534604	-	AGGTAAC	FALSE	FALSE	FALSE	FALSE	FALSE	TRUE	FALSE	FALSE	FALSE	FALSE	0	0.522736	0.522736	0	0.759789	0.94833	0	0.244693	0.597404	0
1	26534683	-	TGATGCA	TRUE	FALSE	FALSE	FALSE	TRUE	FALSE	FALSE	FALSE	FALSE	FALSE	0.562133	0.881251	0.939321	0	0.706858	0.684849	0.911601	0.425461	0.811006	0
1	26535575	-	GGCTCGG	FALSE	TRUE	FALSE	FALSE	FALSE	FALSE	FALSE	FALSE	FALSE	FALSE	0.146135	0.204647	0.142567	0.0940317	0.179042	0.17224	0.152965	0.164923	0.223067	0.187976
1	26653046	+	AGGTCCT	FALSE	FALSE	FALSE	FALSE	FALSE	FALSE	FALSE	FALSE	TRUE	FALSE	0	0	0.222183	0	0.113075	0.150378	0.0761029	0.0982124	0.159555	0.183068
1	26718591	+	GGGTAAG	FALSE	FALSE	FALSE	FALSE	FALSE	FALSE	TRUE	FALSE	FALSE	FALSE	0	0	0	0	0	0	0.241097	0.522736	0.260195	0.141893
1	26792816	-	AGGTCTG	FALSE	FALSE	FALSE	FALSE	FALSE	FALSE	FALSE	FALSE	TRUE	FALSE	0.0480618	0.225975	0.108798	0	0	NaN	0.0978448	NaN	0.112306	0
1	26815968	+	AGATTGT	TRUE	FALSE	FALSE	FALSE	FALSE	TRUE	FALSE	FALSE	FALSE	FALSE	0.00962349	0.00656749	0	0	0.0003327	0.0188936	0	5.01e-05	0	0
1	26816335	+	GGTTCGA	FALSE	FALSE	FALSE	FALSE	FALSE	FALSE	FALSE	FALSE	FALSE	FALSE	0.0454522	0.0809894	0.0472025	0.0382622	0.0447509	0.0225858	0.0445985	0.0422305	0.0589141	0.0286502
1	2687441	+	GGGTATG	FALSE	FALSE	TRUE	FALSE	FALSE	FALSE	FALSE	FALSE	FALSE	FALSE	0.00519589	0.0157515	0.0747597	0	0.0319568	0.0181919	0.0186361	0.00527399	0	0.00913789
1	26885892	+	AGCTACG	FALSE	FALSE	FALSE	TRUE	FALSE	TRUE	FALSE	FALSE	FALSE	FALSE	0	0	0.0942579	0.0987042	0.0937727	0.101965	0.0942579	0.104675	0	0
1	26915741	+	GCATTCC	TRUE	FALSE	FALSE	FALSE	FALSE	FALSE	FALSE	FALSE	FALSE	FALSE	0.837306	0	0	0	0	0	0	0	0	0
1	2694267	-	TCATGGG	FALSE	FALSE	FALSE	FALSE	TRUE	FALSE	FALSE	TRUE	FALSE	FALSE	0.0643227	0.0760107	0.0343445	0.0488198	0.0704895	0.0373266	0.0539987	0.0587375	0.0428935	0.0500301
1	2694996	-	CGATCCG	FALSE	FALSE	FALSE	FALSE	TRUE	FALSE	FALSE	TRUE	FALSE	TRUE	0.298846	0.270987	0.380171	0.344232	0.380171	0.191124	0.202435	0.344097	0.315967	0.391259
1	27011698	+	GGTTCCA	FALSE	FALSE	TRUE	TRUE	TRUE	TRUE	TRUE	TRUE	TRUE	TRUE	0.488467	0.483836	0.579711	0.563929	0.569508	0.521733	0.528932	0.662742	0.730604	0.65665
1	27042101	+	TCGTGGA	FALSE	FALSE	FALSE	FALSE	FALSE	FALSE	FALSE	FALSE	FALSE	FALSE	0.0174596	0.0543083	0.033815	0.0256949	0.0222463	0.0217747	0.0323219	0.0370077	0.0210152	0.0144766
1	27042302	+	ACCTGGC	FALSE	TRUE	FALSE	FALSE	FALSE	FALSE	FALSE	FALSE	FALSE	FALSE	0.00547457	0.36507	0.0186262	0.0178172	0.0209666	0.0100617	0.00821929	0.0201234	0.0162658	0.0319606
1	27050122	-	AGATCGT	TRUE	TRUE	TRUE	TRUE	TRUE	TRUE	TRUE	TRUE	TRUE	TRUE	0.150102	0.217401	0.246641	0.237941	0.254173	0.263269	0.213704	0.26035	0.235628	0.21152
1	27050188	-	TGGTGGG	FALSE	FALSE	FALSE	FALSE	FALSE	FALSE	FALSE	TRUE	FALSE	FALSE	0.0396695	0.03427	0.0706297	0.0431453	0.0498026	0.0379589	0.0566224	0.0620793	0.0264351	0.0530679
1	27050233	-	ACGTGGG	TRUE	TRUE	TRUE	TRUE	TRUE	TRUE	TRUE	TRUE	TRUE	TRUE	0.107564	0.103597	0.121763	0.129467	0.17675	0.167291	0.12013	0.127404	0.112413	0.108516
1	27085988	-	TGATCGG	FALSE	FALSE	FALSE	FALSE	FALSE	FALSE	FALSE	FALSE	FALSE	TRUE	0	0	0.172801	0	0.0718824	0.0884485	0.0541601	0	0.0580597	0.0626726
1	27086006	-	GCATAAT	FALSE	FALSE	FALSE	FALSE	FALSE	FALSE	FALSE	FALSE	FALSE	TRUE	0	0	0	0	0	0	0.159929	0.199954	0.112485	0.106303
1	27104536	-	TGCTGTA	FALSE	FALSE	FALSE	FALSE	FALSE	FALSE	FALSE	TRUE	FALSE	FALSE	0.219507	0.127506	0.0633692	0.203447	0.0395335	0.191443	0.16184	0.320655	0.0907767	0.103617
1	2711318	-	GTGTCCC	FALSE	TRUE	TRUE	FALSE	FALSE	FALSE	FALSE	TRUE	FALSE	FALSE	0.156631	0.179005	0.230065	0.18034	0.231501	0.154167	0.140584	0.245595	0.156442	0.236983
1	27236206	-	CTATTTC	FALSE	FALSE	FALSE	FALSE	FALSE	FALSE	FALSE	FALSE	FALSE	TRUE	0	0.928242	0.928242	0.999252	0	1	0.88871	0.955841	0	0.955841
1	27263951	+	ATCTCCT	TRUE	FALSE	TRUE	FALSE	TRUE	FALSE	TRUE	FALSE	FALSE	FALSE	0.355933	0.182697	0.421812	0.270301	0.480206	0.330091	0.350866	0.304408	0.247157	0.235772
1	27266919	-	CCTTGTG	FALSE	TRUE	FALSE	FALSE	FALSE	FALSE	FALSE	FALSE	FALSE	FALSE	0.057552	0.0932366	0.0464072	0.0286428	0.0416032	0.0571759	0.0905634	0.0846952	0.0546367	0.0824556
1	27267064	-	CCGTGGA	FALSE	TRUE	FALSE	FALSE	FALSE	FALSE	FALSE	FALSE	FALSE	FALSE	0.0211552	0.0510387	0.0611128	0.0382697	0.033798	0.0182339	0.0366488	0.00737405	0.0198662	0.0287822
1	27274936	-	AGGTCTG	FALSE	TRUE	FALSE	FALSE	FALSE	FALSE	FALSE	FALSE	FALSE	FALSE	0.0519536	0.0447443	0.0213168	0.0322065	0.083826	0.0761652	0.0315106	0.0524233	0.030842	0.0711625
1	27278022	-	GGGTACA	FALSE	TRUE	FALSE	FALSE	FALSE	FALSE	FALSE	FALSE	FALSE	FALSE	0.0125652	0.0246323	0.0331669	0.060218	0.0186184	0.044574	0.0448622	0	0.0219085	0
1	27387793	-	AGATCGG	FALSE	FALSE	FALSE	FALSE	FALSE	TRUE	FALSE	FALSE	FALSE	FALSE	0	0	0	0	0	0.514521	0.199029	0	0	0.450573
1	27417844	-	GGGTCGC	FALSE	FALSE	FALSE	FALSE	FALSE	TRUE	FALSE	FALSE	FALSE	FALSE	1	0.327134	0	0.0781702	0	0.475735	0	0.264983	NaN	NaN
1	27467	+	GCTTCCG	TRUE	FALSE	FALSE	FALSE	FALSE	FALSE	FALSE	FALSE	FALSE	FALSE	0.333447	0.154031	0.333044	0.278004	0.270913	0.14718	0.370102	0.277787	0.269607	0.390589
1	27627790	+	GGGTATC	TRUE	FALSE	FALSE	FALSE	FALSE	FALSE	FALSE	FALSE	FALSE	FALSE	0.181395	0	0	0.106251	0.0499999	0.0416492	0.0295199	0.0375776	0	0
1	27668866	-	GCATAAA	FALSE	FALSE	FALSE	FALSE	TRUE	FALSE	FALSE	FALSE	FALSE	FALSE	0.057423	0.0232756	0.00923251	0.0897275	0.124667	0.0974276	0.0775419	0.122107	0.0485021	0.141708
1	27677221	+	TGGTGGC	FALSE	FALSE	FALSE	FALSE	FALSE	FALSE	FALSE	FALSE	FALSE	FALSE	0.16858	0.171577	0.176275	0.0932592	0.217859	0.233527	0.239255	0.145607	0	0.119975
1	27725508	+	CGCTCGG	FALSE	FALSE	FALSE	FALSE	FALSE	FALSE	TRUE	FALSE	FALSE	FALSE	0.355139	0	0.300301	0.197271	0	0.201775	0.422366	0.397206	0.282467	0.568476
1	2773023	+	GGGTAGT	FALSE	FALSE	FALSE	FALSE	FALSE	TRUE	FALSE	TRUE	FALSE	FALSE	0.0542987	0	0.100388	0.0430255	0.0437251	0.107695	0.111661	0.12446	0.0837853	0.0828556
1	2773271	+	TGATGAG	FALSE	FALSE	FALSE	FALSE	FALSE	TRUE	FALSE	FALSE	FALSE	FALSE	0.0427179	0	0.0549396	0.0138927	0.0209043	0.0528493	0.051103	0.015467	0	0
1	27745967	-	GTGTCAA	TRUE	FALSE	FALSE	FALSE	FALSE	FALSE	FALSE	FALSE	FALSE	FALSE	0.106184	0.0615246	0.0613498	0.0363756	0.0613498	0.00854742	0.0154404	0.0161202	0.0598553	0.0296959
[truncated: 8,700 more rows]
