# Supplementary material for: Quantitative RNA pseudouridine maps reveal multilayered translation control through plant rRNA, tRNA and mRNA pseudouridylation
Source: Nat Plants. Author manuscript; Available in PMC 2025 Jul 18. (PMC12273003; doi:10.1038/s41477-024-01894-7)
Supplement: Source Data [file NIHMS2093051-supplement-Source_Data.xlsx]

## Sheet: Source data Figures1a,1f,1g
chr	pos at each rRNA	strand	Fraction
Arabidopsis_thaliana_Nucleus_rRNA_locus_18S	18S:35	+	0.276
Arabidopsis_thaliana_Nucleus_rRNA_locus_18S	18S:66	+	0.087808
Arabidopsis_thaliana_Nucleus_rRNA_locus_18S	18S:74	+	0.03
Arabidopsis_thaliana_Nucleus_rRNA_locus_18S	18S:103	+	0.943
Arabidopsis_thaliana_Nucleus_rRNA_locus_18S	18S:111	+	0.957
Arabidopsis_thaliana_Nucleus_rRNA_locus_18S	18S:121	+	0.54
Arabidopsis_thaliana_Nucleus_rRNA_locus_18S	18S:188	+	0.328
Arabidopsis_thaliana_Nucleus_rRNA_locus_18S	18S:220	+	0.836
Arabidopsis_thaliana_Nucleus_rRNA_locus_18S	18S:233	+	0
Arabidopsis_thaliana_Nucleus_rRNA_locus_18S	18S:255	+	0.929
Arabidopsis_thaliana_Nucleus_rRNA_locus_18S	18S:258	+	0.385
Arabidopsis_thaliana_Nucleus_rRNA_locus_18S	18S:300	+	0.835
Arabidopsis_thaliana_Nucleus_rRNA_locus_18S	18S:306	+	0.943
Arabidopsis_thaliana_Nucleus_rRNA_locus_18S	18S:362	+	0.949
Arabidopsis_thaliana_Nucleus_rRNA_locus_18S	18S:383	+	0.971
Arabidopsis_thaliana_Nucleus_rRNA_locus_18S	18S:585	+	0.966
Arabidopsis_thaliana_Nucleus_rRNA_locus_18S	18S:606	+	1
Arabidopsis_thaliana_Nucleus_rRNA_locus_18S	18S:636	+	0.949
Arabidopsis_thaliana_Nucleus_rRNA_locus_18S	18S:679	+	0
Arabidopsis_thaliana_Nucleus_rRNA_locus_18S	18S:723	+	0
Arabidopsis_thaliana_Nucleus_rRNA_locus_18S	18S:754	+	1
Arabidopsis_thaliana_Nucleus_rRNA_locus_18S	18S:763	+	1
Arabidopsis_thaliana_Nucleus_rRNA_locus_18S	18S:764	+	0.306
Arabidopsis_thaliana_Nucleus_rRNA_locus_18S	18S:839		0.102087
Arabidopsis_thaliana_Nucleus_rRNA_locus_18S	18S:913	+	0.285
Arabidopsis_thaliana_Nucleus_rRNA_locus_18S	18S:921	+	0.078
Arabidopsis_thaliana_Nucleus_rRNA_locus_18S	18S:950	+	0.562
Arabidopsis_thaliana_Nucleus_rRNA_locus_18S	18S:951	+	0.562
Arabidopsis_thaliana_Nucleus_rRNA_locus_18S	18S:1003	+	0.986
Arabidopsis_thaliana_Nucleus_rRNA_locus_18S	18S:1028	+	1
Arabidopsis_thaliana_Nucleus_rRNA_locus_18S	18S:1093	+	0.971
Arabidopsis_thaliana_Nucleus_rRNA_locus_18S	18S:1107	+	0.972
Arabidopsis_thaliana_Nucleus_rRNA_locus_18S	18S:1121	+	0.971
Arabidopsis_thaliana_Nucleus_rRNA_locus_18S	18S:1179	+	0.63
Arabidopsis_thaliana_Nucleus_rRNA_locus_18S	18S:1185	+	0.815
Arabidopsis_thaliana_Nucleus_rRNA_locus_18S	18S:1191	+	0.657
Arabidopsis_thaliana_Nucleus_rRNA_locus_18S	18S:1195	+	0.824
Arabidopsis_thaliana_Nucleus_rRNA_locus_18S	18S:1211	+	0.855
Arabidopsis_thaliana_Nucleus_rRNA_locus_18S	18S:1218	+	0.722
Arabidopsis_thaliana_Nucleus_rRNA_locus_18S	18S:1294	+	0.981
Arabidopsis_thaliana_Nucleus_rRNA_locus_18S	18S:1305	+	0.221
Arabidopsis_thaliana_Nucleus_rRNA_locus_18S	18S:1309	+	0.642
Arabidopsis_thaliana_Nucleus_rRNA_locus_18S	18S:1314	+	0.879
Arabidopsis_thaliana_Nucleus_rRNA_locus_18S	18S:1367	+	0.35
Arabidopsis_thaliana_Nucleus_rRNA_locus_18S	18S:1482	+	0.117
Arabidopsis_thaliana_Nucleus_rRNA_locus_18S	18S:1486	+	0.888
Arabidopsis_thaliana_Nucleus_rRNA_locus_18S	18S:1535	+	0.981
Arabidopsis_thaliana_Nucleus_rRNA_locus_18S	18S:1554	+	0.98
Arabidopsis_thaliana_Nucleus_rRNA_locus_18S	18S:1567	+	0.982
Arabidopsis_thaliana_Nucleus_rRNA_locus_18S	18S:1634	+	0.965
Arabidopsis_thaliana_Nucleus_rRNA_locus_18S	18S:1706	+	0.038
Arabidopsis_thaliana_Nucleus_rRNA_locus_18S	18S:1779		0.146373
Arabidopsis_thaliana_Nucleus_rRNA_locus_5.8S	5.8S:22	+	0.675
Arabidopsis_thaliana_Nucleus_rRNA_locus_5.8S	5.8S:59	+	0.063
Arabidopsis_thaliana_Nucleus_rRNA_locus_5.8S	5.8S:78	+	0.985
Arabidopsis_thaliana_Nucleus_rRNA_locus_25S	25S:35	+	1
Arabidopsis_thaliana_Nucleus_rRNA_locus_25S	25S:377	+	1
Arabidopsis_thaliana_Nucleus_rRNA_locus_25S	25S:482	+	0.083
Arabidopsis_thaliana_Nucleus_rRNA_locus_25S	25S:676	+	0.181
Arabidopsis_thaliana_Nucleus_rRNA_locus_25S	25S:785	+	0.905
Arabidopsis_thaliana_Nucleus_rRNA_locus_25S	25S:828	+	0.99
Arabidopsis_thaliana_Nucleus_rRNA_locus_25S	25S:894	+	0.211
Arabidopsis_thaliana_Nucleus_rRNA_locus_25S	25S:901	+	0.707
Arabidopsis_thaliana_Nucleus_rRNA_locus_25S	25S:969	+	0.89
Arabidopsis_thaliana_Nucleus_rRNA_locus_25S	25S:975	+	0.987
Arabidopsis_thaliana_Nucleus_rRNA_locus_25S	25S:1001	+	0.909
Arabidopsis_thaliana_Nucleus_rRNA_locus_25S	25S:1015	+	0.846
Arabidopsis_thaliana_Nucleus_rRNA_locus_25S	25S:1055	+	0.947
Arabidopsis_thaliana_Nucleus_rRNA_locus_25S	25S:1063	+	0.453
Arabidopsis_thaliana_Nucleus_rRNA_locus_25S	25S:1133	+	0.872
Arabidopsis_thaliana_Nucleus_rRNA_locus_25S	25S:1134	+	0.872
Arabidopsis_thaliana_Nucleus_rRNA_locus_25S	25S:1249	+	0.984
Arabidopsis_thaliana_Nucleus_rRNA_locus_25S	25S:1264		0.527845
Arabidopsis_thaliana_Nucleus_rRNA_locus_25S	25S:1287		0.040866
Arabidopsis_thaliana_Nucleus_rRNA_locus_25S	25S:1299	+	0.807
Arabidopsis_thaliana_Nucleus_rRNA_locus_25S	25S:1473	+	0.944
Arabidopsis_thaliana_Nucleus_rRNA_locus_25S	25S:1481	+	0.873
Arabidopsis_thaliana_Nucleus_rRNA_locus_25S	25S:1565	+	0.517
Arabidopsis_thaliana_Nucleus_rRNA_locus_25S	25S:1587	+	0.938
Arabidopsis_thaliana_Nucleus_rRNA_locus_25S	25S:1631		0.023953
Arabidopsis_thaliana_Nucleus_rRNA_locus_25S	25S:1766	+	0.069
Arabidopsis_thaliana_Nucleus_rRNA_locus_25S	25S:1819	+	0.106
Arabidopsis_thaliana_Nucleus_rRNA_locus_25S	25S:1907	+	0.627
Arabidopsis_thaliana_Nucleus_rRNA_locus_25S	25S:1929		0.084673
Arabidopsis_thaliana_Nucleus_rRNA_locus_25S	25S:1946	+	0.112
Arabidopsis_thaliana_Nucleus_rRNA_locus_25S	25S:2135	+	0.638
Arabidopsis_thaliana_Nucleus_rRNA_locus_25S	25S:2137	+	0.978
Arabidopsis_thaliana_Nucleus_rRNA_locus_25S	25S:2168	+	0.163
Arabidopsis_thaliana_Nucleus_rRNA_locus_25S	25S:2192	+	0.986
Arabidopsis_thaliana_Nucleus_rRNA_locus_25S	25S:2212	+	0.975
Arabidopsis_thaliana_Nucleus_rRNA_locus_25S	25S:2255	+	0.811
Arabidopsis_thaliana_Nucleus_rRNA_locus_25S	25S:2259	+	0.66
Arabidopsis_thaliana_Nucleus_rRNA_locus_25S	25S:2261	+	0.396
Arabidopsis_thaliana_Nucleus_rRNA_locus_25S	25S:2265	+	0.626
Arabidopsis_thaliana_Nucleus_rRNA_locus_25S	25S:2267	+	0.304
Arabidopsis_thaliana_Nucleus_rRNA_locus_25S	25S:2315	+	0.874
Arabidopsis_thaliana_Nucleus_rRNA_locus_25S	25S:2319	+	0.776
Arabidopsis_thaliana_Nucleus_rRNA_locus_25S	25S:2348	+	0.651
Arabidopsis_thaliana_Nucleus_rRNA_locus_25S	25S:2350	+	1
Arabidopsis_thaliana_Nucleus_rRNA_locus_25S	25S:2417	+	1
Arabidopsis_thaliana_Nucleus_rRNA_locus_25S	25S:2433	+	0.975
Arabidopsis_thaliana_Nucleus_rRNA_locus_25S	25S:2447	+	0.981
Arabidopsis_thaliana_Nucleus_rRNA_locus_25S	25S:2498	+	0.915
Arabidopsis_thaliana_Nucleus_rRNA_locus_25S	25S:2500	+	0.915
Arabidopsis_thaliana_Nucleus_rRNA_locus_25S	25S:2597	+	0.446
Arabidopsis_thaliana_Nucleus_rRNA_locus_25S	25S:2614	+	0.897
Arabidopsis_thaliana_Nucleus_rRNA_locus_25S	25S:2713	+	0.949
Arabidopsis_thaliana_Nucleus_rRNA_locus_25S	25S:2726	+	0.997
Arabidopsis_thaliana_Nucleus_rRNA_locus_25S	25S:2745	+	0.946
Arabidopsis_thaliana_Nucleus_rRNA_locus_25S	25S:2776	+	0.075
Arabidopsis_thaliana_Nucleus_rRNA_locus_25S	25S:2827	+	0.906
Arabidopsis_thaliana_Nucleus_rRNA_locus_25S	25S:2844	+	0.974
Arabidopsis_thaliana_Nucleus_rRNA_locus_25S	25S:2855	+	0.978
Arabidopsis_thaliana_Nucleus_rRNA_locus_25S	25S:2866	+	1
Arabidopsis_thaliana_Nucleus_rRNA_locus_25S	25S:2881	+	0.874
Arabidopsis_thaliana_Nucleus_rRNA_locus_25S	25S:2895	+	0.941
Arabidopsis_thaliana_Nucleus_rRNA_locus_25S	25S:2924	+	0.909
Arabidopsis_thaliana_Nucleus_rRNA_locus_25S	25S:2945	+	0.924
Arabidopsis_thaliana_Nucleus_rRNA_locus_25S	25S:2975	+	0.926
Arabidopsis_thaliana_Nucleus_rRNA_locus_25S	25S:2976	+	0.926
Arabidopsis_thaliana_Nucleus_rRNA_locus_25S	25S:3064	+	0.221
Arabidopsis_thaliana_Nucleus_rRNA_locus_25S	25S:3111	+	0.988
Arabidopsis_thaliana_Mitochrondria_rRNA_locus	26S:1495	+	0.996
Arabidopsis_thaliana_Mitochrondria_rRNA_locus	26S:1536	+	0.737
Arabidopsis_thaliana_Mitochrondria_rRNA_locus	26S:1540	+	0.402
Arabidopsis_thaliana_Mitochrondria_rRNA_locus	26S:1542	+	0.678
Arabidopsis_thaliana_Mitochrondria_rRNA_locus	26S:1546	+	0.87
Arabidopsis_thaliana_Mitochrondria_rRNA_locus	26S:2116	+	0.445
Arabidopsis_thaliana_Mitochrondria_rRNA_locus	26S:2192	+	0.979
Arabidopsis_thaliana_Mitochrondria_rRNA_locus	26S:2217	+	0.963
Arabidopsis_thaliana_Chloroplast_rRNA_locus	23S:1926	+	0.401
Arabidopsis_thaliana_Chloroplast_rRNA_locus	23S:1930	+	0.758
Arabidopsis_thaliana_Chloroplast_rRNA_locus	23S:1932	+	0.71
Arabidopsis_thaliana_Chloroplast_rRNA_locus	23S:2623	+	0.963
Oryza_sativa_Nucleus_rRNA_locus_18S	18S:34	+	0.383
Oryza_sativa_Nucleus_rRNA_locus_18S	18S:73	+	0.777
Oryza_sativa_Nucleus_rRNA_locus_18S	18S:82	+	0.305
Oryza_sativa_Nucleus_rRNA_locus_18S	18S:102	+	1
Oryza_sativa_Nucleus_rRNA_locus_18S	18S:110	+	1
Oryza_sativa_Nucleus_rRNA_locus_18S	18S:120	+	0.584
Oryza_sativa_Nucleus_rRNA_locus_18S	18S:188	+	0.99
Oryza_sativa_Nucleus_rRNA_locus_18S	18S:208	+	0.883
Oryza_sativa_Nucleus_rRNA_locus_18S	18S:251	+	0.958
Oryza_sativa_Nucleus_rRNA_locus_18S	18S:254	+	0.803
Oryza_sativa_Nucleus_rRNA_locus_18S	18S:257	+	0.443
Oryza_sativa_Nucleus_rRNA_locus_18S	18S:299	+	0.523
Oryza_sativa_Nucleus_rRNA_locus_18S	18S:305	+	0.995
Oryza_sativa_Nucleus_rRNA_locus_18S	18S:361	+	0.964
Oryza_sativa_Nucleus_rRNA_locus_18S	18S:382	+	0.978
Oryza_sativa_Nucleus_rRNA_locus_18S	18S:584	+	0.999
Oryza_sativa_Nucleus_rRNA_locus_18S	18S:605	+	0.022
Oryza_sativa_Nucleus_rRNA_locus_18S	18S:754	+	1
Oryza_sativa_Nucleus_rRNA_locus_18S	18S:763	+	1
Oryza_sativa_Nucleus_rRNA_locus_18S	18S:764	+	0.576
Oryza_sativa_Nucleus_rRNA_locus_18S	18S:810	+	0.469
Oryza_sativa_Nucleus_rRNA_locus_18S	18S:839	+	1
Oryza_sativa_Nucleus_rRNA_locus_18S	18S:892	+	0.742
Oryza_sativa_Nucleus_rRNA_locus_18S	18S:913	+	0.098
Oryza_sativa_Nucleus_rRNA_locus_18S	18S:921	+	0.303
Oryza_sativa_Nucleus_rRNA_locus_18S	18S:950	+	0.958
Oryza_sativa_Nucleus_rRNA_locus_18S	18S:951	+	0.989
Oryza_sativa_Nucleus_rRNA_locus_18S	18S:1003	+	0.989
Oryza_sativa_Nucleus_rRNA_locus_18S	18S:1028	+	1
Oryza_sativa_Nucleus_rRNA_locus_18S	18S:1093	+	0.993
Oryza_sativa_Nucleus_rRNA_locus_18S	18S:1107	+	0.98
Oryza_sativa_Nucleus_rRNA_locus_18S	18S:1121	+	0.971
Oryza_sativa_Nucleus_rRNA_locus_18S	18S:1179	+	0.233
Oryza_sativa_Nucleus_rRNA_locus_18S	18S:1185	+	0.898
Oryza_sativa_Nucleus_rRNA_locus_18S	18S:1191	+	0.712
Oryza_sativa_Nucleus_rRNA_locus_18S	18S:1195	+	0.834
Oryza_sativa_Nucleus_rRNA_locus_18S	18S:1211	+	0.665
Oryza_sativa_Nucleus_rRNA_locus_18S	18S:1218	+	0.864
Oryza_sativa_Nucleus_rRNA_locus_18S	18S:1294	+	1
Oryza_sativa_Nucleus_rRNA_locus_18S	18S:1305	+	0.442
Oryza_sativa_Nucleus_rRNA_locus_18S	18S:109	+	0.499
Oryza_sativa_Nucleus_rRNA_locus_18S	18S:1314	+	0.982
Oryza_sativa_Nucleus_rRNA_locus_18S	18S:1482	+	0.1
Oryza_sativa_Nucleus_rRNA_locus_18S	18S:1486	+	1
Oryza_sativa_Nucleus_rRNA_locus_18S	18S:1537	+	0.97
Oryza_sativa_Nucleus_rRNA_locus_18S	18S:1540	+	0.82
Oryza_sativa_Nucleus_rRNA_locus_18S	18S:1556	+	1
Oryza_sativa_Nucleus_rRNA_locus_18S	18S:1569	+	0.99
Oryza_sativa_Nucleus_rRNA_locus_18S	18S:1606	+	0.904
Oryza_sativa_Nucleus_rRNA_locus_18S	18S:1636	+	0.956
Oryza_sativa_Nucleus_rRNA_locus_18S	18S:1781	+	0.958
Oryza_sativa_Nucleus_rRNA_locus_5.8S	5.8S:21	+	0.889
Oryza_sativa_Nucleus_rRNA_locus_5.8S	5.8S:77	+	0.967
Oryza_sativa_Nucleus_rRNA_locus_25S	25S:376	+	1
Oryza_sativa_Nucleus_rRNA_locus_25S	25S:665	+	0.273
Oryza_sativa_Nucleus_rRNA_locus_25S	25S:764	+	0.895
Oryza_sativa_Nucleus_rRNA_locus_25S	25S:776	+	0.867
Oryza_sativa_Nucleus_rRNA_locus_25S	25S:819	+	0.985
Oryza_sativa_Nucleus_rRNA_locus_25S	25S:885	+	0.963
Oryza_sativa_Nucleus_rRNA_locus_25S	25S:899	+	0.523
Oryza_sativa_Nucleus_rRNA_locus_25S	25S:960	+	0.984
Oryza_sativa_Nucleus_rRNA_locus_25S	25S:1005	+	0.921
Oryza_sativa_Nucleus_rRNA_locus_25S	25S:1045	+	0.916
Oryza_sativa_Nucleus_rRNA_locus_25S	25S:1053	+	0.614
Oryza_sativa_Nucleus_rRNA_locus_25S	25S:1123	+	0.985
Oryza_sativa_Nucleus_rRNA_locus_25S	25S:1124	+	0.985
Oryza_sativa_Nucleus_rRNA_locus_25S	25S:1239	+	0.977
Oryza_sativa_Nucleus_rRNA_locus_25S	25S:1254	+	0.683
Oryza_sativa_Nucleus_rRNA_locus_25S	25S:1277	+	0.471
Oryza_sativa_Nucleus_rRNA_locus_25S	25S:1463	+	0.952
Oryza_sativa_Nucleus_rRNA_locus_25S	25S:1471	+	0.981
Oryza_sativa_Nucleus_rRNA_locus_25S	25S:1603	+	0.226
Oryza_sativa_Nucleus_rRNA_locus_25S	25S:1624	+	0.741
Oryza_sativa_Nucleus_rRNA_locus_25S	25S:1900	+	0.638
Oryza_sativa_Nucleus_rRNA_locus_25S	25S:1922	+	0.094
Oryza_sativa_Nucleus_rRNA_locus_25S	25S:1939	+	0.23
Oryza_sativa_Nucleus_rRNA_locus_25S	25S:2128	+	0.692
Oryza_sativa_Nucleus_rRNA_locus_25S	25S:2130	+	0.965
Oryza_sativa_Nucleus_rRNA_locus_25S	25S:2185	+	0.991
Oryza_sativa_Nucleus_rRNA_locus_25S	25S:2205	+	0.978
Oryza_sativa_Nucleus_rRNA_locus_25S	25S:2248	+	0.931
Oryza_sativa_Nucleus_rRNA_locus_25S	25S:2252	+	0.806
Oryza_sativa_Nucleus_rRNA_locus_25S	25S:2254	+	0.689
Oryza_sativa_Nucleus_rRNA_locus_25S	25S:2258	+	0.509
Oryza_sativa_Nucleus_rRNA_locus_25S	25S:2260	+	0.412
Oryza_sativa_Nucleus_rRNA_locus_25S	25S:2308	+	0.834
Oryza_sativa_Nucleus_rRNA_locus_25S	25S:2312	+	0.882
Oryza_sativa_Nucleus_rRNA_locus_25S	25S:2341	+	0.748
Oryza_sativa_Nucleus_rRNA_locus_25S	25S:2343	+	1
Oryza_sativa_Nucleus_rRNA_locus_25S	25S:2410	+	1
Oryza_sativa_Nucleus_rRNA_locus_25S	25S:2426	+	1
Oryza_sativa_Nucleus_rRNA_locus_25S	25S:2440	+	0.978
Oryza_sativa_Nucleus_rRNA_locus_25S	25S:2493	+	0.608
Oryza_sativa_Nucleus_rRNA_locus_25S	25S:2495	+	0.608
Oryza_sativa_Nucleus_rRNA_locus_25S	25S:2506	+	0.929
Oryza_sativa_Nucleus_rRNA_locus_25S	25S:2593	+	0.826
Oryza_sativa_Nucleus_rRNA_locus_25S	25S:2610	+	0.862
Oryza_sativa_Nucleus_rRNA_locus_25S	25S:2709	+	0.968
Oryza_sativa_Nucleus_rRNA_locus_25S	25S:2721	+	0.142
Oryza_sativa_Nucleus_rRNA_locus_25S	25S:2741	+	0.985
Oryza_sativa_Nucleus_rRNA_locus_25S	25S:2772	+	0.176
Oryza_sativa_Nucleus_rRNA_locus_25S	25S:2823	+	0.909
Oryza_sativa_Nucleus_rRNA_locus_25S	25S:2840	+	0.969
Oryza_sativa_Nucleus_rRNA_locus_25S	25S:2843	+	0.82
Oryza_sativa_Nucleus_rRNA_locus_25S	25S:2851	+	1
Oryza_sativa_Nucleus_rRNA_locus_25S	25S:2862	+	1
Oryza_sativa_Nucleus_rRNA_locus_25S	25S:2877	+	0.896
Oryza_sativa_Nucleus_rRNA_locus_25S	25S:2891	+	0.971
Oryza_sativa_Nucleus_rRNA_locus_25S	25S:2920	+	0.95
Oryza_sativa_Nucleus_rRNA_locus_25S	25S:2941	+	0.968
Oryza_sativa_Nucleus_rRNA_locus_25S	25S:2971	+	0.976
Oryza_sativa_Nucleus_rRNA_locus_25S	25S:2972	+	0.976
Oryza_sativa_Nucleus_rRNA_locus_25S	25S:2989	+	0.873
Oryza_sativa_Nucleus_rRNA_locus_25S	25S:3046	+	1
Oryza_sativa_Nucleus_rRNA_locus_25S	25S:3060	+	0.494
Oryza_sativa_Nucleus_rRNA_locus_25S	25S:3107	+	0.981
Oryza_sativa_Nucleus_rRNA_locus_25S	25S:3287	+	0.447
Oryza_sativa_Mitochrondria_rRNA_locus_26S	26S:2546	+	0.991
Oryza_sativa_Mitochrondria_rRNA_locus_26S	26S:2587	+	0.625
Oryza_sativa_Mitochrondria_rRNA_locus_26S	26S:2591	+	0.459
Oryza_sativa_Mitochrondria_rRNA_locus_26S	26S:2593	+	0.509
Oryza_sativa_Mitochrondria_rRNA_locus_26S	26S:2597	+	0.93
Oryza_sativa_Mitochrondria_rRNA_locus_26S	26S:3166	+	0.594
Oryza_sativa_Mitochrondria_rRNA_locus_26S	26S:3242	+	1
Oryza_sativa_Mitochrondria_rRNA_locus_26S	26S:3267	+	0.952
Oryza_sativa_Chloroplast_rRNA_locus_23S	23S:2006	+	0.303
Oryza_sativa_Chloroplast_rRNA_locus_23S	23S:2010	+	0.764
Oryza_sativa_Chloroplast_rRNA_locus_23S	23S:2012	+	0.51
Oryza_sativa_Chloroplast_rRNA_locus_23S	23S:2702	+	0.95
Soybean_Nucleus_rRNA_locus_18S	18S:35	+	0.888
Soybean_Nucleus_rRNA_locus_18S	18S:81	+	0.883
Soybean_Nucleus_rRNA_locus_18S	18S:103	+	0.935
Soybean_Nucleus_rRNA_locus_18S	18S:111	+	0.973
Soybean_Nucleus_rRNA_locus_18S	18S:121	+	0.566
Soybean_Nucleus_rRNA_locus_18S	18S:188	+	0.993
Soybean_Nucleus_rRNA_locus_18S	18S:209	+	0.869
Soybean_Nucleus_rRNA_locus_18S	18S:255	+	0.942
Soybean_Nucleus_rRNA_locus_18S	18S:258	+	0.201
Soybean_Nucleus_rRNA_locus_18S	18S:300	+	0.853
Soybean_Nucleus_rRNA_locus_18S	18S:306	+	0.562
Soybean_Nucleus_rRNA_locus_18S	18S:362	+	0.939
Soybean_Nucleus_rRNA_locus_18S	18S:383	+	0.977
Soybean_Nucleus_rRNA_locus_18S	18S:451	+	1
Soybean_Nucleus_rRNA_locus_18S	18S:584	+	0.976
Soybean_Nucleus_rRNA_locus_18S	18S:605	+	1
Soybean_Nucleus_rRNA_locus_18S	18S:753	+	1
Soybean_Nucleus_rRNA_locus_18S	18S:762	+	1
Soybean_Nucleus_rRNA_locus_18S	18S:763	+	0.344
Soybean_Nucleus_rRNA_locus_18S	18S:838	+	1
Soybean_Nucleus_rRNA_locus_18S	18S:891	+	0.622
Soybean_Nucleus_rRNA_locus_18S	18S:912	+	0.92
Soybean_Nucleus_rRNA_locus_18S	18S:949	+	0.942
Soybean_Nucleus_rRNA_locus_18S	18S:950	+	0.942
Soybean_Nucleus_rRNA_locus_18S	18S:1002	+	0.989
Soybean_Nucleus_rRNA_locus_18S	18S:1027	+	1
Soybean_Nucleus_rRNA_locus_18S	18S:1092	+	0.977
Soybean_Nucleus_rRNA_locus_18S	18S:1106	+	0.958
Soybean_Nucleus_rRNA_locus_18S	18S:1120	+	0.96
Soybean_Nucleus_rRNA_locus_18S	18S:1178	+	0.302
Soybean_Nucleus_rRNA_locus_18S	18S:1184	+	0.886
Soybean_Nucleus_rRNA_locus_18S	18S:1190	+	0.63
Soybean_Nucleus_rRNA_locus_18S	18S:1194	+	0.802
Soybean_Nucleus_rRNA_locus_18S	18S:1210	+	0.864
Soybean_Nucleus_rRNA_locus_18S	18S:1217	+	0.755
Soybean_Nucleus_rRNA_locus_18S	18S:1254	+	0.39
Soybean_Nucleus_rRNA_locus_18S	18S:1293	+	0.979
Soybean_Nucleus_rRNA_locus_18S	18S:1304	+	0.313
Soybean_Nucleus_rRNA_locus_18S	18S:1308	+	0.511
Soybean_Nucleus_rRNA_locus_18S	18S:1313	+	0.937
Soybean_Nucleus_rRNA_locus_18S	18S:1481	+	0.271
Soybean_Nucleus_rRNA_locus_18S	18S:1485	+	0.969
Soybean_Nucleus_rRNA_locus_18S	18S:1535	+	0.981
Soybean_Nucleus_rRNA_locus_18S	18S:1554	+	0.997
Soybean_Nucleus_rRNA_locus_18S	18S:1567	+	0.983
Soybean_Nucleus_rRNA_locus_18S	18S:1604	+	0.917
Soybean_Nucleus_rRNA_locus_18S	18S:1634	+	0.959
Soybean_Nucleus_rRNA_locus_18S	18S:1779	+	0.917
Soybean_Nucleus_rRNA_locus_5.8S	5.8S:17	+	0.78
Soybean_Nucleus_rRNA_locus_5.8S	5.8S:54	+	0.906
Soybean_Nucleus_rRNA_locus_5.8S	5.8S:73	+	0.96
Soybean_Nucleus_rRNA_locus_25S	25S:376	+	1
Soybean_Nucleus_rRNA_locus_25S	25S:674	+	0.286
Soybean_Nucleus_rRNA_locus_25S	25S:785	+	0.872
Soybean_Nucleus_rRNA_locus_25S	25S:828	+	0.989
Soybean_Nucleus_rRNA_locus_25S	25S:894	+	0.912
Soybean_Nucleus_rRNA_locus_25S	25S:901	+	0.055
Soybean_Nucleus_rRNA_locus_25S	25S:908	+	0.801
Soybean_Nucleus_rRNA_locus_25S	25S:969	+	0.975
Soybean_Nucleus_rRNA_locus_25S	25S:1001	+	0.937
Soybean_Nucleus_rRNA_locus_25S	25S:1015	+	0.813
Soybean_Nucleus_rRNA_locus_25S	25S:1055	+	0.929
Soybean_Nucleus_rRNA_locus_25S	25S:1063	+	0.488
Soybean_Nucleus_rRNA_locus_25S	25S:1133	+	0.868
Soybean_Nucleus_rRNA_locus_25S	25S:1134	+	0.868
Soybean_Nucleus_rRNA_locus_25S	25S:1249	+	0.847
Soybean_Nucleus_rRNA_locus_25S	25S:1264	+	0.666
Soybean_Nucleus_rRNA_locus_25S	25S:1299	+	0.944
Soybean_Nucleus_rRNA_locus_25S	25S:1473	+	0.967
Soybean_Nucleus_rRNA_locus_25S	25S:1481	+	0.47
Soybean_Nucleus_rRNA_locus_25S	25S:1908	+	0.659
Soybean_Nucleus_rRNA_locus_25S	25S:1947	+	0.188
Soybean_Nucleus_rRNA_locus_25S	25S:2137	+	0.649
Soybean_Nucleus_rRNA_locus_25S	25S:2139	+	0.97
Soybean_Nucleus_rRNA_locus_25S	25S:2194	+	0.989
Soybean_Nucleus_rRNA_locus_25S	25S:2214	+	0.924
Soybean_Nucleus_rRNA_locus_25S	25S:2257	+	0.906
Soybean_Nucleus_rRNA_locus_25S	25S:2261	+	0.724
Soybean_Nucleus_rRNA_locus_25S	25S:2263	+	0.446
Soybean_Nucleus_rRNA_locus_25S	25S:2267	+	0.328
Soybean_Nucleus_rRNA_locus_25S	25S:2269	+	0.335
Soybean_Nucleus_rRNA_locus_25S	25S:2317	+	0.839
Soybean_Nucleus_rRNA_locus_25S	25S:2321	+	0.784
Soybean_Nucleus_rRNA_locus_25S	25S:2352	+	1
Soybean_Nucleus_rRNA_locus_25S	25S:2419	+	1
Soybean_Nucleus_rRNA_locus_25S	25S:2435	+	0.904
Soybean_Nucleus_rRNA_locus_25S	25S:2449	+	0.98
Soybean_Nucleus_rRNA_locus_25S	25S:2504	+	0.918
Soybean_Nucleus_rRNA_locus_25S	25S:2506	+	0.918
Soybean_Nucleus_rRNA_locus_25S	25S:2512	+	0.263
Soybean_Nucleus_rRNA_locus_25S	25S:2524	+	0.938
Soybean_Nucleus_rRNA_locus_25S	25S:2620	+	0.893
Soybean_Nucleus_rRNA_locus_25S	25S:2719	+	0.882
Soybean_Nucleus_rRNA_locus_25S	25S:2751	+	0.988
Soybean_Nucleus_rRNA_locus_25S	25S:2833	+	0.902
Soybean_Nucleus_rRNA_locus_25S	25S:2850	+	0.976
Soybean_Nucleus_rRNA_locus_25S	25S:2861	+	0.991
Soybean_Nucleus_rRNA_locus_25S	25S:2872	+	1
Soybean_Nucleus_rRNA_locus_25S	25S:2887	+	0.891
Soybean_Nucleus_rRNA_locus_25S	25S:2901	+	0.955
Soybean_Nucleus_rRNA_locus_25S	25S:2930	+	0.936
Soybean_Nucleus_rRNA_locus_25S	25S:2951	+	0.939
Soybean_Nucleus_rRNA_locus_25S	25S:2981	+	0.956
Soybean_Nucleus_rRNA_locus_25S	25S:2982	+	0.956
Soybean_Nucleus_rRNA_locus_25S	25S:3070	+	0.427
Soybean_Nucleus_rRNA_locus_25S	25S:3117	+	0.987
Soybean_Nucleus_rRNA_locus_25S	25S:3299	+	0.516
Soybean_Mitochrondria_rRNA_locus_26S	26S:2168	+	0.964
Soybean_Mitochrondria_rRNA_locus_26S	26S:2219	+	0.857
Soybean_Mitochrondria_rRNA_locus_26S	26S:2788	+	0.368
Soybean_Mitochrondria_rRNA_locus_26S	26S:2864	+	0.995
Soybean_Mitochrondria_rRNA_locus_26S	26S:2889	+	0.953
Soybean_Chloroplast_rRNA_locus_23S	23S:1930	+	0.541
Soybean_Chloroplast_rRNA_locus_23S	23S:1934	+	0.7
Soybean_Chloroplast_rRNA_locus_23S	23S:1936	+	0.689
Soybean_Chloroplast_rRNA_locus_23S	23S:2627	+	0.962
Maize_Nucleus_rRNA_locus_18S	18S:35	+	0.562
Maize_Nucleus_rRNA_locus_18S	18S:103	+	0.996
Maize_Nucleus_rRNA_locus_18S	18S:111	+	0.991
Maize_Nucleus_rRNA_locus_18S	18S:121	+	0.576
Maize_Nucleus_rRNA_locus_18S	18S:189	+	0.986
Maize_Nucleus_rRNA_locus_18S	18S:209	+	0.847
Maize_Nucleus_rRNA_locus_18S	18S:252	+	0.914
Maize_Nucleus_rRNA_locus_18S	18S:255	+	0.705
Maize_Nucleus_rRNA_locus_18S	18S:258	+	0.533
Maize_Nucleus_rRNA_locus_18S	18S:300	+	0.757
Maize_Nucleus_rRNA_locus_18S	18S:306	+	0.99
Maize_Nucleus_rRNA_locus_18S	18S:362	+	0.941
Maize_Nucleus_rRNA_locus_18S	18S:383	+	0.973
Maize_Nucleus_rRNA_locus_18S	18S:585	+	1
Maize_Nucleus_rRNA_locus_18S	18S:636	+	0.996
Maize_Nucleus_rRNA_locus_18S	18S:755	+	1
Maize_Nucleus_rRNA_locus_18S	18S:764	+	1
Maize_Nucleus_rRNA_locus_18S	18S:765	+	0.562
Maize_Nucleus_rRNA_locus_18S	18S:792	+	0.827
Maize_Nucleus_rRNA_locus_18S	18S:840	+	1
Maize_Nucleus_rRNA_locus_18S	18S:893	+	0.756
Maize_Nucleus_rRNA_locus_18S	18S:922	+	0.239
Maize_Nucleus_rRNA_locus_18S	18S:952	+	0.821
Maize_Nucleus_rRNA_locus_18S	18S:1004	+	0.983
Maize_Nucleus_rRNA_locus_18S	18S:1029	+	1
Maize_Nucleus_rRNA_locus_18S	18S:1094	+	0.986
Maize_Nucleus_rRNA_locus_18S	18S:1108	+	0.99
Maize_Nucleus_rRNA_locus_18S	18S:1122	+	0.972
Maize_Nucleus_rRNA_locus_18S	18S:1180	+	0.212
Maize_Nucleus_rRNA_locus_18S	18S:1186	+	0.884
Maize_Nucleus_rRNA_locus_18S	18S:1192	+	0.725
Maize_Nucleus_rRNA_locus_18S	18S:1196	+	0.826
Maize_Nucleus_rRNA_locus_18S	18S:1212	+	0.874
Maize_Nucleus_rRNA_locus_18S	18S:1219	+	0.791
Maize_Nucleus_rRNA_locus_18S	18S:1295	+	1
Maize_Nucleus_rRNA_locus_18S	18S:1306	+	0.443
Maize_Nucleus_rRNA_locus_18S	18S:1310	+	0.583
Maize_Nucleus_rRNA_locus_18S	18S:1315	+	0.946
Maize_Nucleus_rRNA_locus_18S	18S:1483	+	0.044
Maize_Nucleus_rRNA_locus_18S	18S:1487	+	1
Maize_Nucleus_rRNA_locus_18S	18S:1538	+	0.963
Maize_Nucleus_rRNA_locus_18S	18S:1557	+	0.992
Maize_Nucleus_rRNA_locus_18S	18S:1570	+	0.986
Maize_Nucleus_rRNA_locus_18S	18S:1607	+	0.895
Maize_Nucleus_rRNA_locus_18S	18S:1637	+	0.931
Maize_Nucleus_rRNA_locus_18S	18S:1782	+	0.959
Maize_Nucleus_rRNA_locus_5.8S	5.8S:17	+	0.841
Maize_Nucleus_rRNA_locus_5.8S	5.8S:54	+	0.952
Maize_Nucleus_rRNA_locus_5.8S	5.8S:73	+	0.97
Maize_Nucleus_rRNA_locus_25S	25S:376	+	1
Maize_Nucleus_rRNA_locus_25S	25S:667	+	0.255
Maize_Nucleus_rRNA_locus_25S	25S:778	+	0.881
Maize_Nucleus_rRNA_locus_25S	25S:821	+	0.953
Maize_Nucleus_rRNA_locus_25S	25S:887	+	0.965
Maize_Nucleus_rRNA_locus_25S	25S:901	+	0.122
Maize_Nucleus_rRNA_locus_25S	25S:962	+	0.977
Maize_Nucleus_rRNA_locus_25S	25S:992	+	0.903
Maize_Nucleus_rRNA_locus_25S	25S:1006	+	0.915
Maize_Nucleus_rRNA_locus_25S	25S:1046	+	0.936
Maize_Nucleus_rRNA_locus_25S	25S:1054	+	0.675
Maize_Nucleus_rRNA_locus_25S	25S:1124	+	0.993
Maize_Nucleus_rRNA_locus_25S	25S:1125	+	0.993
Maize_Nucleus_rRNA_locus_25S	25S:1240	+	0.871
Maize_Nucleus_rRNA_locus_25S	25S:1255	+	0.697
Maize_Nucleus_rRNA_locus_25S	25S:1464	+	0.917
Maize_Nucleus_rRNA_locus_25S	25S:1472	+	1
Maize_Nucleus_rRNA_locus_25S	25S:1604	+	0.269
Maize_Nucleus_rRNA_locus_25S	25S:1901	+	0.603
Maize_Nucleus_rRNA_locus_25S	25S:1940	+	0.199
Maize_Nucleus_rRNA_locus_25S	25S:2129	+	0.691
Maize_Nucleus_rRNA_locus_25S	25S:2131	+	0.968
Maize_Nucleus_rRNA_locus_25S	25S:2186	+	0.991
Maize_Nucleus_rRNA_locus_25S	25S:2206	+	0.979
Maize_Nucleus_rRNA_locus_25S	25S:2249	+	0.898
Maize_Nucleus_rRNA_locus_25S	25S:2253	+	0.825
Maize_Nucleus_rRNA_locus_25S	25S:2255	+	0.693
Maize_Nucleus_rRNA_locus_25S	25S:2259	+	0.524
Maize_Nucleus_rRNA_locus_25S	25S:2261	+	0.442
Maize_Nucleus_rRNA_locus_25S	25S:2309	+	0.836
Maize_Nucleus_rRNA_locus_25S	25S:2313	+	0.868
Maize_Nucleus_rRNA_locus_25S	25S:2342	+	0.746
Maize_Nucleus_rRNA_locus_25S	25S:2344	+	1
Maize_Nucleus_rRNA_locus_25S	25S:2411	+	1
Maize_Nucleus_rRNA_locus_25S	25S:2427	+	0.991
Maize_Nucleus_rRNA_locus_25S	25S:2441	+	0.981
Maize_Nucleus_rRNA_locus_25S	25S:2494	+	0.71
Maize_Nucleus_rRNA_locus_25S	25S:2496	+	0.71
Maize_Nucleus_rRNA_locus_25S	25S:2507	+	0.992
Maize_Nucleus_rRNA_locus_25S	25S:2594	+	0.695
Maize_Nucleus_rRNA_locus_25S	25S:2611	+	0.948
Maize_Nucleus_rRNA_locus_25S	25S:2710	+	0.292
Maize_Nucleus_rRNA_locus_25S	25S:2742	+	0.987
Maize_Nucleus_rRNA_locus_25S	25S:2773	+	0.202
Maize_Nucleus_rRNA_locus_25S	25S:2824	+	0.897
Maize_Nucleus_rRNA_locus_25S	25S:2841	+	0.915
Maize_Nucleus_rRNA_locus_25S	25S:2844	+	0.947
Maize_Nucleus_rRNA_locus_25S	25S:2852	+	1
Maize_Nucleus_rRNA_locus_25S	25S:2863	+	1
Maize_Nucleus_rRNA_locus_25S	25S:2878	+	0.859
Maize_Nucleus_rRNA_locus_25S	25S:2892	+	0.968
Maize_Nucleus_rRNA_locus_25S	25S:2921	+	0.943
Maize_Nucleus_rRNA_locus_25S	25S:2942	+	0.959
Maize_Nucleus_rRNA_locus_25S	25S:2972	+	0.967
Maize_Nucleus_rRNA_locus_25S	25S:2973	+	0.967
Maize_Nucleus_rRNA_locus_25S	25S:2990	+	0.054
Maize_Nucleus_rRNA_locus_25S	25S:3047	+	0.996
Maize_Nucleus_rRNA_locus_25S	25S:3060	+	0.468
Maize_Nucleus_rRNA_locus_25S	25S:3108	+	0.987
Maize_Nucleus_rRNA_locus_25S	25S:3288	+	0.162
Maize_Mitochrondria_rRNA_locus_26S	26S:2555	+	0.978
Maize_Mitochrondria_rRNA_locus_26S	26S:2596	+	0.581
Maize_Mitochrondria_rRNA_locus_26S	26S:2600	+	0.477
Maize_Mitochrondria_rRNA_locus_26S	26S:2602	+	0.489
Maize_Mitochrondria_rRNA_locus_26S	26S:2606	+	0.934
Maize_Mitochrondria_rRNA_locus_26S	26S:3176	+	0.637
Maize_Mitochrondria_rRNA_locus_26S	26S:3252	+	0.999
Maize_Mitochrondria_rRNA_locus_26S	26S:3278	+	1
Maize_Chloroplast_rRNA_locus_23S	26S:2006	+	0.436
Maize_Chloroplast_rRNA_locus_23S	26S:2010	+	0.774
Maize_Chloroplast_rRNA_locus_23S	26S:2012	+	0.619
Maize_Chloroplast_rRNA_locus_23S	26S:2702	+	0.949

## Sheet: Source data Figures 2d,2e
rRNA	pos	published site conserve to arabidopsis	BID-seq site	strand	plumulel_fraction	radicle_fraction	seedling_8DAY_fraction	seedling_2W_fraction	straw_heading_fraction	flagleaf_heading_fraction	panicle_heading_fraction	flagleaf_10DAA_fraction	embryo_fraction	endosperm_fraction
Oryza_sativa_Nucleus_rRNA_locus_18S	18S:34	18S:35	34	+	0.473	0.326	0.383	0.512	0.546	0.642	0.737	0.705	0.673	0.677
Oryza_sativa_Nucleus_rRNA_locus_18S	18S:73	NA	73	+	0.86	0.668	0.777	0.791	0.865	0.843	0.959	0.895	0.96	0.946
Oryza_sativa_Nucleus_rRNA_locus_18S	18S:82	NA	82	+	0.45	0.291	0.305	0.37	0.551	0.632	0.677	0.66	0.615	0.588
Oryza_sativa_Nucleus_rRNA_locus_18S	18S:102	NA	102	+	0.995	0.943	1	0.997	0.832	0.922	0.99	0.93	0.988	0.985
Oryza_sativa_Nucleus_rRNA_locus_18S	18S:110	18S:111	110	+	0.997	0.965	1	0.996	0.944	0.973	0.996	0.982	0.996	0.998
Oryza_sativa_Nucleus_rRNA_locus_18S	18S:120	18S:121	120	+	0.579	0.499	0.584	0.58	0.458	0.509	0.585	0.532	0.56	0.577
Oryza_sativa_Nucleus_rRNA_locus_18S	18S:188	NA	188	+	0.991	0.987	0.99	0.991	0.988	0.991	0.993	0.993	0.992	0.992
Oryza_sativa_Nucleus_rRNA_locus_18S	18S:208	NA	208	+	0.897	0.894	0.883	0.893	0.907	0.915	0.912	0.928	0.902	0.905
Oryza_sativa_Nucleus_rRNA_locus_18S	18S:251	NA	251	+	0.937	0.926	0.958	0.955	0.912	0.913	0.945	0.918	0.946	0.939
Oryza_sativa_Nucleus_rRNA_locus_18S	18S:254	18S:253	254	+	0.804	0.644	0.803	0.813	0.727	0.744	0.891	0.812	0.843	0.841
Oryza_sativa_Nucleus_rRNA_locus_18S	18S:257	18S:256	257	+	0.539	0.427	0.443	0.457	0.405	0.421	0.565	0.478	0.517	0.575
Oryza_sativa_Nucleus_rRNA_locus_18S	18S:299	NA	299	+	0.658	0.502	0.523	0.496	0.566	0.563	0.747	0.588	0.613	0.657
Oryza_sativa_Nucleus_rRNA_locus_18S	18S:305	18S:304	305	+	1	0.985	0.995	1	1	1	1	1	1	1
Oryza_sativa_Nucleus_rRNA_locus_18S	18S:361	18S:360	361	+	0.957	0.962	0.964	0.973	0.963	0.966	0.955	0.965	0.952	0.965
Oryza_sativa_Nucleus_rRNA_locus_18S	18S:382	18S:381	382	+	0.977	0.98	0.978	0.98	0.974	0.983	0.98	0.988	0.98	0.983
Oryza_sativa_Nucleus_rRNA_locus_18S	18S:584	18S:583	584	+	1	0.975	0.999	1	0.982	0.983	1	0.991	1	1
Oryza_sativa_Nucleus_rRNA_locus_18S	18S:605	18S:604	605	+	0.025	0.132	0.022	0.022	0.325	0.057	0.028	0.025	0.026	0.042
Oryza_sativa_Nucleus_rRNA_locus_18S	18S:754	18S:752	754	+	1	1	1	1	1	1	1	1	1	1
Oryza_sativa_Nucleus_rRNA_locus_18S	18S:763	18S:761	763	+	1	1	1	1	0.998	1	1	1	1	1
Oryza_sativa_Nucleus_rRNA_locus_18S	18S:764	18S:762	764	+	0.565	0.337	0.576	0.56	0.374	0.331	0.527	0.306	0.527	0.603
Oryza_sativa_Nucleus_rRNA_locus_18S	18S:810	NA	810	+	0.761	0.533	0.469	0.537	0.896	0.906	0.946	0.945	0.897	0.84
Oryza_sativa_Nucleus_rRNA_locus_18S	18S:839	NA	839	+	1	0.996	1	1	1	1	1	1	1	1
Oryza_sativa_Nucleus_rRNA_locus_18S	18S:892	NA	892	+	0.801	0.707	0.742	0.735	0.814	0.849	0.869	0.867	0.787	0.791
Oryza_sativa_Nucleus_rRNA_locus_18S	18S:913	NA	913	+	0.152	0.114	0.098	0.107	0.18	0.157	0.277	0.157	0.259	0.265
Oryza_sativa_Nucleus_rRNA_locus_18S	18S:921	18S:918	921	+	0.425	0.234	0.303	0.34	0.445	0.538	0.592	0.684	0.563	0.518
Oryza_sativa_Nucleus_rRNA_locus_18S	18S:950	18S:947	950	+	0.972	0.923	0.958	0.962	0.957	0.986	1	0.997	0.999	0.988
Oryza_sativa_Nucleus_rRNA_locus_18S	18S:951	18S:948	951	+	0.987	0.978	0.989	0.992	0.984	0.978	0.983	0.987	0.985	0.99
Oryza_sativa_Nucleus_rRNA_locus_18S	18S:1003	18S:1000	1003	+	0.987	0.978	0.989	0.992	0.984	0.978	0.983	0.987	0.985	0.99
Oryza_sativa_Nucleus_rRNA_locus_18S	18S:1028	18S:1025	1028	+	1	1	1	1	1	1	1	1	1	1
Oryza_sativa_Nucleus_rRNA_locus_18S	18S:1093	18S:1090	1093	+	0.993	0.969	0.993	0.994	0.961	0.978	0.988	0.989	0.994	0.995
Oryza_sativa_Nucleus_rRNA_locus_18S	18S:1107	18S:1104	1107	+	0.984	0.926	0.98	0.985	0.886	0.944	0.985	0.982	0.975	0.99
Oryza_sativa_Nucleus_rRNA_locus_18S	18S:1121	18S:1118	1121	+	0.973	0.953	0.971	0.977	0.921	0.968	0.972	0.981	0.975	0.976
Oryza_sativa_Nucleus_rRNA_locus_18S	18S:1179	NA	1179	+	0.211	0.139	0.233	0.191	0.123	0.076	0.222	0.139	0.161	0.245
Oryza_sativa_Nucleus_rRNA_locus_18S	18S:1185	NA	1185	+	0.903	0.899	0.898	0.91	0.894	0.926	0.897	0.926	0.888	0.901
Oryza_sativa_Nucleus_rRNA_locus_18S	18S:1191	18S:1188	1191	+	0.701	0.678	0.712	0.701	0.661	0.597	0.724	0.578	0.72	0.727
Oryza_sativa_Nucleus_rRNA_locus_18S	18S:1195	18S:1192	1195	+	0.834	0.846	0.834	0.844	0.797	0.888	0.818	0.903	0.825	0.839
Oryza_sativa_Nucleus_rRNA_locus_18S	18S:1211	18S:1208	1211	+	0.798	0.507	0.665	0.691	0.592	0.689	0.889	0.829	0.871	0.616
Oryza_sativa_Nucleus_rRNA_locus_18S	18S:1218	18S:1215	1218	+	0.857	0.841	0.864	0.873	0.876	0.858	0.885	0.878	0.869	0.884
Oryza_sativa_Nucleus_rRNA_locus_18S	18S:1294	NA	1294	+	1	0.996	1	1	0.993	0.996	1	1	1	1
Oryza_sativa_Nucleus_rRNA_locus_18S	18S:1305	18S:1302	1305	+	0.474	0.31	0.442	0.485	0.28	0.313	0.477	0.396	0.431	0.405
Oryza_sativa_Nucleus_rRNA_locus_18S	18S:109	18S:1306	1309	+	0.534	0.462	0.499	0.475	0.401	0.52	0.433	0.562	0.481	0.494
Oryza_sativa_Nucleus_rRNA_locus_18S	18S:1314	18S:1311	1314	+	0.983	0.964	0.982	0.98	0.959	0.951	0.987	0.956	0.976	0.978
Oryza_sativa_Nucleus_rRNA_locus_18S	18S:1482	18S:1479	1482	+	0.125	0.085	0.1	0.206	0.2	0.25	0.29	0.316	0.234	0.235
Oryza_sativa_Nucleus_rRNA_locus_18S	18S:1486	18S:1483	1486	+	1	1	1	1	1	1	1	1	1	1
Oryza_sativa_Nucleus_rRNA_locus_18S	18S:1537	18S:1531	1537	+	0.974	0.964	0.97	0.978	0.974	0.977	0.926	0.977	0.98	0.97
Oryza_sativa_Nucleus_rRNA_locus_18S	18S:1540	NA	1540	+	0.786	0.675	0.82	0.789	0.622	0.533	0.877	0.522	0.486	0.804
Oryza_sativa_Nucleus_rRNA_locus_18S	18S:1556	NA	1556	+	0.998	0.985	1	1	0.981	0.998	1	1	0.996	0.999
Oryza_sativa_Nucleus_rRNA_locus_18S	18S:1569	NA	1569	+	0.991	0.966	0.99	0.994	0.977	0.976	0.99	0.986	0.99	0.991
Oryza_sativa_Nucleus_rRNA_locus_18S	18S:1606	NA	1606	+	0.905	0.902	0.904	0.903	0.904	0.904	0.905	0.912	0.908	0.907
Oryza_sativa_Nucleus_rRNA_locus_18S	18S:1636	18S:1630	1636	+	0.96	0.947	0.956	0.965	0.955	0.962	0.963	0.965	0.969	0.956
Oryza_sativa_Nucleus_rRNA_locus_18S	18S:1781	NA	1781	+	0.965	0.907	0.958	0.96	0.929	0.949	0.944	0.968	0.932	0.955
Oryza_sativa_Nucleus_rRNA_locus_5.8S	5.8S:21	5.8S:22	21	+	0.883	0.767	0.889	0.887	0.819	0.736	0.893	0.803	0.878	0.889
Oryza_sativa_Nucleus_rRNA_locus_5.8S	5.8S:77	5.8S:78	77	+	0.976	0.957	0.967	0.981	0.972	0.972	0.977	0.978	0.976	0.982
Oryza_sativa_Nucleus_rRNA_locus_25S	25S:376	25S:377	376	+	1	1	1	1	1	1	1	1	1	1
Oryza_sativa_Nucleus_rRNA_locus_25S	25S:665	NA	665	+	0.268	0.279	0.273	0.254	0.258	0.314	0.286	0.324	0.245	0.358
Oryza_sativa_Nucleus_rRNA_locus_25S	25S:764	NA	764	+	0.922	0.875	0.895	0.92	0.936	0.904	0.945	0.919	0.943	0.957
Oryza_sativa_Nucleus_rRNA_locus_25S	25S:776	25S:783	776	+	0.872	0.852	0.867	0.886	0.851	0.859	0.866	0.876	0.856	0.876
Oryza_sativa_Nucleus_rRNA_locus_25S	25S:819	25S:826	819	+	0.987	0.985	0.985	0.989	0.981	0.99	0.985	0.996	0.986	0.984
Oryza_sativa_Nucleus_rRNA_locus_25S	25S:885	25S:892	885	+	0.966	0.874	0.963	0.969	0.918	0.932	0.967	0.949	0.974	0.978
Oryza_sativa_Nucleus_rRNA_locus_25S	25S:899	NA	899	+	0.6	0.409	0.523	0.652	0.712	0.829	0.836	0.912	0.707	0.741
Oryza_sativa_Nucleus_rRNA_locus_25S	25S:960	25S:967	960	+	0.983	0.982	0.984	0.986	0.977	0.986	0.983	0.984	0.981	0.984
Oryza_sativa_Nucleus_rRNA_locus_25S	25S:1005	25S:1013	1005	+	0.92	0.86	0.921	0.929	0.904	0.849	0.923	0.869	0.913	0.938
Oryza_sativa_Nucleus_rRNA_locus_25S	25S:1045	25S:1052	1045	+	0.918	0.896	0.916	0.883	0.844	0.867	0.878	0.868	0.875	0.871
Oryza_sativa_Nucleus_rRNA_locus_25S	25S:1053	25S:1060	1053	+	0.635	0.472	0.614	0.635	0.359	0.416	0.583	0.424	0.607	0.56
Oryza_sativa_Nucleus_rRNA_locus_25S	25S:1123	25S:1130	1123	+	0.996	0.797	0.985	0.843	0.642	0.591	0.996	0.786	0.95	0.876
Oryza_sativa_Nucleus_rRNA_locus_25S	25S:1124	25S:1131	1124	+	0.996	0.797	0.985	0.843	0.642	0.591	0.996	0.786	0.95	0.876
Oryza_sativa_Nucleus_rRNA_locus_25S	25S:1239	25S:1246	1239	+	0.972	0.965	0.977	0.954	0.695	0.586	0.655	0.719	0.913	0.817
Oryza_sativa_Nucleus_rRNA_locus_25S	25S:1254	NA	1254	+	0.668	0.682	0.683	0.647	0.685	0.706	0.7	0.717	0.644	0.737
Oryza_sativa_Nucleus_rRNA_locus_25S	25S:1277	NA	1277	+	0.607	0.169	0.471	0.719	0.826	0.939	0.925	0.963	0.594	0.651
Oryza_sativa_Nucleus_rRNA_locus_25S	25S:1463	25S:1465	1463	+	0.962	0.903	0.952	0.964	0.909	0.934	0.974	0.963	0.965	0.974
Oryza_sativa_Nucleus_rRNA_locus_25S	25S:1471	25S:1473	1471	+	0.987	0.939	0.981	0.982	0.942	0.953	0.989	0.959	0.947	0.967
Oryza_sativa_Nucleus_rRNA_locus_25S	25S:1603	NA	1603	+	0.231	0.13	0.226	0.201	0.158	0.203	0.263	0.165	0.211	0.265
Oryza_sativa_Nucleus_rRNA_locus_25S	25S:1624	NA	1624	+	0.739	0.694	0.741	0.704	0.752	0.747	0.761	0.785	0.694	0.81
Oryza_sativa_Nucleus_rRNA_locus_25S	25S:1900	25S:1897	1900	+	0.629	0.612	0.638	0.668	0.584	0.588	0.611	0.65	0.651	0.649
Oryza_sativa_Nucleus_rRNA_locus_25S	25S:1922	NA	1922	+	0.096	0.069	0.094	0.09	0.069	0.098	0.113	0.098	0.104	0.124
Oryza_sativa_Nucleus_rRNA_locus_25S	25S:1939	NA	1939	+	0.216	0.214	0.23	0.215	0.224	0.239	0.215	0.216	0.204	0.249
Oryza_sativa_Nucleus_rRNA_locus_25S	25S:2128	25S:2124	2128	+	0.684	0.655	0.692	0.676	0.529	0.55	0.731	0.61	0.69	0.688
Oryza_sativa_Nucleus_rRNA_locus_25S	25S:2130	25S:2126	2130	+	0.969	0.953	0.965	0.976	0.961	0.99	0.967	0.984	0.969	0.966
Oryza_sativa_Nucleus_rRNA_locus_25S	25S:2185	25S:2181	2185	+	0.99	0.981	0.991	0.994	0.987	0.989	0.992	0.993	0.995	0.993
Oryza_sativa_Nucleus_rRNA_locus_25S	25S:2205	25S:2201	2205	+	0.973	0.928	0.978	0.978	0.824	0.916	0.972	0.972	0.975	0.98
Oryza_sativa_Nucleus_rRNA_locus_25S	25S:2248	25S:2244	2248	+	0.93	0.933	0.931	0.947	0.892	0.928	0.923	0.917	0.923	0.944
Oryza_sativa_Nucleus_rRNA_locus_25S	25S:2252	25S:2248	2252	+	0.822	0.78	0.806	0.771	0.695	0.54	0.846	0.786	0.799	0.787
Oryza_sativa_Nucleus_rRNA_locus_25S	25S:2254	25S:2250	2254	+	0.736	0.618	0.689	0.742	0.332	0.709	0.712	0.665	0.708	0.546
Oryza_sativa_Nucleus_rRNA_locus_25S	25S:2258	NA	2258	+	0.48	0.269	0.509	0.432	0	0.149	0.495	0.407	0.357	0.446
Oryza_sativa_Nucleus_rRNA_locus_25S	25S:2260	NA	2260	+	0.419	0.366	0.412	0.364	0.485	0.122	0.429	0.21	0.311	0.469
Oryza_sativa_Nucleus_rRNA_locus_25S	25S:2308	25S:2304	2308	+	0.839	0.779	0.834	0.854	0.508	0.797	0.848	0.863	0.811	0.83
Oryza_sativa_Nucleus_rRNA_locus_25S	25S:2312	NA	2312	+	0.875	0.68	0.882	0.877	0.461	0.692	0.869	0.818	0.882	0.895
Oryza_sativa_Nucleus_rRNA_locus_25S	25S:2341	25S:2337	2341	+	0.775	0.701	0.748	0.775	0.642	0.72	0.787	0.752	0.76	0.768
Oryza_sativa_Nucleus_rRNA_locus_25S	25S:2343	25S:2339	2343	+	1	1	1	1	1	1	1	1	1	1
Oryza_sativa_Nucleus_rRNA_locus_25S	25S:2410	25S:2406	2410	+	1	1	1	1	1	1	1	1	1	1
Oryza_sativa_Nucleus_rRNA_locus_25S	25S:2426	25S:2422	2426	+	1	1	1	1	1	1	1	1	1	1
Oryza_sativa_Nucleus_rRNA_locus_25S	25S:2440	25S:2436	2440	+	0.981	0.971	0.978	0.981	0.962	0.967	0.982	0.984	0.986	0.988
Oryza_sativa_Nucleus_rRNA_locus_25S	25S:2493	25S:2487	2493	+	0.615	0.689	0.608	0.56	0.371	0.446	0.458	0.474	0.553	0.493
Oryza_sativa_Nucleus_rRNA_locus_25S	25S:2495	25S:2489	2495	+	0.615	0.689	0.608	0.56	0.371	0.446	0.458	0.474	0.553	0.493
Oryza_sativa_Nucleus_rRNA_locus_25S	25S:2506	NA	2506	+	0.94	0.833	0.929	0.895	0.699	0.774	0.934	0.866	0.904	0.879
Oryza_sativa_Nucleus_rRNA_locus_25S	25S:2593	25S:2587	2593	+	0.833	0.686	0.826	0.852	0.656	0.636	0.846	0.71	0.843	0.884
Oryza_sativa_Nucleus_rRNA_locus_25S	25S:2610	25S:2604	2610	+	0.898	0.748	0.862	0.848	0.797	0.742	0.916	0.787	0.918	0.804
Oryza_sativa_Nucleus_rRNA_locus_25S	25S:2709	25S:2703	2709	+	0.987	0.941	0.968	0.981	0.996	1	1	1	1	1
Oryza_sativa_Nucleus_rRNA_locus_25S	25S:2721	NA	2721	+	0.135	0.069	0.142	0.121	0.096	0.098	0.146	0.101	0.101	0.203
Oryza_sativa_Nucleus_rRNA_locus_25S	25S:2741	25S:2735	2741	+	0.981	0.96	0.985	0.991	0.981	0.996	0.993	1	0.989	0.995
Oryza_sativa_Nucleus_rRNA_locus_25S	25S:2772	NA	2772	+	0.208	0.177	0.176	0.238	0.215	0.225	0.287	0.27	0.267	0.264
Oryza_sativa_Nucleus_rRNA_locus_25S	25S:2823	25S:2816	2823	+	0.905	0.912	0.909	0.915	0.918	0.902	0.9	0.935	0.888	0.909
Oryza_sativa_Nucleus_rRNA_locus_25S	25S:2840	25S:2833	2840	+	0.966	0.946	0.969	0.965	0.76	0.841	0.908	0.912	0.923	0.912
Oryza_sativa_Nucleus_rRNA_locus_25S	25S:2843	NA	2843	+	0.871	0.711	0.82	0.852	0.803	0.923	0.971	0.946	0.946	0.946
Oryza_sativa_Nucleus_rRNA_locus_25S	25S:2851	25S:2844	2851	+	1	1	1	1	0.979	0.966	1	0.994	1	1
Oryza_sativa_Nucleus_rRNA_locus_25S	25S:2862	25S:2855	2862	+	1	1	1	1	1	1	1	1	1	1
Oryza_sativa_Nucleus_rRNA_locus_25S	25S:2877	25S:2870	2877	+	0.907	0.882	0.896	0.914	0.905	0.904	0.911	0.914	0.877	0.896
Oryza_sativa_Nucleus_rRNA_locus_25S	25S:2891	25S:2884	2891	+	0.967	0.958	0.971	0.969	0.922	0.905	0.969	0.958	0.957	0.975
Oryza_sativa_Nucleus_rRNA_locus_25S	25S:2920	25S:2913	2920	+	0.948	0.934	0.95	0.952	0.938	0.917	0.943	0.948	0.946	0.944
Oryza_sativa_Nucleus_rRNA_locus_25S	25S:2941	NA	2941	+	0.968	0.942	0.968	0.962	0.949	0.924	0.962	0.958	0.955	0.951
Oryza_sativa_Nucleus_rRNA_locus_25S	25S:2971	25S:2964	2971	+	0.977	0.967	0.976	0.978	0.954	0.941	0.976	0.952	0.967	0.976
Oryza_sativa_Nucleus_rRNA_locus_25S	25S:2972	25S:2965	2972	+	0.977	0.967	0.976	0.978	0.954	0.941	0.976	0.952	0.967	0.976
Oryza_sativa_Nucleus_rRNA_locus_25S	25S:2989	NA	2989	+	0.894	0.853	0.873	0.902	0.887	0.919	0.939	0.919	0.907	0.938
Oryza_sativa_Nucleus_rRNA_locus_25S	25S:3046	NA	3046	+	1	0.988	1	1	0.994	0.992	1	0.996	1	1
Oryza_sativa_Nucleus_rRNA_locus_25S	25S:3060	NA	3060	+	0.471	0.375	0.494	0.459	0.415	0.37	0.466	0.347	0.519	0.468
Oryza_sativa_Nucleus_rRNA_locus_25S	25S:3107	25S:3100	3107	+	0.985	0.975	0.981	0.989	0.984	0.993	0.989	0.996	0.987	0.994
Oryza_sativa_Nucleus_rRNA_locus_25S	25S:3287	NA	3287	+	0.483	0.463	0.447	0.52	0.583	0.622	0.628	0.625	0.693	0.717
Oryza_sativa_Mitochrondria_rRNA_locus_26S	26S:2546	NA	2546	+	0.986	0.988	0.991	0.994	0.925	0.98	0.976	0.992	0.959	0.95
Oryza_sativa_Mitochrondria_rRNA_locus_26S	26S:2587	NA	2587	+	0.474	0.565	0.625	0.585	0.243	0.138	0.386	0.274	0.2	0.376
Oryza_sativa_Mitochrondria_rRNA_locus_26S	26S:2591	NA	2591	+	0.377	0.29	0.459	0.4	0	0.064	0.311	0.285	0.211	0.263
Oryza_sativa_Mitochrondria_rRNA_locus_26S	26S:2593	NA	2593	+	0.359	0.384	0.509	0.385	0.134	0	0.388	0.461	0.217	0.231
Oryza_sativa_Mitochrondria_rRNA_locus_26S	26S:2597	NA	2597	+	0.937	0.929	0.93	0.967	0.944	0.952	0.928	0.943	0.933	0.885
Oryza_sativa_Mitochrondria_rRNA_locus_26S	26S:3166	NA	3166	+	0.442	0.343	0.594	0.502	0.063	0.068	0.451	0.228	0.272	0.422
Oryza_sativa_Mitochrondria_rRNA_locus_26S	26S:3242	NA	3242	+	0.995	0.997	1	1	0.985	0.969	1	0.988	1	0.996
Oryza_sativa_Mitochrondria_rRNA_locus_26S	26S:3267	NA	3267	+	0.947	0.961	0.952	0.965	0.969	0.961	0.946	0.971	0.966	0.944
Oryza_sativa_Chloroplast_rRNA_locus_23S	23S:2006	NA	2006	+	0.116	0.397	0.303	0.48	0.208	0.069	0.361	0.457	0.059	0.314
Oryza_sativa_Chloroplast_rRNA_locus_23S	23S:2010	NA	2010	+	0.668	0.768	0.764	0.904	0.434	0.457	0.771	0.691	0.597	0.854
Oryza_sativa_Chloroplast_rRNA_locus_23S	23S:2012	NA	2012	+	0.425	0.714	0.51	0.693	0	0.283	0.532	0.696	0.134	0.411
Oryza_sativa_Chloroplast_rRNA_locus_23S	23S:2702	23S:2702	2702	+	0.935	0.929	0.95	0.968	0.952	0.963	0.95	0.964	0.961	0.95
chr	pos_at_all	pos at each rRNA	published site		strand	flower_fraction	seedling_fraction	silique_fraction	cauline_leaf_fraction	stem_fraction	rosetta_leaf_fraction	seed_fraction	shoot_fraction	Root_fraction
Arabidopsis_thaliana_Nucleus_rRNA_locus_18S	1874	18S:35	18S:35	all	+	0.358	0.276	0.303	0.252	0.254	0.378	0.469	0.44	0.242
Arabidopsis_thaliana_Nucleus_rRNA_locus_18S	1905	18S:66	NA	bid-seq only	+	0.052912	0.087808	0.048556	0.050464	0.060704	0.037819	0.321362	0.142641	0.123956
Arabidopsis_thaliana_Nucleus_rRNA_locus_18S	1913	18S:74	NA	bid-seq only	+	0.884	0.03	0.96	0.013	0.298	0.04	0.779	0.107	0.707
Arabidopsis_thaliana_Nucleus_rRNA_locus_18S	1942	18S:103	NA	bid-seq only	+	0.881	0.943	0.791	0.838	0.909	0.808	0.899	0.933	0.773
Arabidopsis_thaliana_Nucleus_rRNA_locus_18S	1950	18S:111	18S:111	all	+	0.934	0.957	0.917	0.902	0.936	0.924	0.901	0.954	0.803
Arabidopsis_thaliana_Nucleus_rRNA_locus_18S	1960	18S:121	18S:121	all	+	0.496	0.54	0.453	0.418	0.472	0.429	0.568	0.594	0.39
Arabidopsis_thaliana_Nucleus_rRNA_locus_18S	2028	18S:188	NA	bid-seq only	+	0.331	0.328	0.337	0.355	0.284	0.421	0.258	0.41	0.322
Arabidopsis_thaliana_Nucleus_rRNA_locus_18S	2059	18S:220	18S:220	all	+	0.841	0.836	0.79	0.866	0.846	0.849	0.822	0.881	0.769
Arabidopsis_thaliana_Nucleus_rRNA_locus_18S	2072	18S:233	NA	bid-seq only	+	0.072	0	0.153	0	0	0	0.785	0.007	0.024
Arabidopsis_thaliana_Nucleus_rRNA_locus_18S	2094	18S:255	18S:253	all	+	0.928	0.929	0.913	0.944	0.936	0.941	0.906	0.926	0.797
Arabidopsis_thaliana_Nucleus_rRNA_locus_18S	2097	18S:258	18S:256	all	+	0.331	0.385	0.296	0.106	0.26	0.131	0.551	0.44	0.436
Arabidopsis_thaliana_Nucleus_rRNA_locus_18S	2139	18S:300	NA	bid-seq only	+	0.758	0.835	0.692	0.672	0.762	0.628	0.639	0.799	0.7
Arabidopsis_thaliana_Nucleus_rRNA_locus_18S	2145	18S:306	18S:304	all	+	0.943	0.943	0.95	0.915	0.923	0.911	0.942	0.974	0.938
Arabidopsis_thaliana_Nucleus_rRNA_locus_18S	2201	18S:362	18S:360	all	+	0.955	0.949	0.956	0.946	0.951	0.956	0.947	0.951	0.833
Arabidopsis_thaliana_Nucleus_rRNA_locus_18S	2211	18S:372	18S:370	published only	NA	NA	NA	NA	NA	NA	NA	NA	NA	NA
Arabidopsis_thaliana_Nucleus_rRNA_locus_18S	2222	18S:383	18S:381	all	+	0.974	0.971	0.98	0.973	0.974	0.98	0.978	0.973	0.898
Arabidopsis_thaliana_Nucleus_rRNA_locus_18S	2424	18S:585	18S:583	all	+	0.959	0.966	0.929	0.897	0.94	0.863	0.934	0.986	0.91
Arabidopsis_thaliana_Nucleus_rRNA_locus_18S	2445	18S:606	18S:604	all	+	1	1	1	0.993	1	0.992	1	1	0.977
Arabidopsis_thaliana_Nucleus_rRNA_locus_18S	2475	18S:636	18S:634	all	+	0.966	0.949	0.93	0.897	0.957	0.93	0.981	0.996	0.93
Arabidopsis_thaliana_Nucleus_rRNA_locus_18S	2518	18S:679	18S:677	all	+	0.036	0	0.026	0	0.001	0	0.528	0.036	0.056
Arabidopsis_thaliana_Nucleus_rRNA_locus_18S	2556	18S:717	18S:715	published only	NA	NA	NA	NA	NA	NA	NA	NA	NA	NA
Arabidopsis_thaliana_Nucleus_rRNA_locus_18S	2562	18S:723	NA	bid-seq only	+	0.765	0	0.853	0	0.207	0	0.753	0.143	0.63
Arabidopsis_thaliana_Nucleus_rRNA_locus_18S	2593	18S:754	18S:752	all	+	1	1	1	1	1	1	1	1	0.826
Arabidopsis_thaliana_Nucleus_rRNA_locus_18S	2602	18S:763	18S:761	all	+	1	1	1	1	1	1	1	1	0.91
Arabidopsis_thaliana_Nucleus_rRNA_locus_18S	2603	18S:764	18S:762	all	+	0.234	0.306	0.269	0.143	0.22	0.095	0.172	0.3	0.132
Arabidopsis_thaliana_Nucleus_rRNA_locus_18S	2644	18S:805	18S:803	published only	NA	NA	NA	NA	NA	NA	NA	NA	NA	NA
Arabidopsis_thaliana_Nucleus_rRNA_locus_18S	2668	18S:829	18S:827	published only	NA	NA	NA	NA	NA	NA	NA	NA	NA	NA
Arabidopsis_thaliana_Nucleus_rRNA_locus_18S	2679	18S:839	NA	bid-seq only		0.058425	0.102087	0.034972	0.052972	0.077024	0.053762	0.042764	0.092359	0.152284
Arabidopsis_thaliana_Nucleus_rRNA_locus_18S	2752	18S:913	NA	bid-seq only	+	0.356	0.285	0.2	0.236	0.472	0.24	0.243	0.299	0.399
Arabidopsis_thaliana_Nucleus_rRNA_locus_18S	2760	18S:921	18S:918	all	+	0.122	0.078	0.103	0.093	0.1	0.156	0.137	0.15	0.124
Arabidopsis_thaliana_Nucleus_rRNA_locus_18S	2789	18S:950	18S:947	all	+	0.558	0.562	0.436	0.476	0.451	0.546	0.518	0.654	0.355
Arabidopsis_thaliana_Nucleus_rRNA_locus_18S	2790	18S:951	18S:948	all	+	0.558	0.562	0.436	0.476	0.451	0.546	0.518	0.654	0.355
Arabidopsis_thaliana_Nucleus_rRNA_locus_18S	2842	18S:1003	18S:1000	all	+	0.994	0.986	0.989	0.98	0.992	0.982	0.992	0.989	0.869
Arabidopsis_thaliana_Nucleus_rRNA_locus_18S	2867	18S:1028	18S:1025	all	+	1	1	1	0.998	1	0.997	1	1	0.989
Arabidopsis_thaliana_Nucleus_rRNA_locus_18S	2932	18S:1093	18S:1090	all	+	0.948	0.971	0.921	0.924	0.941	0.91	0.958	0.975	0.931
Arabidopsis_thaliana_Nucleus_rRNA_locus_18S	2946	18S:1107	18S:1104	all	+	0.956	0.972	0.931	0.92	0.93	0.904	0.922	0.979	0.861
Arabidopsis_thaliana_Nucleus_rRNA_locus_18S	2960	18S:1121	18S:1118	all	+	0.97	0.971	0.956	0.946	0.965	0.947	0.953	0.969	0.898
Arabidopsis_thaliana_Nucleus_rRNA_locus_18S	3018	18S:1179	NA	bid-seq only	+	0.123	0.63	0.14	0.071	0.159	0.053	0.5	0.665	0.527
Arabidopsis_thaliana_Nucleus_rRNA_locus_18S	3024	18S:1185	NA	bid-seq only	+	0.897	0.815	0.868	0.877	0.846	0.886	0.839	0.835	0.57
Arabidopsis_thaliana_Nucleus_rRNA_locus_18S	3030	18S:1191	18S:1188	all	+	0.414	0.657	0.441	0.296	0.423	0.347	0.423	0.551	0.369
Arabidopsis_thaliana_Nucleus_rRNA_locus_18S	3034	18S:1195	18S:1192	all	+	0.876	0.824	0.803	0.822	0.818	0.844	0.816	0.835	0.765
Arabidopsis_thaliana_Nucleus_rRNA_locus_18S	3050	18S:1211	18S:1208	all	+	0.833	0.855	0.802	0.788	0.789	0.773	0.791	0.897	0.777
Arabidopsis_thaliana_Nucleus_rRNA_locus_18S	3057	18S:1218	18S:1215	all	+	0.682	0.722	0.632	0.594	0.642	0.635	0.712	0.74	0.572
Arabidopsis_thaliana_Nucleus_rRNA_locus_18S	3133	18S:1294	NA	bid-seq only	+	0.981	0.981	0.959	0.955	0.979	0.947	0.973	0.979	0.801
Arabidopsis_thaliana_Nucleus_rRNA_locus_18S	3144	18S:1305	18S:1302	all	+	0.293	0.221	0.276	0.234	0.225	0.183	0.265	0.345	0.156
Arabidopsis_thaliana_Nucleus_rRNA_locus_18S	3148	18S:1309	18S:1306	all	+	0.671	0.642	0.661	0.672	0.698	0.669	0.641	0.548	0.309
Arabidopsis_thaliana_Nucleus_rRNA_locus_18S	3153	18S:1314	18S:1311	all	+	0.856	0.879	0.842	0.813	0.844	0.859	0.843	0.888	0.696
Arabidopsis_thaliana_Nucleus_rRNA_locus_18S	3206	18S:1367	NA	bid-seq only	+	0.743	0.35	0.946	0.158	0.197	0.132	0.986	0.332	0.437
Arabidopsis_thaliana_Nucleus_rRNA_locus_18S	3321	18S:1482	18S:1479	all	+	0.157	0.117	0.125	0.147	0.133	0.161	0.064	0.131	0.098
Arabidopsis_thaliana_Nucleus_rRNA_locus_18S	3325	18S:1486	18S:1483	all	+	0.889	0.888	0.87	0.811	0.848	0.825	0.956	0.934	0.881
Arabidopsis_thaliana_Nucleus_rRNA_locus_18S	3363	18S:1524	18S:1520	published only	NA	NA	NA	NA	NA	NA	NA	NA	NA	NA
Arabidopsis_thaliana_Nucleus_rRNA_locus_18S	3366	18S:1527	18S:1523	published only	NA	NA	NA	NA	NA	NA	NA	NA	NA	NA
Arabidopsis_thaliana_Nucleus_rRNA_locus_18S	3374	18S:1535	18S:1531	all	+	0.985	0.981	0.982	0.98	0.985	0.973	0.978	0.98	0.903
Arabidopsis_thaliana_Nucleus_rRNA_locus_18S	3393	18S:1554	NA	bid-seq only	+	0.984	0.98	0.958	0.986	0.996	0.977	0.951	0.991	0.897
Arabidopsis_thaliana_Nucleus_rRNA_locus_18S	3406	18S:1567	NA	bid-seq only	+	0.977	0.982	0.972	0.953	0.961	0.963	0.976	0.981	0.921
Arabidopsis_thaliana_Nucleus_rRNA_locus_18S	3473	18S:1634	18S:1630	all	+	0.965	0.965	0.957	0.948	0.96	0.945	0.965	0.962	0.841
Arabidopsis_thaliana_Nucleus_rRNA_locus_18S	3546	18S:1706	18S:1702	all	+	0.03	0.038	0.02	0.021	0.025	0.023	0.188	0.055	0.016
Arabidopsis_thaliana_Nucleus_rRNA_locus_18S	3618	18S:1779	NA	bid-seq only		0.169971	0.146373	0.129664	0.174905	0.194107	0.150125	0.14475	0.177337	0.219233
Arabidopsis_thaliana_Nucleus_rRNA_locus_5.8S	3937	5.8S:22	5.8S:22		+	0.675	0.675	0.563	0.523	0.637	0.556	0.693	0.769	0.584
Arabidopsis_thaliana_Nucleus_rRNA_locus_5.8S	3974	5.8S:59	NA	bid-seq only	+	0.036	0.063	0.017	0.017	0.053	0.068	0.018	0.13	0.037
Arabidopsis_thaliana_Nucleus_rRNA_locus_5.8S	3993	5.8S:78	5.8S:78		+	0.981	0.985	0.975	0.978	0.984	0.974	0.968	0.977	0.919
Arabidopsis_thaliana_Nucleus_rRNA_locus_25S	4302	25S:35	25S:35	all	+	1	1	1	1	1	1	1	1	0.971
Arabidopsis_thaliana_Nucleus_rRNA_locus_25S	4399	25S:132	25S:132	published only	NA	NA	NA	NA	NA	NA	NA	NA	NA	NA
Arabidopsis_thaliana_Nucleus_rRNA_locus_25S	4644	25S:377	25S:377	all	+	1	1	1	1	1	1	1	1	0.98
Arabidopsis_thaliana_Nucleus_rRNA_locus_25S	4666	25S:398	25S:398	published only	NA	NA	NA	NA	NA	NA	NA	NA	NA	NA
Arabidopsis_thaliana_Nucleus_rRNA_locus_25S	4749	25S:482	NA	bid-seq only	+	0.107	0.083	0.102	0.135	0.076	0.128	0.572	0.102	0.122
Arabidopsis_thaliana_Nucleus_rRNA_locus_25S	4804	25S:537	25S:536	published only	NA	NA	NA	NA	NA	NA	NA	NA	NA	NA
Arabidopsis_thaliana_Nucleus_rRNA_locus_25S	4922	25S:655	25S:654	published only	NA	NA	NA	NA	NA	NA	NA	NA	NA	NA
Arabidopsis_thaliana_Nucleus_rRNA_locus_25S	4943	25S:676	NA	bid-seq only	+	0.141	0.181	0.103	0.122	0.108	0.097	0.177	0.182	0.188
Arabidopsis_thaliana_Nucleus_rRNA_locus_25S	5052	25S:785	25S:783	all	+	0.917	0.905	0.894	0.886	0.894	0.906	0.862	0.933	0.86
Arabidopsis_thaliana_Nucleus_rRNA_locus_25S	5095	25S:828	25S:826	all	+	0.995	0.99	0.99	0.99	0.988	0.992	0.992	0.988	0.945
Arabidopsis_thaliana_Nucleus_rRNA_locus_25S	5161	25S:894	25S:892	all	+	0.143	0.211	0.074	0.066	0.085	0.074	0.112	0.242	0.311
Arabidopsis_thaliana_Nucleus_rRNA_locus_25S	5168	25S:901	25S:899	all	+	0.762	0.707	0.757	0.672	0.697	0.744	0.804	0.779	0.601
Arabidopsis_thaliana_Nucleus_rRNA_locus_25S	5236	25S:969	25S:967	all	+	0.825	0.89	0.805	0.815	0.824	0.816	0.858	0.862	0.758
Arabidopsis_thaliana_Nucleus_rRNA_locus_25S	5242	25S:975	25S:973	all	+	0.986	0.987	0.982	0.976	0.982	0.973	0.986	0.991	0.953
Arabidopsis_thaliana_Nucleus_rRNA_locus_25S	5268	25S:1001	25S:999	all	+	0.896	0.909	0.887	0.902	0.87	0.912	0.867	0.905	0.829
Arabidopsis_thaliana_Nucleus_rRNA_locus_25S	5282	25S:1015	25S:1013	all	+	0.797	0.846	0.744	0.68	0.747	0.722	0.789	0.878	0.752
Arabidopsis_thaliana_Nucleus_rRNA_locus_25S	5320	25S:1053	25S:1050	published only	NA	NA	NA	NA	NA	NA	NA	NA	NA	NA
Arabidopsis_thaliana_Nucleus_rRNA_locus_25S	5322	25S:1055	25S:1052	all	+	0.946	0.947	0.933	0.935	0.939	0.93	0.926	0.932	0.85
Arabidopsis_thaliana_Nucleus_rRNA_locus_25S	5330	25S:1063	25S:1060	all	+	0.35	0.453	0.291	0.177	0.308	0.227	0.345	0.515	0.372
Arabidopsis_thaliana_Nucleus_rRNA_locus_25S	5400	25S:1133	25S:1130	all	+	0.919	0.872	0.858	0.797	0.897	0.799	0.778	0.844	0.59
Arabidopsis_thaliana_Nucleus_rRNA_locus_25S	5401	25S:1134	25S:1131	all	+	0.919	0.872	0.858	0.797	0.897	0.799	0.778	0.844	0.59
Arabidopsis_thaliana_Nucleus_rRNA_locus_25S	5516	25S:1249	25S:1246	all	+	0.656	0.984	0.389	0.68	0.74	0.95	0.947	0.973	0.907
Arabidopsis_thaliana_Nucleus_rRNA_locus_25S	5525	25S:1258	25S:1255	published only	NA	NA	NA	NA	NA	NA	NA	NA	NA	NA
Arabidopsis_thaliana_Nucleus_rRNA_locus_25S	5531	25S:1264	NA	bid-seq only		0.457282	0.527845	0.5144	0.568124	0.508893	0.444413	0.545478	0.507203	0.4805
Arabidopsis_thaliana_Nucleus_rRNA_locus_25S	5554	25S:1287	NA	bid-seq only		0.047254	0.040866	0.04325	0.09758	0.080408	0.047949	0.026037	0.058314	0.116434
Arabidopsis_thaliana_Nucleus_rRNA_locus_25S	5566	25S:1299	25S:1296	all	+	0.792	0.807	0.718	0.833	0.805	0.879	0.855	0.907	0.129
Arabidopsis_thaliana_Nucleus_rRNA_locus_25S	5740	25S:1473	25S:1465	all	+	0.947	0.944	0.949	0.933	0.932	0.939	0.933	0.951	0.872
Arabidopsis_thaliana_Nucleus_rRNA_locus_25S	5748	25S:1481	25S:1473	all	+	0.85	0.873	0.736	0.821	0.852	0.798	0.784	0.923	0.804
Arabidopsis_thaliana_Nucleus_rRNA_locus_25S	5832	25S:1565	NA	bid-seq only	+	0.411	0.517	0.389	0.775	0.484	0.839	0.112	0.349	0.359
Arabidopsis_thaliana_Nucleus_rRNA_locus_25S	5854	25S:1587	NA	bid-seq only	+	0.941	0.938	0.92	0.94	0.951	0.947	0.918	0.961	0.858
Arabidopsis_thaliana_Nucleus_rRNA_locus_25S	5898	25S:1631	NA	bid-seq only		0.035388	0.023953	0.023914	0.03056	0.029186	0.017379	0.023852	0.013185	0.028163
Arabidopsis_thaliana_Nucleus_rRNA_locus_25S	6033	25S:1766	NA	bid-seq only	+	0.259	0.069	0.203	0.105	0.101	0.082	0.363	0.12	0.188
Arabidopsis_thaliana_Nucleus_rRNA_locus_25S	6086	25S:1819	NA	bid-seq only	+	0.651	0.106	0.756	0.12	0.464	0.202	0.751	0.303	0.59
Arabidopsis_thaliana_Nucleus_rRNA_locus_25S	6174	25S:1907	25S:1897	all	+	0.693	0.627	0.664	0.626	0.69	0.641	0.593	0.603	0.543
Arabidopsis_thaliana_Nucleus_rRNA_locus_25S	6196	25S:1929	NA	bid-seq only		0.065102	0.084673	0.052672	0.044001	0.072517	0.031761	0.307657	0.059634	0.080194
Arabidopsis_thaliana_Nucleus_rRNA_locus_25S	6213	25S:1946	NA	bid-seq only	+	0.1	0.112	0.087	0.081	0.084	0.088	0.097	0.115	0.087
Arabidopsis_thaliana_Nucleus_rRNA_locus_25S	6305	25S:2038	25S:2028	published only	NA	NA	NA	NA	NA	NA	NA	NA	NA	NA
Arabidopsis_thaliana_Nucleus_rRNA_locus_25S	6371	25S:2104	25S:2093	published only	NA	NA	NA	NA	NA	NA	NA	NA	NA	NA
Arabidopsis_thaliana_Nucleus_rRNA_locus_25S	6402	25S:2135	25S:2124	all	+	0.604	0.638	0.498	0.48	0.498	0.475	0.588	0.572	0.432
Arabidopsis_thaliana_Nucleus_rRNA_locus_25S	6404	25S:2137	25S:2126	all	+	0.978	0.978	0.975	0.954	0.99	0.974	0.965	0.973	0.842
Arabidopsis_thaliana_Nucleus_rRNA_locus_25S	6435	25S:2168	NA	bid-seq only	+	0.073	0.163	0.088	0.063	0.052	0.084	0.169	0.189	0.169
Arabidopsis_thaliana_Nucleus_rRNA_locus_25S	6452	25S:2185	25S:2174	published only	NA	NA	NA	NA	NA	NA	NA	NA	NA	NA
Arabidopsis_thaliana_Nucleus_rRNA_locus_25S	6459	25S:2192	25S:2181	all	+	0.983	0.986	0.98	0.977	0.983	0.971	0.993	0.992	0.919
Arabidopsis_thaliana_Nucleus_rRNA_locus_25S	6479	25S:2212	25S:2201	all	+	0.967	0.975	0.955	0.939	0.967	0.955	0.928	0.966	0.857
Arabidopsis_thaliana_Nucleus_rRNA_locus_25S	6522	25S:2255	25S:2244	all	+	0.572	0.811	0.649	0.492	0.556	0.726	0.729	0.805	0.584
Arabidopsis_thaliana_Nucleus_rRNA_locus_25S	6526	25S:2259	25S:2248	all	+	0.787	0.66	0.717	0.671	0.792	0.762	0.573	0.616	0.272
Arabidopsis_thaliana_Nucleus_rRNA_locus_25S	6528	25S:2261	25S:2250	all	+	0.541	0.396	0.541	0.466	0.482	0.502	0.358	0.402	0.172
Arabidopsis_thaliana_Nucleus_rRNA_locus_25S	6532	25S:2265	NA	bid-seq only	+	0.425	0.626	0.345	0.28	0.243	0.236	0.671	0.569	0.318
Arabidopsis_thaliana_Nucleus_rRNA_locus_25S	6534	25S:2267	NA	bid-seq only	+	0.149	0.304	0.095	0.086	0.142	0.087	0.188	0.401	0.156
Arabidopsis_thaliana_Nucleus_rRNA_locus_25S	6582	25S:2315	25S:2304	all	+	0.844	0.874	0.805	0.8	0.842	0.813	0.829	0.859	0.783
Arabidopsis_thaliana_Nucleus_rRNA_locus_25S	6586	25S:2319	NA	bid-seq only	+	0.758	0.776	0.719	0.705	0.736	0.697	0.77	0.803	0.636
Arabidopsis_thaliana_Nucleus_rRNA_locus_25S	6615	25S:2348	25S:2337	all	+	0.684	0.651	0.706	0.583	0.627	0.634	0.646	0.686	0.601
Arabidopsis_thaliana_Nucleus_rRNA_locus_25S	6617	25S:2350	25S:2339	all	+	1	1	0.999	1	1	1	1	1	0.982
Arabidopsis_thaliana_Nucleus_rRNA_locus_25S	6684	25S:2417	25S:2406	all	+	1	1	1	1	1	1	1	1	0.923
Arabidopsis_thaliana_Nucleus_rRNA_locus_25S	6700	25S:2433	25S:2422	all	+	0.98	0.975	0.971	0.956	0.966	0.963	0.981	0.989	0.951
Arabidopsis_thaliana_Nucleus_rRNA_locus_25S	6714	25S:2447	25S:2436	all	+	0.969	0.981	0.961	0.953	0.974	0.965	0.974	0.984	0.858
Arabidopsis_thaliana_Nucleus_rRNA_locus_25S	6723	25S:2456	25S:2445	published only	NA	NA	NA	NA	NA	NA	NA	NA	NA	NA
Arabidopsis_thaliana_Nucleus_rRNA_locus_25S	6765	25S:2498	25S:2487	all	+	0.898	0.915	0.851	0.83	0.869	0.831	0.919	0.913	0.753
Arabidopsis_thaliana_Nucleus_rRNA_locus_25S	6767	25S:2500	25S:2489	all	+	0.898	0.915	0.851	0.83	0.869	0.831	0.919	0.913	0.753
Arabidopsis_thaliana_Nucleus_rRNA_locus_25S	6832	25S:2565	25S:2555	published only	NA	NA	NA	NA	NA	NA	NA	NA	NA	NA
Arabidopsis_thaliana_Nucleus_rRNA_locus_25S	6864	25S:2597	25S:2587	all	+	0.285	0.446	0.201	0.249	0.276	0.223	0.287	0.489	0.394
Arabidopsis_thaliana_Nucleus_rRNA_locus_25S	6881	25S:2614	25S:2604	all	+	0.874	0.897	0.873	0.806	0.849	0.797	0.836	0.917	0.794
Arabidopsis_thaliana_Nucleus_rRNA_locus_25S	6897	25S:2630	25S:2620	published only	NA	NA	NA	NA	NA	NA	NA	NA	NA	NA
Arabidopsis_thaliana_Nucleus_rRNA_locus_25S	6980	25S:2713	25S:2703	all	+	0.955	0.949	0.968	0.944	0.951	0.938	0.959	0.972	0.876
Arabidopsis_thaliana_Nucleus_rRNA_locus_25S	6984	25S:2717	25S:2707	published only	NA	NA	NA	NA	NA	NA	NA	NA	NA	NA
Arabidopsis_thaliana_Nucleus_rRNA_locus_25S	6993	25S:2726	NA	bid-seq only	+	0.985	0.997	0.985	0.97	0.98	0.986	0.97	1	0.892
Arabidopsis_thaliana_Nucleus_rRNA_locus_25S	7012	25S:2745	25S:2735	all	+	0.925	0.946	0.938	0.943	0.904	0.942	0.935	0.948	0.839
Arabidopsis_thaliana_Nucleus_rRNA_locus_25S	7043	25S:2776	NA	bid-seq only	+	0.048	0.075	0.046	0.047	0.064	0.062	0.112	0.085	0.068
Arabidopsis_thaliana_Nucleus_rRNA_locus_25S	7051	25S:2784	25S:2773	published only	NA	NA	NA	NA	NA	NA	NA	NA	NA	NA
Arabidopsis_thaliana_Nucleus_rRNA_locus_25S	7094	25S:2827	25S:2816	all	+	0.9	0.906	0.904	0.898	0.899	0.902	0.907	0.908	0.8
Arabidopsis_thaliana_Nucleus_rRNA_locus_25S	7111	25S:2844	25S:2833	all	+	0.977	0.974	0.967	0.964	0.965	0.975	0.869	0.973	0.819
Arabidopsis_thaliana_Nucleus_rRNA_locus_25S	7122	25S:2855	25S:2844	all	+	0.951	0.978	0.927	0.905	0.932	0.892	0.961	0.988	0.925
Arabidopsis_thaliana_Nucleus_rRNA_locus_25S	7133	25S:2866	25S:2855	all	+	1	1	0.999	0.992	1	0.989	1	1	0.98
Arabidopsis_thaliana_Nucleus_rRNA_locus_25S	7148	25S:2881	25S:2870	all	+	0.85	0.874	0.848	0.821	0.852	0.845	0.853	0.888	0.783
Arabidopsis_thaliana_Nucleus_rRNA_locus_25S	7162	25S:2895	25S:2884	all	+	0.948	0.941	0.938	0.914	0.941	0.909	0.952	0.963	0.883
Arabidopsis_thaliana_Nucleus_rRNA_locus_25S	7191	25S:2924	25S:2913	all	+	0.898	0.909	0.854	0.835	0.863	0.835	0.866	0.919	0.802
Arabidopsis_thaliana_Nucleus_rRNA_locus_25S	7211	25S:2945	NA	bid-seq only	+	0.893	0.924	0.837	0.81	0.863	0.805	0.849	0.929	0.733
Arabidopsis_thaliana_Nucleus_rRNA_locus_25S	7223	25S:2956	25S:2945	published only	NA	NA	NA	NA	NA	NA	NA	NA	NA	NA
Arabidopsis_thaliana_Nucleus_rRNA_locus_25S	7242	25S:2975	25S:2964	all	+	0.899	0.926	0.877	0.856	0.895	0.843	0.9	0.94	0.831
Arabidopsis_thaliana_Nucleus_rRNA_locus_25S	7243	25S:2976	25S:2965	all	+	0.899	0.926	0.877	0.856	0.895	0.843	0.9	0.94	0.831
Arabidopsis_thaliana_Nucleus_rRNA_locus_25S	7331	25S:3064	NA	bid-seq only	+	0.264	0.221	0.231	0.199	0.249	0.216	0.24	0.274	0.19
Arabidopsis_thaliana_Nucleus_rRNA_locus_25S	7378	25S:3111	25S:3100	all	+	0.991	0.988	0.992	0.993	0.988	0.989	0.995	0.991	0.956
Arabidopsis_thaliana_Nucleus_rRNA_locus_25S	7455	25S:3188	25S:3177	published only	NA	NA	NA	NA	NA	NA	NA	NA	NA	NA
Arabidopsis_thaliana_Mitochrondria_rRNA_locus	1545	26S:1495	NA	bid-seq only	+	0.955	0.996	0.949	0.98	0.991	0.984	1	0.999	0.923
Arabidopsis_thaliana_Mitochrondria_rRNA_locus	1586	26S:1536	NA	bid-seq only	+	0.368	0.737	0.625	0.623	0.519	0.402	0.239	0.832	0.458
Arabidopsis_thaliana_Mitochrondria_rRNA_locus	1590	26S:1540	NA	bid-seq only	+	0.711	0.402	0.607	0.508	0.486	0.355	0	0.48	0.326
Arabidopsis_thaliana_Mitochrondria_rRNA_locus	1592	26S:1542	NA	bid-seq only	+	0.847	0.678	0.904	0.663	0.714	0.696	0	0.845	0.68
Arabidopsis_thaliana_Mitochrondria_rRNA_locus	1596	26S:1546	NA	bid-seq only	+	0.792	0.87	0.724	0.778	0.849	0.881	0.765	0.853	0.554
Arabidopsis_thaliana_Mitochrondria_rRNA_locus	2166	26S:2116	NA	bid-seq only	+	0.412	0.445	0.21	0.182	0.194	0.154	0.336	0.436	0.379
Arabidopsis_thaliana_Mitochrondria_rRNA_locus	2242	26S:2192	NA	bid-seq only	+	1	0.979	1	1	1	1	1	0.95	0.949
Arabidopsis_thaliana_Mitochrondria_rRNA_locus	2267	26S:2217	NA	bid-seq only	+	0.986	0.963	0.996	0.971	0.979	0.965	0.983	0.952	0.919
Arabidopsis_thaliana_Chloroplast_rRNA_locus	3587	23S:1926	NA	bid-seq only	+	0.304	0.401	0.169	0.162	0.269	0.29	0.279	0.453	0.111
Arabidopsis_thaliana_Chloroplast_rRNA_locus	3591	23S:1930	NA	bid-seq only	+	0.747	0.758	0.691	0.554	0.725	0.617	0.353	0.792	0.339
Arabidopsis_thaliana_Chloroplast_rRNA_locus	3593	23S:1932	NA	bid-seq only	+	0.632	0.71	0.701	0.401	0.629	0.5	0.262	0.733	0.612
Arabidopsis_thaliana_Chloroplast_rRNA_locus	4284	23S:2623	23S:2623	all	+	0.97	0.963	0.963	0.962	0.971	0.972	0.954	0.961	0.919

## Sheet: Source data Figure 5a
Figure 5a
	Rice	10%-20%	20%-50%	50%-100%
	plumulel	687	501	280
	radicle	1077	662	112
	seedling_8DAY	509	389	255
	seedling_2W	962	562	257
	straw_heading	895	615	200
	flagleaf_heading	792	630	209
	panicle_heading	738	573	293
	flagleaf_10DAA	803	648	248
	embryo	999	622	223
	endosperm	524	365	239

## Sheet: Source data Extendent figures
Extendent Data Figure 5a
rRNA	Arabidopsis	Rice	Soybean	Maize	Conserve
nuclei 18s	47	51	48	46	39
nuclei 5.8S	3	2	3	3	2
nuclei 25S	63	64	56	60	49
Chloroplast 23S	4	4	4	4	4
mitochondria 26S	8	8	5	8	5
Extendent Data Figure 7e
Arabidopsis	Seedling	Shoot	Root	Rosetta leaf	Cauline leaf	Stem	Flower	Silique	Seed
ATA	40	35	48	28	29	36	42	31	29
ATC	231	170	234	152	155	193	210	127	120
ATG	61	51	90	49	49	50	70	45	48
ATT	6	8	15	9	13	17	11	8	5
CTA	99	84	131	84	64	106	108	87	55
CTC	550	434	618	415	392	486	617	445	274
CTG	50	52	68	43	29	53	57	29	34
CTT	6	6	10	10	6	4	5	6	2
GTA	159	128	151	117	123	131	169	97	66
GTC	122	97	207	91	96	118	136	88	114
GTG	178	177	238	120	113	181	204	127	160
GTT	16	16	18	15	12	12	18	11	11
TTA	72	72	108	57	42	51	69	50	94
TTC	255	275	389	218	216	238	326	213	262
TTG	351	310	355	253	243	335	435	282	263
TTT	21	17	32	11	17	20	28	14	9
Extendent Data Figure 7f
Rice	Plumule	Radicle	Seedling_8DAY	Seedling_2W	Straw_heading	Flagleaf_heading	Panicle_heading	Flagleaf_10DAA	Embryo	Endosperm
ATA	21	30	24	19	22	60	27	47	26	68
ATC	157	262	146	200	217	238	215	266	188	148
ATG	73	82	48	81	72	65	79	73	95	46
ATT	11	6	4	8	13	10	11	17	17	19
CTA	98	55	50	100	82	74	84	89	85	49
CTC	159	398	139	266	239	213	192	216	289	132
CTG	42	87	30	50	58	51	44	55	59	17
CTT	5	4	11	14	7	10	10	10	8	19
GTA	102	58	67	146	79	87	122	94	94	80
GTC	122	202	120	152	225	211	162	190	189	100
GTG	182	284	164	263	295	262	243	263	277	155
GTT	18	8	11	16	16	22	16	14	19	28
TTA	49	36	24	27	22	11	32	26	32	30
TTC	246	179	188	237	182	173	181	195	237	119
TTG	167	139	110	189	169	128	165	128	207	87
TTT	16	21	17	13	12	16	21	16	22	31
Extendent Data Figure 8a
Rice	Plumule			Radicle			Seedling_8DAY			Seedling_2W			Straw_heading			Flag_leaf_heading			Panicle			Flag_leaf_10DAA			embryo			endosperm
Ψ/U % in mRNA	1.10508	0.972126	1.18726	0.304657	0.790469	0.672469	1.59185	1.87344	1.82601	0.275372	0.18008	0.373647	0.266629	0.342085	0.426279	0.54862	1.02623	0.562789	0.639525	0.68737	0.567182	0.517531	0.877811	0.457428	0.185482	0.220583	0.143232	1.53211	1.49374	1.72233
Extendent Data Figure 8b
Arabidopsis	Seedling			Shoot			Root			Rosetta_leaf			Cauline leaf			Stem			Flower			Silique			Seed
Ψ/U % in mRNA	0.22464	0.296578	0.176464	0.27063	0.325032	0.261593	0.488547	0.481163	0.4958	0.320663	0.225248	0.552113	0.325854	0.221353	0.338798	0.1892	0.400504	0.250124	0.387108	0.357972	0.31717	0.216962	0.296429	0.34218	0.621782	0.780481	0.710453
Extendent Data Figure 8c
Plant	Soybean			Maize
Ψ/U % in mRNA	0.404452	0.303618	0.420417	1.85141	1.92936	1.80346
Extendent Data Figure 9a
Arabidopsis	10%-20%	20%-50%	50%-100%
Seedling	1392	547	278
Shoot	1072	550	310
Root	1665	702	345
Rosetta leaf	1065	429	180
Cauline leaf	922	434	245
Stem	1251	521	259
Flower	1454	677	374
Silique	918	463	279
Seed	779	411	356
